# Supplementary material for: An immune-related gene signature predicts the 28-day mortality in patients with sepsis
Source: Front Immunol. 2023 Mar 23;14:1152117. doi: 10.3389/fimmu.2023.1152117 (PMC10076848; doi:10.3389/fimmu.2023.1152117)
Supplement: Supplementary file 7 [file Table_4.xlsx]

## Sheet: ts5
Table S4. Genes significantly dysregulated in sepsis patients of GSE65682.
Gene symbol	logFC	P-value	Adjusted P-Value	Expression change
FCER1A	-3.62682	5.27157e-77	1.34233e-74	Down
IL2RB	-3.56313	2.95695e-70	3.93152e-68	Down
BCL11B	-3.50884	3.92182e-75	9.10161e-73	Down
CCR3	-3.28047	1.16089e-63	8.97008e-62	Down
TRBC1	-3.18547	1.67314e-43	3.29454e-42	Down
IL7R	-3.16012	3.7288e-49	1.04183e-47	Down
ITK	-2.90052	3.49834e-56	1.52511e-54	Down
CCR7	-2.77864	1.10291e-36	1.42856e-35	Down
LCK	-2.76589	3.91336e-62	2.82873e-60	Down
P2RY10	-2.75018	1.70862e-118	6.38112e-115	Down
CX3CR1	-2.71558	2.46394e-32	2.53435e-31	Down
CD2	-2.71245	4.37352e-38	6.07198e-37	Down
KLRB1	-2.70164	5.54775e-52	1.83897e-50	Down
FCRL3	-2.68838	2.70076e-59	1.52057e-57	Down
GZMH	-2.67725	1.01986e-18	5.09887e-18	Down
HLA-DPA1	-2.67007	3.21674e-49	9.01007e-48	Down
GNLY	-2.64867	2.05644e-36	2.64101e-35	Down
CD3D	-2.64849	5.58449e-48	1.445e-46	Down
CD27	-2.60814	4.96226e-48	1.28996e-46	Down
CHI3L1	-2.59465	5.25048e-18	2.5161e-17	Down
NFATC2	-2.58678	2.36292e-60	1.50421e-58	Down
HLA-DRB1	-2.55444	7.5377e-42	1.32996e-40	Down
CD74	-2.54668	1.92976e-58	1.00563e-56	Down
C2orf89	-2.54425	1.84146e-95	1.71931e-92	Down
CD3G	-2.5409	4.10833e-40	6.44675e-39	Down
KLRG1	-2.53737	6.98116e-58	3.50748e-56	Down
ESYT1	-2.52767	2.66007e-57	1.29019e-55	Down
SULF2	-2.52491	1.94828e-23	1.24734e-22	Down
GPR18	-2.51777	9.2098e-61	5.99922e-59	Down
FGFBP2	-2.48928	3.33639e-35	3.99369e-34	Down
TRAF5	-2.48293	4.34233e-72	6.85231e-70	Down
CLIC3	-2.47705	1.70521e-59	9.69807e-58	Down
NLRC3	-2.47626	1.78366e-74	3.50599e-72	Down
HLA-DMA	-2.46156	2.42336e-41	4.11384e-40	Down
GPR183	-2.45987	1.20714e-74	2.50458e-72	Down
PRF1	-2.44965	8.22371e-37	1.06765e-35	Down
GZMK	-2.43568	3.14687e-24	2.11123e-23	Down
HVCN1	-2.42425	3.4019e-47	8.45119e-46	Down
MYBL1	-2.41498	9.62885e-51	2.93956e-49	Down
GZMB	-2.3856	5.95629e-23	3.70746e-22	Down
LRRN3	-2.3833	4.24253e-105	5.28148e-102	Down
IL23A	-2.37816	1.25429e-50	3.76759e-49	Down
FAM113B	-2.37144	9.62417e-56	4.03854e-54	Down
S1PR5	-2.36464	3.2442e-53	1.18013e-51	Down
LDHB	-2.3632	7.21805e-53	2.56733e-51	Down
ARL4C	-2.35934	4.65582e-55	1.8764e-53	Down
PTGER4	-2.35688	3.22202e-34	3.63539e-33	Down
GZMM	-2.34059	1.92946e-53	7.15818e-52	Down
CD5	-2.32924	1.11632e-70	1.62431e-68	Down
TIAM1	-2.32734	1.21249e-53	4.54338e-52	Down
MS4A1	-2.29917	3.17014e-40	5.0167e-39	Down
RRP1B	-2.29905	5.15536e-57	2.42692e-55	Down
KLRK1	-2.28005	3.81464e-39	5.65333e-38	Down
MYC	-2.27072	5.50166e-43	1.05368e-41	Down
CD247	-2.24168	2.5499e-69	2.97595e-67	Down
PRKCH	-2.24044	6.86714e-62	4.93201e-60	Down
TBX21	-2.22805	1.2022e-45	2.70471e-44	Down
HLA-DPB1	-2.20622	6.96494e-52	2.28842e-50	Down
CECR1	-2.20563	4.73638e-28	3.90194e-27	Down
TGFBR3	-2.20174	3.74365e-51	1.15867e-49	Down
RORA	-2.19668	6.13368e-58	3.09558e-56	Down
CPVL	-2.17614	7.44374e-21	4.16166e-20	Down
PASK	-2.17318	1.97134e-78	5.81235e-76	Down
GIMAP5	-2.16942	5.13847e-50	1.49536e-48	Down
EVL	-2.16869	2.1539e-69	2.54025e-67	Down
IL32	-2.16843	2.09409e-37	2.7898e-36	Down
NELL2	-2.16139	9.88948e-109	1.8467e-105	Down
SGK1	-2.14824	3.11227e-39	4.63695e-38	Down
STAT4	-2.1362	2.19802e-48	5.89155e-47	Down
RARRES3	-2.12986	1.39477e-21	8.13909e-21	Down
ST6GAL1	-2.12838	1.50879e-59	8.71368e-58	Down
LEF1	-2.12554	1.55632e-86	8.20862e-84	Down
FAM117B	-2.1212	5.10675e-36	6.42155e-35	Down
DOCK10	-2.10504	3.35515e-74	6.48123e-72	Down
FAIM3	-2.10171	1.28915e-74	2.62612e-72	Down
THEMIS	-2.08275	1.19175e-40	1.93513e-39	Down
EPHX2	-2.06312	7.66866e-112	2.14799e-108	Down
HLA-DQA1	-2.04118	4.2708e-48	1.12061e-46	Down
PEBP1	-2.02884	1.6095e-59	9.20045e-58	Down
ABLIM1	-2.02159	3.08419e-91	2.30368e-88	Down
SKAP1	-2.01289	1.32689e-56	5.8994e-55	Down
EOMES	-2.00932	1.91465e-61	1.32418e-59	Down
TXK	-2.00105	6.774e-68	6.89963e-66	Down
ZNF573	-1.97806	4.27668e-63	3.1944e-61	Down
DYRK2	-1.97607	3.95879e-92	3.16817e-89	Down
GIMAP6	-1.97522	3.8252e-42	6.87922e-41	Down
DHRS3	-1.97124	7.2698e-60	4.40275e-58	Down
GOLGA8A	-1.96986	1.36309e-49	3.91592e-48	Down
DENND2D	-1.96507	3.53429e-65	2.99986e-63	Down
ETS1	-1.9615	8.95278e-66	7.89818e-64	Down
PID1	-1.95936	4.68462e-74	8.74775e-72	Down
TSHZ1	-1.95248	2.25873e-71	3.37424e-69	Down
STMN3	-1.94896	3.08906e-79	1.01793e-76	Down
TBC1D9	-1.93822	2.52207e-36	3.22204e-35	Down
HLA-DMB	-1.93444	4.38031e-49	1.22082e-47	Down
FYN	-1.92483	7.52503e-43	1.42416e-41	Down
IARS	-1.91277	2.58075e-45	5.68069e-44	Down
PPP1R16B	-1.91157	2.70871e-52	9.19917e-51	Down
GIMAP4	-1.90718	2.25237e-27	1.78849e-26	Down
PTGDS	-1.90046	2.30346e-38	3.25858e-37	Down
ZFP36L2	-1.89622	2.10997e-48	5.6691e-47	Down
SH2D2A	-1.89149	1.14952e-37	1.55547e-36	Down
FAM102A	-1.88581	1.61183e-86	8.20862e-84	Down
FBXL16	-1.88511	8.25883e-85	3.8555e-82	Down
IMP3	-1.87868	5.7615e-66	5.20579e-64	Down
SLC38A1	-1.8728	2.786e-59	1.55296e-57	Down
DDX47	-1.87245	2.35096e-64	1.9087e-62	Down
LPXN	-1.87018	8.64339e-52	2.81513e-50	Down
CD8A	-1.8693	1.85835e-27	1.48192e-26	Down
NCL	-1.86588	8.11529e-62	5.75466e-60	Down
PTPRCAP	-1.86546	5.0694e-31	4.80928e-30	Down
TCF7	-1.86305	3.13865e-60	1.97559e-58	Down
HLA-DRA	-1.86151	6.4214e-31	6.06622e-30	Down
LDOC1L	-1.85671	1.65951e-69	1.978e-67	Down
PTPN4	-1.84439	2.21557e-34	2.52269e-33	Down
RPL22	-1.84416	3.09702e-53	1.13026e-51	Down
SPON2	-1.84391	7.4816e-34	8.25038e-33	Down
SIDT1	-1.83952	1.02297e-74	2.16252e-72	Down
HSPA8	-1.83402	2.43329e-42	4.44015e-41	Down
PECI	-1.82569	3.54976e-60	2.20953e-58	Down
NIPAL3	-1.8239	1.36524e-59	8.00843e-58	Down
PLEKHA1	-1.82081	9.57095e-90	6.70206e-87	Down
PRKCQ	-1.81613	1.65059e-79	5.60402e-77	Down
NUP93	-1.81253	3.2529e-66	3.01203e-64	Down
CD81	-1.81159	1.70261e-40	2.72905e-39	Down
CDKN1C	-1.80754	1.65805e-32	1.71848e-31	Down
TGFBI	-1.80751	3.05595e-22	1.84776e-21	Down
KIAA0748	-1.80135	1.62278e-83	6.49343e-81	Down
GLTSCR2	-1.80068	1.13083e-42	2.12225e-41	Down
BTN3A3	-1.79334	1.6912e-40	2.71465e-39	Down
CXXC5	-1.79111	3.68981e-50	1.08221e-48	Down
SUN1	-1.79072	3.19858e-48	8.45209e-47	Down
SBK1	-1.79041	2.24037e-70	3.06112e-68	Down
TBC1D4	-1.78909	6.43377e-89	4.00466e-86	Down
CTSO	-1.77793	1.15785e-36	1.49799e-35	Down
IMPDH2	-1.77673	3.62051e-46	8.43331e-45	Down
GIMAP7	-1.76862	3.37317e-31	3.2357e-30	Down
USP11	-1.76851	4.45932e-57	2.11704e-55	Down
FGL2	-1.76299	3.34527e-22	2.02051e-21	Down
IFIT1	-1.76221	6.64968e-06	1.30364e-05	Down
LPIN1	-1.76206	4.56647e-61	3.0454e-59	Down
IFIT2	-1.75938	5.59977e-09	1.4676e-08	Down
RUNX3	-1.75694	4.25343e-52	1.42255e-50	Down
UBASH3A	-1.75332	1.56821e-71	2.37436e-69	Down
ZMYND11	-1.75284	3.3695e-44	6.96529e-43	Down
LGALS2	-1.74892	2.16267e-16	9.41722e-16	Down
CD6	-1.74435	3.80044e-66	3.49017e-64	Down
MAL	-1.73672	4.09244e-21	2.31925e-20	Down
SAMD3	-1.73139	2.62517e-59	1.48547e-57	Down
LYSMD2	-1.72823	2.77862e-21	1.58835e-20	Down
CCL5	-1.7229	2.31687e-20	1.26687e-19	Down
RASGRP1	-1.71873	1.51523e-69	1.84529e-67	Down
DNMT1	-1.71185	1.99098e-58	1.03273e-56	Down
SPN	-1.70858	4.11857e-61	2.76314e-59	Down
HNRNPA1	-1.7021	3.95988e-59	2.17483e-57	Down
CRIP1	-1.7011	3.42802e-20	1.85543e-19	Down
LBH	-1.69976	2.64742e-49	7.434e-48	Down
ATIC	-1.69069	2.90311e-53	1.06295e-51	Down
GBP5	-1.68918	5.37328e-09	1.41055e-08	Down
RUNX2	-1.68491	6.23714e-26	4.54362e-25	Down
SH2D1B	-1.68238	3.56662e-64	2.85431e-62	Down
NFATC3	-1.68115	3.65154e-53	1.32401e-51	Down
EIF3L	-1.68061	2.7831e-53	1.02236e-51	Down
NPM1	-1.6756	3.21256e-46	7.49865e-45	Down
BLNK	-1.67479	9.72712e-38	1.32261e-36	Down
AUTS2	-1.67476	1.71773e-50	5.11846e-49	Down
LY9	-1.66915	3.36182e-60	2.10424e-58	Down
HNRNPR	-1.66103	6.02332e-66	5.35598e-64	Down
APOL3	-1.66036	2.5407e-42	4.61362e-41	Down
NOP56	-1.6564	1.60326e-48	4.33888e-47	Down
BACH2	-1.65181	3.98053e-75	9.10161e-73	Down
FBL	-1.65115	1.17507e-38	1.69441e-37	Down
PDCD4	-1.64975	3.18108e-59	1.7644e-57	Down
FCGR3A	-1.64834	1.32822e-26	1.01028e-25	Down
LOC100131541	-1.64104	7.02665e-24	4.61198e-23	Down
LTB	-1.64013	2.31931e-38	3.27274e-37	Down
CD96	-1.63978	1.36874e-87	7.66766e-85	Down
HNRNPA0	-1.63716	1.36455e-76	3.32356e-74	Down
DUSP6	-1.63594	7.98371e-34	8.76955e-33	Down
IGHM	-1.63354	4.86563e-10	1.39388e-09	Down
ZNF266	-1.62542	5.66131e-42	1.00522e-40	Down
ARHGEF18	-1.62373	2.37331e-70	3.20369e-68	Down
CFD	-1.62021	8.93776e-10	2.51289e-09	Down
ZNF91	-1.61689	4.01659e-39	5.93692e-38	Down
ZNF275	-1.61594	6.31828e-39	9.2536e-38	Down
DDX24	-1.60839	5.92307e-74	1.0879e-71	Down
PPTC7	-1.60543	2.41121e-33	2.60012e-32	Down
KLRD1	-1.6017	3.10942e-34	3.51189e-33	Down
TRIB2	-1.59931	4.1381e-56	1.79702e-54	Down
RPL10A	-1.59797	5.40706e-42	9.63127e-41	Down
SH2B3	-1.59584	6.80049e-43	1.2914e-41	Down
CACNA2D3	-1.59535	7.59592e-54	2.86548e-52	Down
CBX7	-1.58635	3.50715e-36	4.435e-35	Down
TTC3	-1.58451	3.44405e-73	5.75927e-71	Down
ITM2A	-1.58242	1.55722e-23	1.00213e-22	Down
RPS6KA5	-1.57968	3.94063e-39	5.83234e-38	Down
SH3YL1	-1.57643	6.56312e-60	4.01821e-58	Down
CD160	-1.57616	5.63501e-73	9.2845e-71	Down
FAM43A	-1.57174	2.02259e-77	5.3955e-75	Down
FBXO21	-1.57107	1.73801e-74	3.47726e-72	Down
FHIT	-1.57106	1.917e-42	3.5384e-41	Down
HNRNPH1	-1.56478	9.92485e-47	2.40168e-45	Down
RFTN1	-1.56221	4.72629e-75	1.05907e-72	Down
DPEP2	-1.56221	1.82585e-14	7.05164e-14	Down
NOB1	-1.56035	7.17415e-51	2.19615e-49	Down
METAP1	-1.55281	1.86418e-60	1.1935e-58	Down
ZNF395	-1.5521	1.03865e-42	1.95909e-41	Down
ERAP2	-1.55196	7.99293e-17	3.57925e-16	Down
PPP3CC	-1.55053	2.02425e-49	5.75627e-48	Down
MATK	-1.54787	5.7249e-48	1.47792e-46	Down
EMR3	-1.54185	3.6469e-11	1.13405e-10	Down
RPS23	-1.54166	4.60014e-44	9.38798e-43	Down
MAML2	-1.54105	4.99667e-27	3.88229e-26	Down
IL10RA	-1.54102	8.99961e-60	5.42106e-58	Down
NMT2	-1.5404	1.08312e-110	2.42706e-107	Down
FAM162A	-1.54038	3.20431e-44	6.63606e-43	Down
SIT1	-1.53761	6.37298e-37	8.30265e-36	Down
BIN1	-1.53761	3.82086e-50	1.11773e-48	Down
SGK223	-1.53724	4.65756e-63	3.45585e-61	Down
TIGD3	-1.53464	2.32653e-37	3.08478e-36	Down
C12orf57	-1.53179	3.96003e-25	2.77474e-24	Down
CUTA	-1.52727	1.33341e-41	2.31621e-40	Down
BIRC3	-1.52377	1.02661e-27	8.269e-27	Down
DPP4	-1.52058	2.68332e-58	1.38543e-56	Down
ADA	-1.51901	5.03779e-30	4.55924e-29	Down
FLT3LG	-1.51742	1.97967e-68	2.11241e-66	Down
GZMA	-1.51499	1.87424e-12	6.37687e-12	Down
APEX1	-1.51408	4.41378e-37	5.80423e-36	Down
MAD1L1	-1.51115	7.86104e-36	9.71059e-35	Down
FN3KRP	-1.51103	1.72765e-52	5.99276e-51	Down
SLAMF6	-1.50252	8.48839e-35	9.89635e-34	Down
MAF	-1.5004	4.2191e-43	8.1082e-42	Down
ZNF529	-1.49913	1.2548e-65	1.09834e-63	Down
MYCL1	-1.49533	1.62292e-48	4.3815e-47	Down
GPR171	-1.49337	9.16844e-15	3.61066e-14	Down
PURA	-1.48897	5.59223e-59	3.04152e-57	Down
TAGAP	-1.48743	8.8047e-32	8.74538e-31	Down
PABPC4	-1.48373	1.19094e-54	4.66547e-53	Down
KIAA0182	-1.47512	2.9448e-73	5.07592e-71	Down
SYTL2	-1.4748	5.16022e-65	4.347e-63	Down
BTN3A2	-1.47424	1.63618e-16	7.2059e-16	Down
KLRF1	-1.47345	3.34038e-39	4.97019e-38	Down
FAM78A	-1.4713	1.25739e-60	8.14321e-59	Down
MYCBP2	-1.47017	1.67565e-51	5.37938e-50	Down
SIRPG	-1.46991	7.16332e-67	6.97894e-65	Down
UTRN	-1.46618	2.50494e-41	4.23308e-40	Down
MORC2	-1.46582	7.56332e-53	2.68163e-51	Down
SMAD3	-1.46564	2.94761e-63	2.23142e-61	Down
PRPF19	-1.45932	1.01071e-64	8.38817e-63	Down
WDR54	-1.45863	9.94153e-46	2.25933e-44	Down
TRBV9	-1.45416	1.39556e-27	1.11845e-26	Down
ID2	-1.45312	1.68264e-24	1.14465e-23	Down
RPS4X	-1.45226	2.14273e-43	4.18974e-42	Down
NKTR	-1.4502	2.92863e-61	1.97665e-59	Down
CHMP7	-1.44997	1.9902e-70	2.75286e-68	Down
TTC9	-1.44674	6.277e-38	8.62914e-37	Down
RPL5	-1.44511	1.43552e-37	1.9308e-36	Down
NHP2L1	-1.43308	2.01009e-49	5.73056e-48	Down
GATA2	-1.43289	2.12424e-66	2e-64	Down
RHOH	-1.43251	3.42766e-24	2.28865e-23	Down
VPS13C	-1.43225	7.61699e-33	8.01321e-32	Down
LRPPRC	-1.4316	1.05736e-57	5.21881e-56	Down
AES	-1.42818	6.21676e-43	1.18659e-41	Down
CD3E	-1.42733	2.53865e-50	7.50475e-49	Down
RBBP7	-1.42516	5.86256e-46	1.35711e-44	Down
MYOM2	-1.42452	1.24065e-24	8.50689e-24	Down
PRR5L	-1.42085	8.74155e-46	1.99066e-44	Down
MX1	-1.42007	1.01568e-05	1.95024e-05	Down
CBLB	-1.41901	1.33672e-45	2.99532e-44	Down
C14orf43	-1.41815	1.42867e-32	1.48762e-31	Down
DKC1	-1.41674	2.80255e-58	1.44036e-56	Down
CPA3	-1.41664	2.04483e-38	2.91479e-37	Down
CCT4	-1.41618	5.52586e-43	1.05652e-41	Down
PLEKHO1	-1.41583	5.26443e-23	3.29145e-22	Down
NSUN5P2	-1.41332	2.78297e-34	3.15591e-33	Down
RPL15	-1.41247	2.72209e-44	5.67939e-43	Down
RPL14	-1.40988	9.43944e-49	2.5795e-47	Down
HSP90AB1	-1.40542	1.05276e-21	6.19818e-21	Down
TCL1A	-1.40388	5.44855e-26	3.99251e-25	Down
SET	-1.40231	1.72427e-58	9.02742e-57	Down
ITGA4	-1.4022	1.35688e-47	3.44728e-46	Down
PQLC3	-1.40164	7.93513e-31	7.4899e-30	Down
RANGRF	-1.40102	1.41037e-42	2.6162e-41	Down
HLA-DRB4	-1.40003	0.000188985	0.00031327	Down
LEPROTL1	-1.39764	4.09266e-54	1.57035e-52	Down
MAP3K4	-1.39631	7.47228e-62	5.33245e-60	Down
XRRA1	-1.39118	4.18819e-25	2.93278e-24	Down
P2RY8	-1.39075	4.88564e-36	6.15041e-35	Down
MOAP1	-1.38556	1.42911e-35	1.73851e-34	Down
CST3	-1.3841	4.48553e-21	2.53306e-20	Down
CABC1	-1.38095	2.53355e-30	2.33053e-29	Down
GATA3	-1.37949	9.06151e-101	1.01525e-97	Down
THEM4	-1.37839	6.30606e-89	4.00466e-86	Down
LARS	-1.37651	1.34118e-47	3.41513e-46	Down
HTATSF1	-1.37461	6.76948e-36	8.41789e-35	Down
RPL18	-1.37386	1.45695e-44	3.09161e-43	Down
AKAP11	-1.37336	2.66788e-28	2.22073e-27	Down
AKR1B1	-1.37322	3.98921e-38	5.5453e-37	Down
FUS	-1.37118	5.74396e-57	2.68147e-55	Down
FTO	-1.37039	7.45787e-56	3.15313e-54	Down
ATP5G2	-1.36919	6.47195e-57	3.00879e-55	Down
C6orf48	-1.36893	1.77805e-33	1.92476e-32	Down
XRCC6	-1.36657	9.45794e-57	4.29015e-55	Down
C20orf112	-1.36425	8.20053e-26	5.92766e-25	Down
KCNA3	-1.36237	6.89276e-55	2.74827e-53	Down
DDX18	-1.36115	8.46877e-72	1.29978e-69	Down
MPHOSPH10	-1.35784	1.44067e-41	2.49865e-40	Down
VPREB3	-1.35717	2.35755e-30	2.17399e-29	Down
RNF125	-1.35342	2.42254e-72	3.93365e-70	Down
REPS1	-1.35275	1.42407e-47	3.60979e-46	Down
SATB1	-1.35256	6.1076e-48	1.56949e-46	Down
TOMM20	-1.35094	1.14813e-37	1.55545e-36	Down
PSME2	-1.35084	2.12675e-21	1.22762e-20	Down
TH1L	-1.34968	2.09856e-52	7.23455e-51	Down
IFIH1	-1.34818	1.83691e-07	4.20272e-07	Down
ZNF146	-1.34575	5.50038e-53	1.96262e-51	Down
LY75	-1.34476	5.93288e-13	2.09229e-12	Down
EIF3F	-1.34436	1.74437e-52	6.03207e-51	Down
ZNF664	-1.34186	4.87479e-36	6.14366e-35	Down
HSPA9	-1.33936	1.43935e-54	5.59946e-53	Down
NDNL2	-1.33678	4.20961e-67	4.17385e-65	Down
OGFOD1	-1.33668	8.60855e-56	3.62595e-54	Down
SPTBN1	-1.33591	9.2579e-25	6.38704e-24	Down
GLOD4	-1.33549	3.05934e-75	7.29295e-73	Down
IKZF2	-1.33378	3.85512e-77	1.00448e-74	Down
PAPD7	-1.33275	4.32868e-56	1.87253e-54	Down
MAGED1	-1.33249	7.09842e-46	1.63307e-44	Down
EEF2	-1.33137	1.93049e-42	3.55744e-41	Down
ISOC1	-1.33024	9.51377e-35	1.10573e-33	Down
CTCF	-1.32823	6.62638e-52	2.18359e-50	Down
CRTC3	-1.32779	5.35493e-31	5.07586e-30	Down
TMEM66	-1.32738	2.83706e-38	3.97331e-37	Down
CIRH1A	-1.32347	1.56678e-35	1.8998e-34	Down
CXCR5	-1.31601	6.87995e-40	1.06321e-38	Down
FAM53B	-1.31542	1.13231e-43	2.25336e-42	Down
TAF4	-1.31483	4.59639e-48	1.20042e-46	Down
RCC2	-1.31472	1.14927e-38	1.66362e-37	Down
CCND2	-1.31445	4.98856e-28	4.10366e-27	Down
NLRP1	-1.31072	3.94835e-26	2.91803e-25	Down
SF3A3	-1.31036	4.81482e-49	1.33859e-47	Down
NOL11	-1.30928	1.39613e-56	6.15837e-55	Down
MPEG1	-1.30922	4.71205e-26	3.46583e-25	Down
STK39	-1.30853	5.10885e-47	1.25525e-45	Down
JAK1	-1.30756	1.85464e-53	6.90346e-52	Down
LRIG1	-1.30686	7.1003e-54	2.68756e-52	Down
C21orf59	-1.30309	2.17357e-36	2.78635e-35	Down
PCYOX1L	-1.30124	2.16096e-35	2.60899e-34	Down
SLC7A6	-1.29943	8.41357e-67	8.12635e-65	Down
NSA2	-1.29914	7.18694e-37	9.34135e-36	Down
PARP1	-1.2962	8.13663e-65	6.8032e-63	Down
APRT	-1.2955	2.56446e-31	2.48549e-30	Down
CLEC10A	-1.29493	1.48052e-31	1.45762e-30	Down
TNFRSF25	-1.2912	5.47095e-64	4.34727e-62	Down
PILRA	-1.29016	1.5038e-12	5.15248e-12	Down
SLC25A6	-1.28887	4.03595e-35	4.79012e-34	Down
LDLRAP1	-1.28712	8.16309e-22	4.83912e-21	Down
TNFRSF10B	-1.28618	1.17981e-23	7.64525e-23	Down
SMARCE1	-1.28466	1.73195e-44	3.6682e-43	Down
ARHGEF3	-1.28381	4.58895e-52	1.52565e-50	Down
GBP1	-1.28153	2.99426e-05	5.44076e-05	Down
OSGEPL1	-1.28059	7.19997e-85	3.50733e-82	Down
RPL3	-1.27639	7.97735e-35	9.31994e-34	Down
IFIT3	-1.27472	0.000353715	0.000568747	Down
RABL2B	-1.27349	1.02687e-68	1.13912e-66	Down
ANAPC1	-1.27112	1.64409e-66	1.56105e-64	Down
NHP2	-1.26676	4.9368e-32	4.96071e-31	Down
ICAM2	-1.26455	3.25453e-29	2.83544e-28	Down
PJA1	-1.26403	9.55332e-89	5.63344e-86	Down
LRRC47	-1.2637	6.66607e-57	3.08623e-55	Down
BTN3A1	-1.2632	5.11779e-23	3.20513e-22	Down
MRI1	-1.26157	5.28135e-55	2.1133e-53	Down
UBE2L6	-1.26064	1.40302e-11	4.48318e-11	Down
ESYT2	-1.25969	3.121e-40	4.95293e-39	Down
LUC7L2	-1.25788	9.82112e-53	3.43862e-51	Down
ENOPH1	-1.25637	2.21912e-24	1.5023e-23	Down
FTSJ1	-1.25636	4.68399e-47	1.15593e-45	Down
TRAT1	-1.25315	2.22707e-28	1.86907e-27	Down
MEX3C	-1.25267	1.17563e-30	1.09856e-29	Down
CCT3	-1.25205	3.069e-34	3.47324e-33	Down
BEX4	-1.25134	3.46687e-26	2.56727e-25	Down
SSBP2	-1.24987	2.08981e-61	1.43186e-59	Down
CRTAM	-1.24832	1.34509e-46	3.22017e-45	Down
PYHIN1	-1.24774	5.10586e-46	1.18439e-44	Down
RRS1	-1.24736	9.72823e-40	1.48091e-38	Down
TNRC6C	-1.24726	6.37844e-40	9.89807e-39	Down
BANK1	-1.24536	4.06296e-29	3.52333e-28	Down
LY86	-1.24429	1.02669e-11	3.315e-11	Down
S1PR1	-1.24363	1.23928e-09	3.43687e-09	Down
CXCR4	-1.24359	3.47364e-23	2.1926e-22	Down
DDX27	-1.24299	3.38522e-44	6.9849e-43	Down
RRAS2	-1.24279	2.88494e-27	2.27897e-26	Down
RABL2A	-1.24268	6.56359e-69	7.42813e-67	Down
MGA	-1.24247	1.46679e-55	6.08664e-54	Down
HMGN3	-1.23865	6.90693e-54	2.62323e-52	Down
PRPF8	-1.23863	2.295e-51	7.21952e-50	Down
GAL3ST4	-1.23832	1.85158e-70	2.59314e-68	Down
TAF15	-1.23606	3.45035e-57	1.65204e-55	Down
POLR1B	-1.236	1.73248e-77	4.73433e-75	Down
SFRS7	-1.23274	2.0643e-40	3.29934e-39	Down
RELL1	-1.2275	3.03967e-16	1.31441e-15	Down
CPPED1	-1.22377	1.7696e-23	1.13425e-22	Down
CEP78	-1.22212	5.6254e-44	1.14386e-42	Down
TTC39C	-1.2217	1.48566e-53	5.54845e-52	Down
ERP29	-1.22046	4.2703e-42	7.66737e-41	Down
HNRPDL	-1.21934	6.9242e-46	1.59627e-44	Down
XYLT1	-1.21774	2.74637e-35	3.298e-34	Down
EXOSC10	-1.21681	2.27988e-51	7.19542e-50	Down
EIF3D	-1.21599	1.36113e-68	1.48059e-66	Down
CHST7	-1.21562	1.51277e-22	9.26181e-22	Down
RPL23A	-1.21415	1.06639e-50	3.23788e-49	Down
AFF3	-1.21336	1.05678e-43	2.11811e-42	Down
LYAR	-1.21182	3.63236e-35	4.3387e-34	Down
PUF60	-1.2081	9.79335e-51	2.98165e-49	Down
M6PR	-1.20512	1.75647e-49	5.03313e-48	Down
FNBP4	-1.20366	1.26711e-59	7.47194e-58	Down
TOMM70A	-1.20364	2.10545e-44	4.42579e-43	Down
C19orf2	-1.20275	1.24052e-48	3.36533e-47	Down
OXNAD1	-1.19795	3.09399e-65	2.66654e-63	Down
SEC31A	-1.19736	2.12566e-43	4.16362e-42	Down
GCN1L1	-1.19667	8.21167e-46	1.87762e-44	Down
POU2AF1	-1.19397	8.81205e-08	2.07373e-07	Down
FXYD5	-1.19379	3.96343e-40	6.22809e-39	Down
ZBTB38	-1.1936	3.08464e-36	3.9184e-35	Down
PPIH	-1.19296	6.32121e-44	1.2807e-42	Down
PPM1K	-1.19194	9.39176e-29	7.99584e-28	Down
COG1	-1.19121	1.07259e-39	1.63057e-38	Down
BTBD11	-1.19064	6.48487e-56	2.78377e-54	Down
SCRN1	-1.18966	5.73971e-50	1.6617e-48	Down
HSPD1	-1.18951	1.95256e-18	9.59917e-18	Down
WDR11	-1.18895	7.47911e-26	5.42018e-25	Down
PAQR8	-1.18868	2.00166e-64	1.64902e-62	Down
OCIAD2	-1.18813	1.60872e-34	1.84674e-33	Down
EPRS	-1.18676	7.99591e-40	1.23058e-38	Down
SLC20A1	-1.18577	6.02069e-40	9.36886e-39	Down
CHCHD10	-1.18443	1.57328e-30	1.45678e-29	Down
FOXJ3	-1.18146	8.85537e-39	1.28518e-37	Down
LANCL1	-1.18068	8.50076e-47	2.07953e-45	Down
ELP2	-1.1788	3.49208e-45	7.61193e-44	Down
ST3GAL5	-1.17588	2.32212e-34	2.64132e-33	Down
C16orf80	-1.17511	6.71637e-57	3.09672e-55	Down
CCT6A	-1.17488	3.53777e-32	3.58708e-31	Down
KIAA1370	-1.17484	3.04879e-16	1.31785e-15	Down
LRRC33	-1.17467	5.58926e-36	6.98907e-35	Down
RPL13A	-1.17433	1.13801e-34	1.31446e-33	Down
PRPS1	-1.17392	5.56093e-58	2.83203e-56	Down
NAP1L1	-1.17361	1.15315e-28	9.79522e-28	Down
ZNHIT6	-1.17328	3.86703e-70	4.95195e-68	Down
ABI3	-1.17257	7.97134e-25	5.51643e-24	Down
GTPBP3	-1.17254	3.04005e-67	3.04114e-65	Down
SPOCK2	-1.17244	8.22819e-61	5.42286e-59	Down
GIMAP1	-1.17226	3.30075e-32	3.35891e-31	Down
RNF44	-1.17207	4.19795e-30	3.81459e-29	Down
DDX21	-1.17187	9.81845e-34	1.07533e-32	Down
SART3	-1.17126	1.50936e-78	4.57049e-76	Down
KIAA0947	-1.16837	1.51467e-30	1.406e-29	Down
UBAP2	-1.16736	4.00084e-43	7.71423e-42	Down
THOC1	-1.16604	3.14067e-40	4.9771e-39	Down
RPL13	-1.1657	2.79882e-32	2.86375e-31	Down
CALHM2	-1.16459	1.50745e-26	1.13887e-25	Down
EIF3A	-1.16413	7.2676e-52	2.38088e-50	Down
ATP8B2	-1.16355	6.88712e-44	1.39033e-42	Down
MLL	-1.16315	8.10848e-58	4.05569e-56	Down
STAG3L2	-1.16266	2.79451e-31	2.68753e-30	Down
LOC100128751	-1.16263	2.24262e-23	1.42844e-22	Down
CD8B	-1.16064	3.24141e-24	2.16946e-23	Down
C7orf23	-1.15899	8.32968e-22	4.93265e-21	Down
NR1D2	-1.15846	3.77908e-79	1.20974e-76	Down
ADRB2	-1.15742	1.73243e-26	1.3027e-25	Down
IRF8	-1.15592	1.32185e-33	1.44207e-32	Down
GPRASP1	-1.15552	9.41484e-64	7.32527e-62	Down
CCR6	-1.15396	1.20609e-83	5.00481e-81	Down
RPL19	-1.15266	2.22749e-51	7.04994e-50	Down
NUP205	-1.1519	4.49485e-41	7.49409e-40	Down
YTHDC1	-1.1516	3.07627e-43	5.97341e-42	Down
IL11RA	-1.15155	1.69376e-70	2.40214e-68	Down
MEAF6	-1.14897	2.51376e-52	8.58664e-51	Down
RPS5	-1.14889	2.92182e-27	2.30536e-26	Down
FOXO1	-1.14843	1.52256e-41	2.63659e-40	Down
CIB1	-1.14648	4.24952e-44	8.72008e-43	Down
MEF2C	-1.14447	6.66524e-29	5.72679e-28	Down
KLF2	-1.14393	5.94655e-48	1.53161e-46	Down
TSEN54	-1.14179	8.22992e-42	1.44754e-40	Down
KARS	-1.14154	5.61738e-33	5.95431e-32	Down
IPO5	-1.14089	2.14306e-49	6.05185e-48	Down
SUPT16H	-1.14023	1.82195e-49	5.20744e-48	Down
EEF1G	-1.13866	2.26883e-37	3.01185e-36	Down
CUL1	-1.13808	6.84707e-36	8.50495e-35	Down
SNRK	-1.13758	1.20763e-18	6.02415e-18	Down
BET1L	-1.13746	1.15819e-48	3.14959e-47	Down
TTC19	-1.13739	1.14397e-56	5.14742e-55	Down
TXNIP	-1.13577	2.31024e-21	1.33092e-20	Down
RNASEH2B	-1.13469	7.08662e-37	9.22166e-36	Down
MTR	-1.13455	2.66461e-72	4.2649e-70	Down
TTC27	-1.13366	3.70652e-70	4.82882e-68	Down
CCT8	-1.133	4.37814e-35	5.16888e-34	Down
LAX1	-1.13193	1.9898e-29	1.74716e-28	Down
ID3	-1.13138	3.88111e-53	1.40246e-51	Down
PRKACB	-1.13126	1.72977e-23	1.10998e-22	Down
SFRS15	-1.13119	9.72711e-60	5.82794e-58	Down
RNASE6	-1.13038	1.34873e-09	3.72196e-09	Down
CD1D	-1.12963	7.83491e-16	3.31129e-15	Down
HEATR2	-1.12722	1.17435e-56	5.26295e-55	Down
EIF3E	-1.12681	5.02029e-34	5.60791e-33	Down
TCTN1	-1.12509	2.1633e-64	1.76917e-62	Down
C11orf46	-1.12353	1.13208e-55	4.71517e-54	Down
DHX15	-1.12323	3.08241e-34	3.48489e-33	Down
MTX3	-1.12226	3.32226e-40	5.23524e-39	Down
RPS19	-1.12137	1.45073e-33	1.575e-32	Down
CCDC115	-1.12098	1.73991e-45	3.88327e-44	Down
UTP3	-1.1202	2.0899e-41	3.56396e-40	Down
VEGFB	-1.11969	1.78755e-46	4.2342e-45	Down
PECAM1	-1.11703	9.96593e-20	5.2545e-19	Down
POM121	-1.11564	1.6214e-38	2.32304e-37	Down
DDHD2	-1.11438	1.05366e-61	7.37828e-60	Down
BCKDHB	-1.11124	5.61791e-69	6.42276e-67	Down
CBLL1	-1.10652	6.06542e-24	3.99982e-23	Down
MID1IP1	-1.10425	4.44839e-29	3.84863e-28	Down
PRKCA	-1.10338	2.92367e-19	1.50814e-18	Down
PTCH1	-1.10322	1.35169e-79	4.73259e-77	Down
ABCF1	-1.10302	1.03717e-35	1.27139e-34	Down
IKZF3	-1.10162	8.03947e-40	1.23559e-38	Down
NPAT	-1.10157	8.17112e-82	3.05164e-79	Down
DDX60	-1.1014	7.11134e-05	0.000123432	Down
NOSIP	-1.09997	8.16292e-38	1.1167e-36	Down
VMA21	-1.09873	9.75257e-30	8.69274e-29	Down
EXOSC8	-1.0964	3.32377e-21	1.89322e-20	Down
NOLC1	-1.09559	5.27825e-57	2.47437e-55	Down
SMS	-1.09547	4.95476e-31	4.7045e-30	Down
NUDT9	-1.09421	1.79179e-33	1.93776e-32	Down
BLCAP	-1.09286	4.17969e-70	5.26171e-68	Down
SYNE2	-1.09214	1.16727e-24	8.01848e-24	Down
ASTE1	-1.09179	8.36231e-34	9.17643e-33	Down
CAPRIN2	-1.0912	9.75483e-27	7.47559e-26	Down
MCCC2	-1.08915	4.5684e-44	9.34022e-43	Down
ARL2BP	-1.08915	5.22635e-36	6.55722e-35	Down
HOXB2	-1.08686	1.79169e-39	2.70177e-38	Down
C12orf41	-1.08583	1.85255e-29	1.62792e-28	Down
IL27RA	-1.08555	1.01713e-30	9.52841e-30	Down
CLSTN1	-1.08455	1.27234e-46	3.05253e-45	Down
CCDC76	-1.08282	3.51975e-55	1.43401e-53	Down
TIGIT	-1.08255	1.60315e-69	1.93137e-67	Down
PITPNC1	-1.08223	6.01479e-26	4.39136e-25	Down
NXT1	-1.08004	9.80639e-25	6.75297e-24	Down
CDC23	-1.07799	3.04719e-43	5.92721e-42	Down
SNRNP200	-1.07767	2.86318e-56	1.25309e-54	Down
UNC119B	-1.07706	1.98698e-45	4.41709e-44	Down
SLBP	-1.07695	2.08204e-24	1.41206e-23	Down
STAG3L3	-1.0765	5.17092e-30	4.67595e-29	Down
SNHG12	-1.07638	6.08035e-34	6.74498e-33	Down
GPR56	-1.07634	4.36465e-26	3.21932e-25	Down
RPL29	-1.07601	5.18362e-38	7.14358e-37	Down
TOP2B	-1.07593	6.64586e-56	2.84199e-54	Down
UHRF2	-1.07582	1.30084e-30	1.21152e-29	Down
ELOVL5	-1.07565	8.70925e-17	3.88914e-16	Down
EIF3H	-1.07547	3.21174e-43	6.22567e-42	Down
SFRS5	-1.07495	2.83915e-44	5.89072e-43	Down
TRIT1	-1.0748	1.99056e-47	5.00049e-46	Down
HOPX	-1.07479	3.08305e-12	1.02866e-11	Down
GAR1	-1.07473	1.99093e-42	3.65679e-41	Down
GCET2	-1.07458	2.0527e-63	1.57523e-61	Down
FAM98B	-1.0743	1.6645e-42	3.07739e-41	Down
IDO1	-1.07411	1.10104e-06	2.33593e-06	Down
ALDH1A1	-1.07222	1.83977e-30	1.70213e-29	Down
HLA-DQB1	-1.07217	7.94079e-11	2.40521e-10	Down
RPLP2	-1.07181	1.2907e-56	5.76134e-55	Down
TRIM44	-1.0712	2.67529e-48	7.13665e-47	Down
PTBP1	-1.07073	7.70373e-55	3.06073e-53	Down
CCDC109B	-1.07026	2.62916e-35	3.16743e-34	Down
IMMT	-1.07021	3.66053e-48	9.62736e-47	Down
IRF4	-1.06958	2.20495e-13	7.98973e-13	Down
TTYH2	-1.06909	2.9046e-36	3.69809e-35	Down
MRFAP1L1	-1.06894	6.13808e-24	4.04298e-23	Down
POLD2	-1.06881	5.53637e-33	5.87401e-32	Down
C11orf2	-1.06692	5.56095e-26	4.07222e-25	Down
HMGN4	-1.06644	9.7642e-28	7.8836e-27	Down
CCR5	-1.06621	4.23478e-30	3.84493e-29	Down
TECR	-1.06612	1.11825e-20	6.18709e-20	Down
TPD52	-1.06406	2.12844e-23	1.35846e-22	Down
RPS8	-1.06225	1.27529e-31	1.25777e-30	Down
KIAA1310	-1.06182	2.50159e-51	7.80718e-50	Down
NAAA	-1.06172	7.03282e-33	7.40561e-32	Down
YWHAQ	-1.06121	3.38798e-26	2.51217e-25	Down
FNTA	-1.06064	1.26967e-45	2.85079e-44	Down
NCRNA00219	-1.05944	4.60962e-26	3.39331e-25	Down
RBBP4	-1.05764	2.96116e-52	1.00232e-50	Down
ZNF706	-1.05683	2.46306e-38	3.46251e-37	Down
HIGD2A	-1.05626	2.06033e-38	2.93316e-37	Down
ZNF83	-1.05598	7.31321e-13	2.5665e-12	Down
PLEKHG3	-1.05598	6.3397e-28	5.17711e-27	Down
PIK3IP1	-1.05368	9.47705e-55	3.73876e-53	Down
SMYD2	-1.04939	1.16688e-27	9.37181e-27	Down
CYTH1	-1.04824	2.03584e-55	8.35516e-54	Down
ZFP64	-1.04717	2.37195e-50	7.03052e-49	Down
RPA2	-1.04643	4.23733e-44	8.71101e-43	Down
RPL10	-1.04497	1.98855e-38	2.83818e-37	Down
PLSCR3	-1.04291	4.29675e-40	6.73298e-39	Down
NAE1	-1.04147	2.39022e-20	1.30507e-19	Down
MRPS18B	-1.04093	9.77923e-58	4.84808e-56	Down
KLF10	-1.04047	5.09981e-11	1.57146e-10	Down
PI3	-1.03979	0.00231219	0.00338151	Down
HEATR5B	-1.0382	3.34332e-30	3.05037e-29	Down
HLA-DOA	-1.03713	1.59796e-47	4.03233e-46	Down
CYB5B	-1.03696	9.42098e-45	2.02596e-43	Down
POLR2B	-1.0358	8.99262e-30	8.02815e-29	Down
PTPLAD1	-1.03513	1.47132e-31	1.44984e-30	Down
SLC9A3R1	-1.03467	5.10403e-34	5.69577e-33	Down
ZNF512	-1.03433	3.77599e-59	2.08405e-57	Down
CYFIP2	-1.03093	9.7398e-27	7.46918e-26	Down
PRSS23	-1.02959	1.08121e-50	3.27403e-49	Down
PSMG2	-1.02883	8.54929e-41	1.39834e-39	Down
CRY1	-1.02858	1.06527e-42	2.00593e-41	Down
KRT23	-1.02789	2.73275e-05	4.98741e-05	Down
SFRS11	-1.02782	6.95199e-43	1.31794e-41	Down
PPP1CC	-1.02747	2.56919e-31	2.48792e-30	Down
ATF7IP2	-1.02699	9.64146e-47	2.34323e-45	Down
SLC25A5	-1.02681	2.18884e-31	2.13435e-30	Down
NOV	-1.02603	9.63653e-55	3.78834e-53	Down
RNASEN	-1.02548	6.59683e-61	4.37343e-59	Down
C4orf14	-1.02548	9.31289e-31	8.76084e-30	Down
ATP5A1	-1.02485	4.24637e-35	5.0186e-34	Down
OAS3	-1.02475	0.000675953	0.00105259	Down
PDE4B	-1.02424	2.87537e-16	1.24529e-15	Down
STAT1	-1.02386	1.8175e-08	4.55046e-08	Down
TAP2	-1.02351	2.14262e-10	6.27115e-10	Down
KHDRBS1	-1.02286	5.26088e-50	1.52702e-48	Down
NUP107	-1.02234	9.10589e-28	7.36093e-27	Down
PSME1	-1.02096	9.93449e-28	8.01339e-27	Down
SFPQ	-1.01999	3.00533e-30	2.74871e-29	Down
C12orf65	-1.01941	7.73074e-69	8.66152e-67	Down
RPS28	-1.01697	5.01707e-57	2.37178e-55	Down
THUMPD1	-1.01619	5.17358e-38	7.13852e-37	Down
KLRC1	-1.01504	4.88277e-17	2.21126e-16	Down
CLIP4	-1.01453	4.46549e-16	1.91251e-15	Down
NONO	-1.01101	5.04097e-71	7.43145e-69	Down
PAN2	-1.01039	9.93984e-48	2.53681e-46	Down
HNRNPH3	-1.01032	1.86496e-26	1.40047e-25	Down
AKNA	-1.01005	9.99288e-22	5.89264e-21	Down
PAFAH2	-1.00948	1.53133e-57	7.52499e-56	Down
NUCKS1	-1.00934	2.51539e-40	4.01459e-39	Down
SLC4A7	-1.00903	4.76354e-40	7.43324e-39	Down
AGAP4	-1.00877	3.25649e-30	2.97358e-29	Down
RPL4	-1.00862	3.31701e-29	2.88763e-28	Down
DDX5	-1.00815	1.31575e-41	2.28907e-40	Down
AMIGO2	-1.00728	8.26389e-21	4.60869e-20	Down
HCST	-1.00685	1.46648e-34	1.68863e-33	Down
ANKRD36	-1.00632	4.09543e-28	3.38137e-27	Down
DNAJC9	-1.00615	2.54542e-17	1.17458e-16	Down
BUB3	-1.00606	2.40897e-62	1.75261e-60	Down
RNF144A	-1.00505	1.34623e-32	1.4044e-31	Down
IRF1	-1.00461	6.66215e-14	2.48975e-13	Down
RPL7A	-1.00263	6.94104e-34	7.69212e-33	Down
MTMR15	-1.00182	2.84268e-48	7.56517e-47	Down
TULP4	-1.00105	1.10456e-43	2.20596e-42	Down
USPL1	-1.00103	3.21509e-27	2.53318e-26	Down
KCTD6	-1.00101	2.45399e-20	1.33793e-19	Down
KIAA1704	-1.00042	3.45254e-36	4.37582e-35	Down
BTG1	-1.00018	1.6381e-27	1.30814e-26	Down
TFRC	1.00026	9.12929e-08	2.14523e-07	Up
TNFSF13B	1.00084	1.18059e-15	4.93925e-15	Up
PDGFC	1.0022	1.42728e-13	5.23275e-13	Up
APH1B	1.00465	9.76654e-28	7.8836e-27	Up
GRK6	1.00659	6.05416e-37	7.89649e-36	Up
NANS	1.00704	4.23265e-27	3.30702e-26	Up
PTGS1	1.00712	5.09643e-13	1.80469e-12	Up
MRVI1	1.00809	1.40841e-11	4.49824e-11	Up
ITGA2B	1.00901	3.22131e-19	1.65482e-18	Up
SUB1	1.00942	5.49762e-21	3.09058e-20	Up
SLC26A6	1.00997	1.04685e-32	1.09616e-31	Up
RIOK3	1.01142	7.32265e-09	1.90046e-08	Up
FECH	1.01345	8.69971e-06	1.68432e-05	Up
MAD2L2	1.01479	3.58624e-27	2.81572e-26	Up
C5orf62	1.01725	2.00745e-28	1.68982e-27	Up
LSM1	1.0178	1.73716e-41	2.98973e-40	Up
KLF7	1.01825	1.23158e-29	1.0934e-28	Up
SAP30	1.01851	1.67912e-22	1.02523e-21	Up
SIAE	1.01869	6.55182e-15	2.604e-14	Up
LOC100129827	1.01877	1.69015e-13	6.16218e-13	Up
CLEC2B	1.0192	2.46295e-11	7.74702e-11	Up
SMOX	1.01984	2.54706e-09	6.87147e-09	Up
SLCO4C1	1.02043	1.46745e-18	7.28457e-18	Up
PDE5A	1.02058	1.17424e-10	3.51206e-10	Up
TRIB1	1.02091	2.59069e-24	1.74646e-23	Up
OSM	1.02092	2.00933e-30	1.85747e-29	Up
RHOU	1.02129	5.22411e-15	2.08964e-14	Up
JMJD6	1.02164	4.22477e-34	4.73343e-33	Up
MIIP	1.02185	3.78212e-31	3.61869e-30	Up
FAM160A2	1.02254	3.53199e-31	3.38515e-30	Up
DKFZp761E198	1.02662	3.58922e-33	3.84085e-32	Up
PDZD8	1.02672	2.48924e-24	1.6811e-23	Up
IFT20	1.02917	1.15917e-40	1.88496e-39	Up
CCDC53	1.03028	1.24116e-21	7.27301e-21	Up
NECAB1	1.03157	2.99231e-10	8.69038e-10	Up
ARL8A	1.03188	1.00114e-45	2.27061e-44	Up
RIT1	1.03188	8.92894e-31	8.40671e-30	Up
TIMP1	1.03245	5.08695e-19	2.58477e-18	Up
CPNE5	1.03348	2.45926e-11	7.73758e-11	Up
ADCY3	1.03352	6.70223e-10	1.90395e-09	Up
ECE1	1.03452	1.39647e-33	1.52051e-32	Up
MAOA	1.03516	4.13671e-09	1.09751e-08	Up
CCDC23	1.03694	1.11147e-17	5.23672e-17	Up
SLC9A8	1.03807	6.53903e-32	6.52389e-31	Up
C9orf89	1.03923	1.72267e-29	1.51855e-28	Up
DSC2	1.03945	1.5598e-12	5.33782e-12	Up
B3GNT8	1.04014	9.50177e-23	5.85255e-22	Up
HTATIP2	1.04034	1.49442e-37	2.00762e-36	Up
GPR146	1.04183	2.97084e-06	6.03323e-06	Up
HIST1H2AE	1.04248	3.10182e-18	1.50771e-17	Up
C11orf82	1.04258	5.39588e-15	2.15758e-14	Up
FAR1	1.04324	5.70481e-24	3.76645e-23	Up
CEACAM6	1.04341	4.38031e-09	1.15939e-08	Up
LDHA	1.04436	4.30295e-19	2.19837e-18	Up
PXK	1.04576	5.11482e-45	1.11059e-43	Up
MARCKS	1.0468	4.71106e-13	1.6714e-12	Up
PYGL	1.04757	1.17875e-28	1.00051e-27	Up
LDLR	1.0481	7.61036e-15	3.01508e-14	Up
GMFG	1.04959	7.53059e-34	8.29624e-33	Up
SFT2D2	1.05034	2.55981e-13	9.23675e-13	Up
CORO2A	1.05116	2.70454e-21	1.54996e-20	Up
GTDC1	1.05198	2.06644e-30	1.90869e-29	Up
TMEM56	1.05232	5.79238e-16	2.46947e-15	Up
ARL3	1.0529	7.66818e-30	6.87314e-29	Up
ACSL3	1.05414	7.45142e-20	3.96042e-19	Up
KBTBD7	1.05457	3.76918e-11	1.1698e-10	Up
CD63	1.05635	1.97798e-35	2.39323e-34	Up
DBI	1.05679	2.58767e-21	1.48602e-20	Up
SLC36A4	1.05793	2.76048e-19	1.42593e-18	Up
FAM89A	1.05917	6.72458e-10	1.90885e-09	Up
LOC100132062	1.05981	3.97361e-19	2.03475e-18	Up
NRN1	1.06143	1.64519e-12	5.62315e-12	Up
TIPARP	1.06143	6.32018e-16	2.68734e-15	Up
AGTRAP	1.06162	1.99791e-32	2.06882e-31	Up
BNIP2	1.06228	1.58792e-13	5.80078e-13	Up
NME4	1.06333	1.19455e-12	4.1295e-12	Up
SGTB	1.0641	6.35325e-16	2.69935e-15	Up
SHKBP1	1.06554	4.17549e-28	3.44494e-27	Up
PPM1N	1.06613	2.18057e-10	6.37555e-10	Up
CTDP1	1.06797	2.57228e-21	1.4787e-20	Up
GNG11	1.06958	6.78674e-11	2.07077e-10	Up
AGPAT2	1.07108	2.38302e-45	5.26615e-44	Up
CHCHD7	1.07169	3.54416e-14	1.34606e-13	Up
UBE2H	1.07274	9.87206e-17	4.39962e-16	Up
TMEM70	1.07395	2.99479e-19	1.54198e-18	Up
EAF2	1.07624	1.6839e-16	7.40729e-16	Up
HES6	1.07645	5.65312e-06	1.11588e-05	Up
PLIN3	1.07671	2.61456e-31	2.52748e-30	Up
LYRM1	1.07837	7.64416e-27	5.89436e-26	Up
CCNB2	1.07896	2.25143e-11	7.10364e-11	Up
SUCNR1	1.0812	2.36201e-12	7.96868e-12	Up
TSHZ3	1.08189	1.353e-16	5.98461e-16	Up
DUSP13	1.08225	8.60548e-17	3.84433e-16	Up
NFE2	1.08334	1.51879e-43	3.00645e-42	Up
C20orf3	1.0866	4.35806e-31	4.15555e-30	Up
SESN2	1.08769	1.54119e-14	5.97904e-14	Up
PCYT1A	1.08815	7.50595e-26	5.4326e-25	Up
C20orf177	1.08829	6.97248e-19	3.52049e-18	Up
HGF	1.08981	3.06417e-12	1.02267e-11	Up
OBFC2A	1.0911	5.97556e-16	2.54467e-15	Up
GCA	1.09467	3.87442e-27	3.03348e-26	Up
SLC39A8	1.09646	1.81792e-10	5.36423e-10	Up
AQP9	1.09781	3.64579e-29	3.16893e-28	Up
DOK3	1.09821	5.1631e-37	6.76578e-36	Up
TMOD1	1.09928	3.73659e-06	7.51072e-06	Up
LRRN1	1.0994	1.2041e-20	6.65225e-20	Up
CDC42BPA	1.10059	1.73187e-13	6.30817e-13	Up
UBAP1	1.10267	6.09561e-40	9.47228e-39	Up
TPM1	1.10557	1.35023e-18	6.72357e-18	Up
UBE2C	1.10661	1.30175e-21	7.60816e-21	Up
NEO1	1.11038	3.44073e-12	1.14494e-11	Up
AIG1	1.11396	5.71878e-19	2.90187e-18	Up
BLOC1S2	1.11469	5.84049e-25	4.0644e-24	Up
PLBD1	1.115	9.27621e-38	1.2659e-36	Up
FES	1.11509	2.02804e-41	3.46375e-40	Up
HMBS	1.1182	6.43383e-09	1.67834e-08	Up
HSDL2	1.12009	3.25484e-26	2.41504e-25	Up
CEACAM21	1.12015	8.73526e-19	4.37701e-18	Up
ALPK1	1.12028	1.58839e-34	1.82526e-33	Up
C8orf83	1.1208	5.00248e-42	8.93905e-41	Up
POC1B	1.12147	2.99703e-16	1.29748e-15	Up
GALNT3	1.12157	2.1388e-17	9.90213e-17	Up
MXI1	1.12185	1.09823e-08	2.80158e-08	Up
TSTA3	1.12285	3.6728e-08	8.94954e-08	Up
ASGR2	1.12329	1.63749e-20	8.99336e-20	Up
MANSC1	1.12406	2.65548e-22	1.60909e-21	Up
CCDC109A	1.12441	2.70944e-27	2.14231e-26	Up
ACVR1B	1.12598	1.30577e-40	2.11719e-39	Up
FAH	1.12702	9.73665e-17	4.341e-16	Up
PF4V1	1.12736	1.21803e-08	3.09662e-08	Up
BCL6	1.13186	1.69099e-27	1.34942e-26	Up
RNF11	1.13224	6.2992e-10	1.79264e-09	Up
MICAL1	1.13307	6.57783e-26	4.77938e-25	Up
ENY2	1.13438	6.5168e-25	4.5238e-24	Up
ACSL1	1.13693	9.4887e-30	8.46429e-29	Up
KCNMA1	1.13982	5.36999e-10	1.53327e-09	Up
TPST2	1.14051	1.32117e-37	1.78343e-36	Up
TMEM110	1.14269	2.68033e-14	1.02423e-13	Up
SPTB	1.14436	3.1625e-09	8.46253e-09	Up
GALNT2	1.14816	3.24568e-20	1.75844e-19	Up
EIF4E3	1.15344	3.65114e-34	4.10304e-33	Up
C2orf88	1.15446	1.58742e-11	5.04981e-11	Up
OSBPL1A	1.15463	1.49087e-13	5.45694e-13	Up
LRPAP1	1.15576	2.17683e-31	2.12449e-30	Up
C6orf25	1.15711	2.05361e-07	4.67847e-07	Up
LILRA3	1.15815	3.20857e-11	1.00164e-10	Up
CLEC5A	1.16334	2.82964e-22	1.71184e-21	Up
CEACAM4	1.16459	1.96921e-18	9.67295e-18	Up
PAG1	1.16567	5.95236e-29	5.13002e-28	Up
MTX1	1.16668	1.95281e-48	5.25945e-47	Up
TMTC1	1.17077	3.61828e-14	1.37375e-13	Up
TMEM167A	1.17176	5.50171e-34	6.12735e-33	Up
PHTF1	1.17189	3.66324e-32	3.69757e-31	Up
C19orf38	1.17481	1.23049e-38	1.77204e-37	Up
FNDC3B	1.17545	4.27725e-39	6.31387e-38	Up
ERO1L	1.17565	1.14099e-26	8.6964e-26	Up
TSPAN2	1.17634	4.7718e-16	2.04136e-15	Up
AMPH	1.17792	3.00935e-17	1.38127e-16	Up
MGST1	1.17917	1.48837e-22	9.1174e-22	Up
UBR4	1.1803	8.24113e-29	7.05914e-28	Up
ALAS2	1.1806	8.46363e-07	1.81695e-06	Up
MAN1A1	1.18073	1.78213e-22	1.08575e-21	Up
LAIR1	1.181	1.56317e-11	4.97408e-11	Up
ACSL4	1.18273	4.13972e-27	3.23667e-26	Up
SEC62	1.18921	2.78735e-25	1.96535e-24	Up
DIRC2	1.19037	8.66651e-33	9.09172e-32	Up
SLC40A1	1.19336	2.00452e-27	1.59508e-26	Up
NDST2	1.19987	1.23184e-23	7.96856e-23	Up
SF3B14	1.20099	1.9859e-42	3.65354e-41	Up
CAPZA2	1.20106	1.25496e-19	6.59501e-19	Up
FLOT2	1.20114	2.87152e-43	5.59521e-42	Up
GK	1.20691	1.14614e-15	4.80051e-15	Up
KIAA1539	1.20702	9.01587e-32	8.9472e-31	Up
DCUN1D1	1.20809	2.51624e-16	1.09186e-15	Up
FAM177A1	1.20907	1.62091e-32	1.68154e-31	Up
HAUS4	1.20943	4.84242e-36	6.10974e-35	Up
FCER1G	1.21028	4.11642e-52	1.38085e-50	Up
FLJ10213	1.21166	9.0394e-26	6.50883e-25	Up
WFDC1	1.21294	6.16386e-09	1.61054e-08	Up
CKLF	1.21331	9.90882e-42	1.72926e-40	Up
ALOX5	1.21337	5.02322e-29	4.33258e-28	Up
MAFG	1.2172	1.53907e-58	8.09564e-57	Up
C14orf129	1.21725	1.03481e-13	3.82514e-13	Up
NBEAL2	1.21991	8.88743e-31	8.37467e-30	Up
C20orf69	1.22202	1.45111e-21	8.45902e-21	Up
LGALS8	1.22336	2.04665e-21	1.18322e-20	Up
CTNNAL1	1.22388	4.70555e-11	1.45197e-10	Up
ENTPD1	1.22394	2.85338e-42	5.16466e-41	Up
ACER3	1.22598	2.54552e-25	1.80051e-24	Up
TXNDC3	1.22614	7.552e-24	4.951e-23	Up
GP9	1.22904	7.22415e-11	2.19645e-10	Up
C14orf101	1.23188	5.39207e-32	5.40365e-31	Up
MARCO	1.23211	9.57537e-13	3.32968e-12	Up
PDSS1	1.23289	7.13233e-19	3.59634e-18	Up
ERI1	1.24584	1.28195e-17	6.01214e-17	Up
DPH3	1.25235	1.77759e-43	3.49406e-42	Up
MCTP1	1.25467	8.06426e-33	8.46785e-32	Up
FSTL1	1.25552	5.02668e-13	1.78056e-12	Up
CCPG1	1.25606	2.48387e-30	2.28671e-29	Up
CPD	1.25609	2.76455e-28	2.29777e-27	Up
TIFA	1.25738	2.40636e-15	9.86493e-15	Up
CTSD	1.25882	1.53235e-32	1.59262e-31	Up
MXD3	1.26065	1.9583e-44	4.13197e-43	Up
TMCO3	1.26411	1.34794e-18	6.71515e-18	Up
SERPINB2	1.26967	8.10619e-15	3.20585e-14	Up
FLJ36031	1.27036	8.18606e-24	5.34791e-23	Up
SNX3	1.27335	4.75256e-40	7.42646e-39	Up
C1GALT1C1	1.27399	8.10623e-21	4.52302e-20	Up
MSL3	1.27496	3.75434e-39	5.57135e-38	Up
COMMD8	1.27721	5.64834e-17	2.55075e-16	Up
LPCAT2	1.27809	6.65005e-25	4.61344e-24	Up
USP32	1.27998	4.38084e-66	3.99048e-64	Up
SESN3	1.28134	2.00485e-07	4.57203e-07	Up
ZNF354A	1.28312	1.96569e-12	6.66572e-12	Up
GRAMD1A	1.2835	7.59396e-34	8.34963e-33	Up
LHFPL2	1.28421	4.39358e-17	1.99456e-16	Up
HPSE	1.2849	1.20027e-17	5.64559e-17	Up
TGFA	1.28673	1.31059e-17	6.13873e-17	Up
PPP1R3B	1.28685	1.35122e-33	1.47268e-32	Up
CREG1	1.28943	4.01743e-23	2.52872e-22	Up
C18orf32	1.28948	4.84649e-35	5.70379e-34	Up
MTF1	1.29063	8.02693e-41	1.31675e-39	Up
C14orf2	1.29108	2.71585e-60	1.71912e-58	Up
FURIN	1.29188	2.89767e-33	3.11569e-32	Up
CASP5	1.29459	3.98271e-10	1.14681e-09	Up
FKBP1B	1.29586	6.64352e-13	2.33775e-12	Up
HIST2H2BE	1.29704	4.9515e-22	2.96033e-21	Up
RNF182	1.29733	1.96695e-05	3.65105e-05	Up
HIST1H3D	1.29883	4.714e-20	2.53313e-19	Up
VSIG4	1.30369	3.78765e-09	1.00848e-08	Up
TFDP1	1.30481	1.1648e-13	4.29714e-13	Up
SMARCD3	1.30544	3.94838e-17	1.79828e-16	Up
FGD4	1.3055	1.92706e-55	7.93778e-54	Up
MTHFD2	1.30577	5.38568e-21	3.03222e-20	Up
EXT1	1.30582	6.66468e-26	4.83934e-25	Up
EMILIN2	1.30731	1.10826e-20	6.13483e-20	Up
OSTalpha	1.30815	6.08691e-14	2.27782e-13	Up
PSMC6	1.31321	1.11684e-15	4.68129e-15	Up
HAT1	1.31534	8.90768e-21	4.95786e-20	Up
TTC35	1.31639	4.01313e-16	1.72471e-15	Up
SPTLC2	1.31664	2.5832e-31	2.49932e-30	Up
BST1	1.32093	9.94681e-35	1.15486e-33	Up
HIST1H1C	1.3216	4.74837e-15	1.90411e-14	Up
SEMA4A	1.32203	1.76845e-34	2.02388e-33	Up
AZI2	1.3255	1.10866e-27	8.91701e-27	Up
TSPO	1.32569	1.86581e-39	2.80976e-38	Up
POR	1.32748	6.78247e-41	1.12081e-39	Up
FAM20A	1.32916	6.11849e-17	2.75861e-16	Up
SH3GLB1	1.33097	1.14096e-48	3.1103e-47	Up
RGS18	1.3318	6.19378e-18	2.95676e-17	Up
PCMT1	1.33448	7.28419e-44	1.46784e-42	Up
IL4R	1.33588	3.71621e-35	4.42941e-34	Up
SLC14A1	1.33682	2.59966e-08	6.41272e-08	Up
LIMK2	1.33779	1.15449e-38	1.66902e-37	Up
CD55	1.33814	2.74326e-47	6.86059e-46	Up
ASPH	1.34379	3.14892e-29	2.74557e-28	Up
AGTPBP1	1.34952	3.14888e-26	2.33952e-25	Up
HEBP2	1.34984	6.28735e-59	3.38671e-57	Up
VSTM1	1.3518	3.81932e-15	1.53872e-14	Up
RSL24D1	1.3532	1.44201e-17	6.71817e-17	Up
SIGLEC5	1.35961	8.70496e-29	7.43938e-28	Up
LIPN	1.36075	2.84944e-17	1.31163e-16	Up
ANKRD9	1.36131	2.85483e-14	1.09017e-13	Up
ST3GAL4	1.36317	3.70956e-38	5.16296e-37	Up
ETS2	1.37623	1.80261e-28	1.52081e-27	Up
CHPT1	1.37808	8.82404e-26	6.36194e-25	Up
CTSG	1.38031	6.84779e-06	1.34037e-05	Up
NDUFB1	1.38331	3.2193e-31	3.09075e-30	Up
WSB1	1.38568	8.05084e-33	8.46168e-32	Up
APOBEC3B	1.38731	6.52559e-05	0.000113653	Up
RPS27L	1.38732	4.34521e-17	1.9766e-16	Up
ITGAM	1.38846	7.65702e-53	2.70628e-51	Up
IL1RN	1.39414	2.09719e-23	1.33962e-22	Up
TMEM120A	1.39674	4.1089e-35	4.87155e-34	Up
PADI4	1.39807	3.34611e-32	3.40197e-31	Up
XK	1.40043	1.83607e-15	7.5825e-15	Up
GALNT4	1.40269	5.65772e-25	3.93966e-24	Up
FEM1C	1.40501	5.18731e-30	4.68699e-29	Up
MEF2A	1.40861	1.04374e-35	1.27804e-34	Up
ANKRD55	1.41007	5.17076e-14	1.94211e-13	Up
JAK2	1.41152	5.97039e-28	4.88264e-27	Up
C1QB	1.41611	5.1956e-12	1.70859e-11	Up
CSGALNACT2	1.41648	1.19397e-13	4.40042e-13	Up
NSUN3	1.41829	8.55226e-20	4.52619e-19	Up
LY6G6F	1.42231	1.25947e-13	4.63116e-13	Up
ABCC13	1.4263	7.95329e-09	2.05683e-08	Up
ERLIN1	1.43238	8.75708e-29	7.47823e-28	Up
GYPB	1.43327	6.98858e-11	2.12888e-10	Up
ANXA1	1.43557	2.24187e-31	2.18038e-30	Up
GBA	1.44837	9.3095e-40	1.42297e-38	Up
SLC11A1	1.45511	1.34055e-37	1.80524e-36	Up
COMMD6	1.4558	1.6461e-16	7.24386e-16	Up
PPM1M	1.45614	1.64574e-31	1.61461e-30	Up
CCNA1	1.45897	3.10159e-09	8.31145e-09	Up
FLOT1	1.4624	6.75229e-57	3.10052e-55	Up
SIGLEC9	1.46421	3.71974e-33	3.97671e-32	Up
OSCAR	1.46992	4.97927e-55	1.99956e-53	Up
ITGA7	1.47342	2.12777e-15	8.75809e-15	Up
MYL9	1.4739	7.21735e-18	3.42496e-17	Up
NTNG2	1.47556	1.12395e-31	1.11047e-30	Up
G0S2	1.47606	3.07736e-19	1.58304e-18	Up
RAP1GAP	1.47701	3.29111e-07	7.36883e-07	Up
TMEM158	1.47804	1.75586e-09	4.79703e-09	Up
ORM2	1.48168	9.27926e-15	3.65302e-14	Up
CHIT1	1.4861	3.01181e-10	8.74431e-10	Up
C5orf30	1.48923	2.95625e-13	1.06296e-12	Up
SLC25A40	1.49442	2.68078e-18	1.30703e-17	Up
SIAH2	1.49624	3.35186e-13	1.20097e-12	Up
IER3	1.49892	4.93996e-31	4.69443e-30	Up
TFF3	1.50226	7.18759e-14	2.67897e-13	Up
COL17A1	1.50275	7.84341e-14	2.91952e-13	Up
FCGR1A	1.50392	3.64745e-32	3.68494e-31	Up
ZDHHC3	1.51279	3.7225e-63	2.79912e-61	Up
STXBP2	1.51684	3.04812e-33	3.26805e-32	Up
THBS1	1.519	2.69593e-20	1.4677e-19	Up
CLU	1.51906	3.56828e-22	2.14941e-21	Up
ARL4A	1.51947	3.08543e-23	1.95527e-22	Up
CHMP5	1.51977	9.24028e-22	5.46034e-21	Up
PCOLCE2	1.5198	2.69539e-11	8.4544e-11	Up
CAPG	1.52135	4.1749e-35	4.94456e-34	Up
GAS7	1.52523	9.2737e-42	1.62094e-40	Up
CDKN2C	1.52914	8.29657e-26	5.99321e-25	Up
EVI2A	1.53303	1.46268e-20	8.04905e-20	Up
CPEB4	1.53567	2.75467e-43	5.37688e-42	Up
ITPKC	1.54133	2.0016e-21	1.15956e-20	Up
PPBP	1.54206	1.80419e-20	9.89433e-20	Up
PPP1R3D	1.54445	1.34116e-45	2.99927e-44	Up
RAB13	1.54548	1.64169e-36	2.11419e-35	Up
CARD16	1.54965	3.29645e-40	5.20189e-39	Up
P2RX1	1.55186	2.98944e-32	3.056e-31	Up
CLEC4E	1.55321	9.32859e-36	1.14728e-34	Up
MGAM	1.5551	6.11902e-33	6.4738e-32	Up
PLIN5	1.55731	2.66621e-28	2.22073e-27	Up
PPP4R2	1.56363	7.66098e-39	1.11328e-37	Up
DRAM1	1.56582	3.48125e-32	3.53616e-31	Up
NLRC4	1.57043	2.17398e-51	6.90008e-50	Up
SAR1B	1.57368	1.38196e-26	1.04759e-25	Up
PLEK2	1.57609	4.17913e-09	1.10824e-08	Up
MPO	1.57611	1.89889e-10	5.5899e-10	Up
CD58	1.57642	7.31033e-39	1.0637e-37	Up
LRG1	1.57971	1.4821e-34	1.70487e-33	Up
FAR2	1.57977	2.58144e-21	1.4832e-20	Up
CISD2	1.5842	2.62435e-12	8.82183e-12	Up
HBD	1.58614	9.0649e-09	2.32943e-08	Up
TXNDC17	1.59365	4.48242e-53	1.6045e-51	Up
CARD6	1.59755	1.02748e-61	7.2402e-60	Up
GGH	1.59837	4.76888e-22	2.85572e-21	Up
EXOC6	1.60001	3.18012e-42	5.73753e-41	Up
SELP	1.60018	3.22138e-20	1.74612e-19	Up
PFKFB3	1.60159	8.81694e-49	2.41528e-47	Up
CMTM5	1.60343	2.49613e-16	1.08398e-15	Up
WIPI1	1.60383	7.26943e-39	1.05912e-37	Up
QSOX1	1.60609	1.42495e-59	8.3152e-58	Up
UBE2J1	1.61341	2.9399e-46	6.87654e-45	Up
MCTP2	1.62595	2.1142e-45	4.69058e-44	Up
ADAM9	1.6377	1.29383e-44	2.76117e-43	Up
LTB4R	1.6431	1.18726e-52	4.14396e-51	Up
FUT7	1.64545	6.95105e-36	8.62453e-35	Up
TPST1	1.65127	6.02003e-21	3.37411e-20	Up
MOSC1	1.65144	1.74708e-28	1.47619e-27	Up
ACN9	1.65327	7.68234e-28	6.2417e-27	Up
SRPK1	1.6634	1.16242e-73	2.03497e-71	Up
C16orf7	1.66551	3.68089e-52	1.23846e-50	Up
MKNK1	1.67009	2.16909e-41	3.69339e-40	Up
RBX1	1.6779	2.69159e-33	2.89967e-32	Up
PECR	1.68213	2.05735e-34	2.34492e-33	Up
IFIT1B	1.68592	2.11862e-07	4.81872e-07	Up
RAB32	1.68624	1.1691e-70	1.6793e-68	Up
GCLM	1.69342	8.93226e-55	3.53629e-53	Up
HIST1H2BD	1.69348	7.06566e-30	6.34324e-29	Up
SERPINB1	1.6978	1.52688e-55	6.31261e-54	Up
GRINA	1.69944	1.5732e-59	9.03902e-58	Up
ADM	1.70005	2.57293e-46	6.03077e-45	Up
ATP8B4	1.70949	4.52665e-18	2.17949e-17	Up
C3AR1	1.71075	2.40697e-24	1.62652e-23	Up
S100A8	1.71265	9.06291e-161	1.01541e-156	Up
PLSCR1	1.71394	2.73548e-34	3.1052e-33	Up
LMNB1	1.71749	4.45811e-53	1.60092e-51	Up
SLC26A8	1.72037	3.0185e-42	5.45472e-41	Up
WDFY3	1.72101	1.83253e-44	3.87391e-43	Up
KIF1B	1.72116	1.04754e-58	5.56241e-57	Up
RAB20	1.72361	6.14526e-25	4.27384e-24	Up
TREML1	1.73013	2.867e-14	1.09407e-13	Up
F5	1.74242	1.53799e-43	3.0391e-42	Up
UBE2F	1.749	1.34036e-54	5.23255e-53	Up
DHRS13	1.75069	6.2181e-36	7.74945e-35	Up
HMGB2	1.75563	2.71034e-66	2.53055e-64	Up
ATP6V1C1	1.75748	2.73242e-33	2.94083e-32	Up
FBXO30	1.76313	3.80463e-35	4.52997e-34	Up
KLHL2	1.76407	7.32961e-19	3.69083e-18	Up
NDUFA4	1.76641	3.80919e-41	6.3794e-40	Up
SLC22A4	1.77073	4.67646e-68	4.84989e-66	Up
C9orf103	1.7733	4.59394e-14	1.7336e-13	Up
AGFG1	1.77839	4.99228e-39	7.33073e-38	Up
PSTPIP2	1.78627	2.48929e-41	4.21299e-40	Up
ST6GALNAC3	1.79525	3.58891e-27	2.81583e-26	Up
TXN	1.80517	6.36168e-83	2.4578e-80	Up
PGD	1.8062	2.13922e-51	6.80902e-50	Up
PSMA6	1.82107	3.60145e-43	6.96903e-42	Up
EMR1	1.82692	3.92412e-19	2.01125e-18	Up
ISCA1	1.83214	1.73758e-14	6.72463e-14	Up
BATF	1.8322	1.2875e-39	1.95462e-38	Up
GPR141	1.83491	1.61099e-41	2.77685e-40	Up
CST7	1.84529	9.41123e-45	2.02596e-43	Up
BLOC1S1	1.84616	1.12382e-56	5.07711e-55	Up
TBC1D8	1.85465	7.33391e-34	8.09548e-33	Up
MBOAT2	1.85676	2.02775e-81	7.32866e-79	Up
CAMP	1.8602	1.97152e-15	8.12691e-15	Up
PDCD10	1.86532	6.79744e-39	9.94237e-38	Up
AHSP	1.87109	1.32562e-11	4.24836e-11	Up
SOCS3	1.87428	4.73023e-41	7.87481e-40	Up
GPR97	1.87773	1.17748e-51	3.80188e-50	Up
ORM1	1.88769	1.07177e-20	5.93577e-20	Up
MS4A4A	1.88872	4.79509e-26	3.5229e-25	Up
GLRX	1.89234	3.26937e-47	8.14e-46	Up
NQO2	1.89601	2.50003e-37	3.31091e-36	Up
GALNT14	1.90043	4.54177e-27	3.53866e-26	Up
S100P	1.90265	2.59264e-40	4.132e-39	Up
ANKRD34B	1.90783	4.78441e-17	2.16759e-16	Up
ZNF438	1.90969	1.52236e-50	4.56056e-49	Up
FKBP5	1.92189	3.30681e-45	7.22213e-44	Up
RABGEF1	1.94137	2.14138e-49	6.05185e-48	Up
ATP9A	1.94677	7.14538e-21	3.99685e-20	Up
MAP2K6	1.94895	3.22042e-47	8.03598e-46	Up
PGS1	1.96125	5.35809e-67	5.26597e-65	Up
ELANE	1.97636	4.4565e-11	1.3774e-10	Up
DYSF	1.99167	1.57459e-61	1.09576e-59	Up
ROPN1L	1.99591	1.91805e-54	7.43591e-53	Up
PFKFB2	1.99639	5.22719e-23	3.26998e-22	Up
DAAM2	1.99992	1.99393e-14	7.68489e-14	Up
CD24	2.00377	2.72202e-12	9.12553e-12	Up
METTL9	2.01073	6.84098e-75	1.47397e-72	Up
MS4A3	2.01584	9.59213e-09	2.45815e-08	Up
ATP11B	2.02733	1.51348e-47	3.82777e-46	Up
LILRA6	2.0297	5.27334e-51	1.6187e-49	Up
IFI27	2.04498	3.47638e-07	7.7573e-07	Up
CD163	2.04629	1.67029e-15	6.92341e-15	Up
NSUN7	2.05973	5.32544e-34	5.93694e-33	Up
UPP1	2.07641	2.79864e-93	2.412e-90	Up
MAPK14	2.08489	3.09513e-84	1.38711e-81	Up
NAIP	2.08938	3.54542e-40	5.57906e-39	Up
CKAP4	2.09726	6.57164e-70	8.18097e-68	Up
DHRS9	2.10731	1.53384e-18	7.60403e-18	Up
NDUFB3	2.1253	2.93783e-64	2.36802e-62	Up
METTL7B	2.13863	1.21198e-19	6.37811e-19	Up
CNIH4	2.14393	9.65426e-70	1.18864e-67	Up
CLEC1B	2.14421	3.32252e-25	2.33389e-24	Up
TNFAIP6	2.15178	3.55372e-39	5.28062e-38	Up
SIPA1L2	2.1534	2.25388e-42	4.12623e-41	Up
CA1	2.16822	1.91738e-21	1.11192e-20	Up
SLPI	2.17148	2.90954e-24	1.95669e-23	Up
IL18RAP	2.1853	1.19565e-50	3.60109e-49	Up
AIM2	2.19067	3.92036e-29	3.4023e-28	Up
BPGM	2.19311	8.7873e-13	3.06421e-12	Up
KREMEN1	2.19439	6.86153e-40	1.06183e-38	Up
FCGR1B	2.20977	5.14866e-36	6.467e-35	Up
CRISP3	2.21644	2.49788e-20	1.3612e-19	Up
NUDT4	2.22391	5.60154e-17	2.53165e-16	Up
IL1R1	2.22396	1.97142e-46	4.64029e-45	Up
SMPDL3A	2.23087	6.66477e-19	3.3712e-18	Up
SORT1	2.25274	6.2278e-43	1.18667e-41	Up
TDRD9	2.25368	5.60606e-25	3.90854e-24	Up
TP53I3	2.27019	9.9577e-36	1.22331e-34	Up
DEFA4	2.27387	1.31957e-09	3.64778e-09	Up
ECHDC3	2.2768	6.59431e-28	5.37719e-27	Up
CD59	2.29053	5.85428e-60	3.60392e-58	Up
DDAH2	2.29065	6.58454e-59	3.52982e-57	Up
LIN7A	2.29188	3.1766e-57	1.53408e-55	Up
DACH1	2.30881	6.77266e-40	1.04953e-38	Up
B3GNT5	2.31059	1.51104e-26	1.14081e-25	Up
CYP1B1	2.31377	9.06561e-35	1.05503e-33	Up
GPR160	2.34229	4.55489e-46	1.05877e-44	Up
RNASE3	2.36386	3.16208e-23	2.00045e-22	Up
IDI1	2.41525	3.18037e-23	2.01088e-22	Up
LILRA5	2.44205	2.98267e-70	3.93152e-68	Up
SULT1B1	2.45592	5.16777e-54	1.96938e-52	Up
OPLAH	2.46198	6.15283e-49	1.70587e-47	Up
CR1	2.48036	2.77055e-68	2.92842e-66	Up
EMB	2.49585	1.15821e-42	2.16999e-41	Up
HPGD	2.51955	7.57136e-18	3.58687e-17	Up
HK3	2.55763	3.88943e-70	4.95195e-68	Up
IL18R1	2.57349	6.45155e-38	8.85823e-37	Up
YOD1	2.58796	9.99276e-31	9.37679e-30	Up
STOM	2.60422	2.24459e-49	6.3187e-48	Up
CEACAM1	2.63182	4.17598e-32	4.20375e-31	Up
C5orf32	2.63745	3.54121e-84	1.52599e-81	Up
ALPL	2.67582	4.88898e-50	1.42646e-48	Up
FCAR	2.68084	4.7183e-68	4.84989e-66	Up
LY96	2.72042	6.50878e-48	1.66875e-46	Up
UGCG	2.73694	4.33957e-54	1.65941e-52	Up
FOLR3	2.73891	2.15507e-31	2.1051e-30	Up
COX7B	2.78225	1.27334e-44	2.72261e-43	Up
CDK5RAP2	2.78335	5.53382e-41	9.19894e-40	Up
EXOSC4	2.81539	2.2423e-41	3.81226e-40	Up
GRB10	2.84154	5.99947e-59	3.24725e-57	Up
CEACAM8	2.86828	6.1628e-21	3.45068e-20	Up
MMP9	2.90288	3.89293e-53	1.40246e-51	Up
IRAK3	2.91515	5.2221e-78	1.46271e-75	Up
TLR5	2.94304	4.54506e-78	1.30571e-75	Up
OLAH	3.00467	3.1189e-24	2.09372e-23	Up
RNASE2	3.05201	1.19692e-66	1.14618e-64	Up
GYG1	3.05351	1.15322e-68	1.26673e-66	Up
PGLYRP1	3.0583	1.95727e-57	9.57612e-56	Up
SAMSN1	3.0747	2.1444e-49	6.05185e-48	Up
VNN1	3.08112	1.46857e-59	8.52534e-58	Up
ZDHHC19	3.08406	1.87543e-23	1.20139e-22	Up
LTF	3.08771	3.32223e-25	2.33389e-24	Up
BMX	3.11725	3.35581e-54	1.2965e-52	Up
TCN1	3.1261	1.0043e-30	9.416e-30	Up
CA4	3.16213	2.09591e-61	1.43186e-59	Up
ANKRD22	3.1931	6.76439e-43	1.28673e-41	Up
RGL4	3.25424	8.07411e-57	3.69234e-55	Up
S100A12	3.28713	1.18563e-131	6.64187e-128	Up
BPI	3.33002	1.3223e-32	1.38071e-31	Up
OLFM4	3.65784	8.02998e-20	4.25886e-19	Up
IL1R2	3.73826	3.00259e-67	3.03072e-65	Up
BCL2A1	3.76708	2.47103e-63	1.88336e-61	Up
GADD45A	3.80307	3.63382e-74	6.90056e-72	Up
ANXA3	4.14491	2.33581e-107	3.73863e-104	Up
LCN2	4.18424	1.16211e-37	1.5706e-36	Up
MMP8	4.39826	1.04205e-26	7.96934e-26	Up
GPR84	4.44518	2.7504e-45	6.04226e-44	Up
CLEC4D	4.51328	7.83109e-72	1.21861e-69	Up
RETN	4.59664	2.7095e-52	9.19917e-51	Up
C19orf59	4.87193	4.33725e-107	6.07432e-104	Up
HP	5.30719	6.69839e-77	1.66775e-74	Up
ARG1	5.63231	2.80368e-98	2.85567e-95	Up
CD177	5.68545	2.37871e-57	1.15874e-55	Up
