# Supplementary material for: An immune-related gene signature predicts the 28-day mortality in patients with sepsis
Source: Front Immunol. 2023 Mar 23;14:1152117. doi: 10.3389/fimmu.2023.1152117 (PMC10076848; doi:10.3389/fimmu.2023.1152117)
Supplement: Supplementary file 8 [file Table_5.xlsx]

## Sheet: tbale s6
Table S5. A list of 743 genes in the brown module by WGCNA in GSE65682.
Gene symbol
ABCF1
ABHD2
ABL2
ACAD8
ACAP1
ACER3
ACN9
ACP6
ACSL1
ACSL3
ACSL4
ACSS1
ACSS2
ACVR1B
ADAM9
ADAMTS3
ADCK4
ADCY3
ADM
AGAP4
AGFG1
AGPAT6
AGPAT9
AGTPBP1
AGTRAP
AIG1
AKR1B1
ALAS1
ALCAM
ALDH1A1
ALOX5
ALPK1
ALPL
AMD1
AMPD3
ANKRD22
ANKRD34B
ANKRD55
ANKS1A
ANXA3
AP3S2
APH1B
AQP9
ARL2BP
ARL3
ARPC5L
ARRB1
ARRDC2
ASCL2
ASPH
ATF6
ATL3
ATP11A
ATP11B
ATP2B1
ATP2C2
ATP5D
ATP6V1C1
ATP8B4
ATP9A
ATXN1
AVL9
B3GNT5
B4GALT4
BASP1
BATF
BAZ1A
BCL6
BET1L
BLM
BLOC1S1
BMX
BRE
BST1
BTBD10
C11orf2
C11orf51
C11orf82
C14orf101
C14orf43
C15orf37
C15orf5
C17orf60
C17orf87
C18orf21
C19orf38
C19orf59
C1RL
C1orf162
C1orf217
C1orf59
C20orf177
C20orf3
C20orf69
C22orf9
C4orf3
C5orf30
C5orf32
C5orf45
C9orf103
C9orf167
C9orf23
C9orf46
C9orf84
C9orf89
C9orf95
CA4
CAB39
CACNA1E
CAMKK1
CAPG
CAPN3
CARD6
CARS2
CATSPER1
CBS
CCDC125
CCDC22
CCDC92
CCNA1
CCNJL
CCPG1
CCR1
CD177
CD300LF
CD44
CD55
CD59
CD63
CD82
CD86
CD99
CDA
CDADC1
CDC42EP3
CDK5
CDK5RAP2
CEACAM1
CEACAM4
CEBPA
CEBPB
CECR1
CFD
CHCHD7
CHI3L1
CHIT1
CHKA
CHST11
CHST7
CHSY1
CINP
CKAP4
CKLF
CLEC4D
CLEC4E
CLEC5A
CLSTN1
CLVS1
CMTM4
COG1
COL17A1
CORO2A
CPD
CPEB3
CPEB4
CPNE2
CPNE3
CPNE5
CR1
CREB5
CRISP3
CSF2RA
CST3
CST7
CTDP1
CTSD
CTU2
CUTC
CYBB
CYP19A1
CYP1B1
CYP27A1
CYTH4
CYTSA
DACH1
DBNL
DDA1
DDAH2
DGAT1
DGAT2
DHCR7
DHRS13
DHRS4
DHRS4L2
DHRS9
DICER1
DIRC2
DLC1
DNAJC3
DNASE1L1
DNASE2
DNLZ
DOK3
DPP3
DRAM1
DSC2
DSE
DUSP13
DYRK4
DYSF
E2F3
EBPL
EEF2
EIF2C4
EIF4E3
EMB
EMILIN2
EML4
EMR1
ENO1
ENTPD1
ENTPD7
ERI1
ERLIN1
ERO1L
ETS2
ETV6
EXOC6
EXOSC4
EXT1
F5
FAM105A
FAM110B
FAM160A2
FAM172A
FAM177A1
FAM20A
FAM53B
FAM53C
FAM63B
FAM89A
FAR2
FBN1
FBXL13
FBXW2
FCAR
FCER1G
FCGR1A
FCGR1B
FCRL1
FEM1C
FERMT3
FES
FGF13
FGGY
FIG4
FKBP15
FKBP1A
FLJ10213
FLJ36031
FLJ45340
FLJ45445
FLNB
FLOT1
FLOT2
FMN1
FNDC3B
FOLR3
FOSL2
FOXN3
FRMD4B
FUT7
G0S2
GABBR1
GADD45A
GALNT1
GALNT14
GALNT2
GALT
GAS7
GBA
GBE1
GCA
GCLM
GCNT1
GJB6
GK
GK5
GM2A
GMFG
GNAQ
GNS
GOLGA1
GPBAR1
GPR137B
GPR141
GPR160
GPR84
GPR97
GPSM3
GRAMD1A
GRK6
GRPEL1
GSN
GSR
GTDC1
GTF2F2
GYG1
GYS1
HEBP2
HELB
HGF
HIPK2
HK3
HLA-DMB
HLX
HP
HPGD
HS3ST3B1
HSD17B12
HSDL2
HSPA1A
HSPA1B
HVCN1
ICAM2
IDI1
IER3
IFNAR1
IGF1R
IGFBP7
IL18R1
IL18RAP
IL1R1
IL1RAP
IL1RN
IL4R
IMPA2
INPP1
IPO11
IRAK3
IRF2BP2
ITFG1
ITGA7
ITGAM
ITPK1
JMJD6
KARS
KAZ
KBTBD6
KBTBD7
KCNE1
KCNMA1
KDM1A
KIAA0182
KIAA0564
KIAA0754
KIAA1715
KIF1B
KIF3C
KL
KLF7
KLF9
KPNA4
KREMEN1
LAIR1
LAMC1
LATS2
LBH
LCN2
LDHA
LDLRAP1
LGALS1
LGALS2
LGALS8
LGTN
LILRA5
LILRA6
LIMK2
LIN7A
LIPN
LMBR1
LMO2
LOC100128751
LOC100129827
LOC100131541
LOC100132062
LOC154761
LOC375190
LOC388387
LOC728417
LPCAT2
LQK1
LRG1
LRPAP1
LRRC6
LRRFIP2
LRRN1
LTB4R
LYRM1
MAD2L2
MANSC1
MAP2K6
MAPK14
MAPRE1
MARCKS
MARCKSL1
MAST4
MCCC2
MCTP1
MCTP2
MED12
MEF2A
MERTK
METRNL
METTL7B
METTL9
MGAM
MICAL1
MID1IP1
MKNK1
MLKL
MMADHC
MMP25
MMP8
MMP9
MOSC1
MR1
MRVI1
MS4A4A
MS4A6A
MSH3
MSL3
MSRA
MTF1
MTHFS
MUSTN1
MVP
MXD3
MYO10
NAGK
NAIP
NANS
NAPRT1
NAPSB
NBEAL2
NCF4
NCOR2
NDST2
NDUFAF1
NECAB1
NEDD4
NEIL1
NFIL3
NFKBIE
NLRC4
NLRP12
NLRP3
NMI
NPRL2
NQO2
NSUN7
NTSR1
OAT
OBFC1
OBFC2A
OLFM4
OPLAH
OPRL1
ORM1
OSBPL1A
OSBPL9
OSCAR
OSM
OSTalpha
OXER1
P2RX1
P2RY8
PADI4
PAG1
PAM
PAPSS1
PARL
PCGF3
PCMT1
PCNX
PCOLCE2
PCYT1A
PDCD4
PDE4D
PDGFC
PDK3
PDLIM2
PDSS1
PDZD8
PECR
PFKFB2
PFKFB3
PGD
PGLYRP1
PGM1
PGM2
PGS1
PHACTR2
PHC2
PHKA2
PHTF1
PI3
PIK3AP1
PIK3CB
PIM2
PIM3
PIP4K2B
PKM2
PLAC8
PLB1
PLBD1
PLEC
PLEKHG1
PLEKHG3
PLEKHO1
PLIN3
PLIN5
PLOD1
PLP2
PLSCR1
PLSCR3
PLXNB2
PNPLA1
PNPLA6
POLR3E
POLRMT
POR
PPM1M
PPM1N
PPP1R3B
PPP1R3D
PPP1R9B
PPP4R2
PRKAA1
PROK2
PRSS33
PRUNE2
PSTPIP2
PTEN
PTPN22
PTPRN2
PTRH2
PUS3
PXK
PYGL
QSOX1
RAB20
RAB24
RAB27A
RAB31
RAB32
RAB7L1
RABAC1
RABGAP1L
RABGEF1
RANGAP1
RASA2
RASGEF1A
RASGRP4
RASSF4
RBKS
RBMS1
RETN
RGL1
RGL4
RGS3
RHBDD2
RHOU
RIT1
RNASE6
RNF141
RNPEP
ROPN1L
RPL13P5
RPL38
RPS6KA3
RPS6KA5
RRAGD
RRBP1
RSBN1
RTN3
S100A12
S100A8
S100P
S1PR4
SAMD8
SAMSN1
SCFD1
SCPEP1
SEC23B
SEC24A
SEL1L3
SEMA4A
SEPHS2
SERPINB1
SERPINB2
SERPINB8
SESN2
SFT2D2
SFXN1
SGK1
SGK269
SGMS2
SH3BP5
SH3GLB1
SH3PXD2B
SIGLEC5
SIGLEC9
SIL1
SIPA1L2
SIRPD
SIRT5
SLA
SLC11A1
SLC12A9
SLC1A3
SLC22A15
SLC25A28
SLC25A40
SLC26A8
SLC2A6
SLC36A4
SLC37A3
SLC40A1
SLC46A2
SLC7A7
SLC9A3R1
SLCO4C1
SMAD1
SMPDL3A
SMS
SNORA77
SNTB2
SNX3
SOCS3
SORT1
SOS2
SPINT2
SQRDL
SQSTM1
SRPK1
SSH1
ST20
ST3GAL4
ST6GALNAC3
STAT5B
STK17B
STK3
STOM
STXBP2
STXBP5
STYXL1
SULT1B1
SUMF1
SVIL
SVIP
SYN2
SYTL3
TAOK1
TAPBPL
TBC1D15
TBC1D7
TBC1D8
TCN1
TCTEX1D1
TDRD9
TFF3
TIFA
TIGD3
TIMP1
TIPARP
TLE1
TLR1
TLR5
TLR8
TM2D1
TMCO3
TMEM110
TMEM120A
TMEM165
TMEM169
TMEM185B
TMEM88
TMLHE
TMTC1
TNFAIP8L3
TNFRSF10D
TNFSF13B
TNNI2
TNS3
TP53I3
TPK1
TPM4
TPST2
TRAP1
TRAPPC1
TRAPPC6A
TRBV9
TRIM25
TRMT6
TRPM2
TRPM6
TRPS1
TSC22D3
TSHZ3
TSPAN2
TSPO
TTC35
TTC9C
TXNDC3
UBA6
UBE2J1
UBFD1
UGCG
UHRF1BP1L
UNC119B
UPB1
UPP1
VNN1
VPS25
VPS35
VPS8
VSTM1
VWA5A
WDFY3
WDFY4
WIPI1
WSB1
WSB2
YIPF1
ZDHHC19
ZFP36L2
ZNF167
ZNF281
ZNF438
ZNF467
ZNF613
ZYX
