# Supplementary material for: An immune-related gene signature predicts the 28-day mortality in patients with sepsis
Source: Front Immunol. 2023 Mar 23;14:1152117. doi: 10.3389/fimmu.2023.1152117 (PMC10076848; doi:10.3389/fimmu.2023.1152117)
Supplement: Supplementary file 9 [file Table_6.xlsx]

## Sheet: _FINAL_GO
Table S6.The pathway analysis of the brown module genes by Metascape.
Enriched terms	Category	Description	Log P	Enrichment	Z-score	#TotalGeneInLibrary	#GeneInGO	#GeneInHitList	#GeneInGOAndHitList	%InGO	STDV %InGO	GeneID	Hits	Log(q-value)	EvidenceCutoff	GROUP_ID	FirstInGroupByEnrichment	FirstInGroupByLogP	BestLogPInGroup	BestEnrichmentInGroup
R-HSA-6798695	Reactome Gene Sets	Neutrophil degranulation	-57.3827	8.16839	24.9466	30211	480	732	95	12.9781	1.24212	240|272|634|683|960|966|967|978|1116|1118|1378|1432|1471|1509|1536|1604|1675|1774|1938|1992|2040|2204|2207|2352|2760|2799|2934|2992|3101|3240|3303|3304|3684|3903|3934|4317|4318|5004|5023|5236|5315|5611|5768|5799|5836|5873|6279|6283|6286|6556|6947|7226|8694|8778|8876|8895|8972|8993|9535|9961|10321|10562|10970|11031|23200|23218|23250|23593|23601|25801|27180|28988|51316|51719|51816|53831|53917|55276…	ALOX5|AMPD3|CEACAM1|BST1|CD44|CD59|CD63|CDA|CHI3L1|CHIT1|CR1|MAPK14|CST3|CTSD|CYBB|CD55|CFD|DNASE1L1|EEF2|SERPINB1|STOM|FCAR|FCER1G|FOLR3|GM2A|GNS|GSN|GYG1|HK3|HP|HSPA1A|HSPA1B|ITGAM|LAIR1|LCN2|MMP8|MMP9|ORM1|P2RX1|PGM1|PKM|DNAJC3|QSOX1|PTPRN2|PYGL|RAB27A|S100A8|S100A12|S100P|SLC11A1|TCN1|TRPM2|DGAT1|SIGLEC5|VNN1|CPNE3|MGAM|PGLYRP1|GMFG|MVP|CRISP3|OLFM4|CKAP4|RAB31|ATP11B|NBEAL2|ATP11A|HEBP2|CLEC…	-53.036	0	1	1	1	-57.3827	8.16839
GO:0005975	GO Biological Processes	carbohydrate metabolic process	-15.1902	4.10932	10.6127	30211	462	732	46	6.28415	0.896963	231|1116|1118|1432|2023|2131|2529|2592|2632|2710|2760|2992|2997|3101|3613|3628|3705|3939|5165|5208|5209|5226|5236|5256|5315|5509|5562|5728|5836|6484|8509|8702|8972|9365|50515|54187|55276|55277|55577|56548|64080|79660|84649|256356|256435|414328	AKR1B1|CHI3L1|CHIT1|MAPK14|ENO1|EXT1|FUT7|GALT|GBE1|GK|GM2A|GYG1|GYS1|HK3|IMPA2|INPP1|ITPK1|LDHA|PDK3|PFKFB2|PFKFB3|PGD|PGM1|PHKA2|PKM|PPP1R3D|PRKAA1|PTEN|PYGL|ST3GAL4|NDST2|B4GALT4|MGAM|KL|CHST11|NANS|PGM2|FGGY|NAGK|CHST7|RBKS|PPP1R3B|DGAT2|GK5|ST6GALNAC3|IDNK	-11.1445	0	2	1	1	-15.1902	6.40867
GO:0008610	GO Biological Processes	lipid biosynthetic process	-14.2521	3.62034	9.95229	30211	570	732	50	6.8306	0.932418	231|240|660|706|1119|1588|1593|1717|2180|2629|2710|3422|3613|3628|5023|5066|5130|5291|5359|5562|5728|6484|7357|8396|8694|8702|9021|9489|9896|10170|11057|23590|51144|51205|54947|55331|55825|55902|57048|79888|84002|84532|84649|114876|114883|137964|142891|166929|256435|285848	AKR1B1|ALOX5|BMX|TSPO|CHKA|CYP19A1|CYP27A1|DHCR7|ACSL1|GBA|GK|IDI1|IMPA2|INPP1|P2RX1|PAM|PCYT1A|PIK3CB|PLSCR1|PRKAA1|PTEN|ST3GAL4|UGCG|PIP4K2B|DGAT1|B4GALT4|SOCS3|PGS1|FIG4|DHRS9|ABHD2|PDSS1|HSD17B12|ACP6|LPCAT2|ACER3|PECR|ACSS2|PLSCR3|LPCAT1|B3GNT5|ACSS1|DGAT2|OSBPL1A|OSBPL9|GPAT4|SAMD8|SGMS2|ST6GALNAC3|PNPLA1	-10.3825	0	3	1	1	-14.2521	4.31199
GO:0044262	GO Biological Processes	cellular carbohydrate metabolic process	-12.7857	6.40867	10.8432	30211	161	732	25	3.4153	0.671295	2131|2632|2710|2992|2997|3101|3613|3628|3705|5208|5209|5226|5256|5509|5728|5836|8509|8972|55277|55577|64080|79660|84649|256356|414328	EXT1|GBE1|GK|GYG1|GYS1|HK3|IMPA2|INPP1|ITPK1|PFKFB2|PFKFB3|PGD|PHKA2|PPP1R3D|PTEN|PYGL|NDST2|MGAM|FGGY|NAGK|RBKS|PPP1R3B|DGAT2|GK5|IDNK	-9.04105	0	2	0	0	-15.1902	6.40867
GO:0006954	GO Biological Processes	inflammatory response	-12.5305	3.6031	9.28648	30211	504	732	44	6.01093	0.878525	23|133|240|604|960|1051|1116|1230|1241|1536|2131|2209|2529|3240|3554|3556|3557|3566|4086|4671|5004|5023|5359|6279|6283|6556|7076|7096|7100|8807|8809|8876|9252|9365|10100|51311|54899|55331|55848|58484|60675|64386|90355|114548	ABCF1|ADM|ALOX5|BCL6|CD44|CEBPB|CHI3L1|CCR1|LTB4R|CYBB|EXT1|FCGR1A|FUT7|HP|IL1R1|IL1RAP|IL1RN|IL4R|SMAD1|NAIP|ORM1|P2RX1|PLSCR1|S100A8|S100A12|SLC11A1|TIMP1|TLR1|TLR5|IL18RAP|IL18R1|VNN1|RPS6KA5|KL|TSPAN2|TLR8|PXK|ACER3|PLGRKT|NLRC4|PROK2|MMP25|MACIR|NLRP3	-8.88283	0	4	1	1	-12.5305	4.95262
R-HSA-556833	Reactome Gene Sets	Metabolism of lipids	-12.0389	3.00361	8.70778	30211	742	732	54	7.37705	0.966151	211|231|240|660|706|1119|1545|1588|1593|1717|2180|2181|2182|2629|2710|2760|3248|3422|4520|5130|5291|5728|7357|8396|8694|8895|9489|9612|9896|9968|10226|10802|10908|23179|50486|51144|51205|54947|55331|55711|55825|58526|79887|79888|84649|114876|114883|137964|142891|151056|166929|200931|285362|388121	ALAS1|AKR1B1|ALOX5|BMX|TSPO|CHKA|CYP1B1|CYP19A1|CYP27A1|DHCR7|ACSL1|ACSL3|ACSL4|GBA|GK|GM2A|HPGD|IDI1|MTF1|PCYT1A|PIK3CB|PTEN|UGCG|PIP4K2B|DGAT1|CPNE3|PGS1|NCOR2|FIG4|MED12|PLIN3|SEC24A|PNPLA6|RGL1|G0S2|HSD17B12|ACP6|LPCAT2|ACER3|FAR2|PECR|MID1IP1|PLBD1|LPCAT1|DGAT2|OSBPL1A|OSBPL9|GPAT4|SAMD8|PLB1|SGMS2|SLC51A|SUMF1|TNFAIP8L3	-8.47038	0	3	0	0	-14.2521	4.31199
GO:0006790	GO Biological Processes	sulfur compound metabolic process	-11.7564	4.23941	9.33821	30211	331	732	34	4.64481	0.777858	262|875|2131|2180|2181|2182|2730|2799|2936|4482|6484|6611|6777|8459|8509|8694|8702|9061|9953|22856|26873|27010|27284|29940|50515|51144|55711|55902|56548|58472|64780|84532|84649|137964	AMD1|CBS|EXT1|ACSL1|ACSL3|ACSL4|GCLM|GNS|GSR|MSRA|ST3GAL4|SMS|STAT5B|TPST2|NDST2|DGAT1|B4GALT4|PAPSS1|HS3ST3B1|CHSY1|OPLAH|TPK1|SULT1B1|DSE|CHST11|HSD17B12|FAR2|ACSS2|CHST7|SQOR|MICAL1|ACSS1|DGAT2|GPAT4	-8.25482	0	5	1	1	-11.7564	9.17152
GO:0055086	GO Biological Processes	nucleobase-containing small molecule metabolic process	-10.7309	3.41796	8.4414	30211	483	732	40	5.46448	0.840072	109|262|272|513|953|978|2023|2180|2181|2182|2592|3101|3735|3939|5144|5208|5236|5315|7378|8459|8694|9061|10924|23028|27284|51144|51733|51816|54187|54981|55711|55902|57089|64087|79661|81602|84532|84649|93100|137964	ADCY3|AMD1|AMPD3|ATP5F1D|ENTPD1|CDA|ENO1|ACSL1|ACSL3|ACSL4|GALT|HK3|KARS1|LDHA|PDE4D|PFKFB2|PGM1|PKM|UPP1|TPST2|DGAT1|PAPSS1|SMPDL3A|KDM1A|SULT1B1|HSD17B12|UPB1|ADA2|NANS|NMRK1|FAR2|ACSS2|ENTPD7|MCCC2|NEIL1|CDADC1|ACSS1|DGAT2|NAPRT|GPAT4	-7.2873	0	6	1	1	-10.7309	11.5561
R-HSA-71387	Reactome Gene Sets	Metabolism of carbohydrates	-10.3386	4.19714	8.69551	30211	295	732	30	4.09836	0.732761	216|231|960|2023|2131|2529|2592|2632|2799|2992|2997|3101|5208|5209|5226|5236|5256|5315|5836|6484|8509|8702|9061|9953|22856|29940|50515|55276|56548|64080	ALDH1A1|AKR1B1|CD44|ENO1|EXT1|FUT7|GALT|GBE1|GNS|GYG1|GYS1|HK3|PFKFB2|PFKFB3|PGD|PGM1|PHKA2|PKM|PYGL|ST3GAL4|NDST2|B4GALT4|PAPSS1|HS3ST3B1|CHSY1|DSE|CHST11|PGM2|CHST7|RBKS	-6.97219	0	2	0	0	-15.1902	6.40867
GO:0044282	GO Biological Processes	small molecule catabolic process	-10.2916	3.84738	8.49177	30211	354	732	33	4.5082	0.766883	875|978|1593|2023|2529|2592|2710|3101|3613|3628|4835|4923|4942|5208|5226|5728|7378|10588|11057|23564|27034|27284|51390|51733|51816|55577|57089|64080|64087|81602|83667|256356|414328	CBS|CDA|CYP27A1|ENO1|FUT7|GALT|GK|HK3|IMPA2|INPP1|NQO2|NTSR1|OAT|PFKFB2|PGD|PTEN|UPP1|MTHFS|ABHD2|DDAH2|ACAD8|SULT1B1|AIG1|UPB1|ADA2|NAGK|ENTPD7|RBKS|MCCC2|CDADC1|SESN2|GK5|IDNK	-6.97219	0	7	1	1	-10.2916	3.84738
GO:0006066	GO Biological Processes	alcohol metabolic process	-10.2632	4.04882	8.58521	30211	316	732	31	4.23497	0.744343	216|231|1050|1545|1593|1717|2629|2710|3422|3613|3628|3705|4923|5562|5728|8694|10170|10613|10901|26119|27010|27284|55331|55825|55902|84532|84649|114876|147015|151056|256356	ALDH1A1|AKR1B1|CEBPA|CYP1B1|CYP27A1|DHCR7|GBA|GK|IDI1|IMPA2|INPP1|ITPK1|NTSR1|PRKAA1|PTEN|DGAT1|DHRS9|ERLIN1|DHRS4|LDLRAP1|TPK1|SULT1B1|ACER3|PECR|ACSS2|ACSS1|DGAT2|OSBPL1A|DHRS13|PLB1|GK5	-6.97219	0	8	1	1	-10.2632	4.04882
GO:0001775	GO Biological Processes	cell activation	-10.2397	2.98507	7.97291	30211	636	732	46	6.28415	0.896963	306|604|678|942|960|1432|2207|2280|2529|2629|2730|3140|3684|3735|3956|4783|5023|5291|5359|5873|6283|6556|6777|6813|7076|7096|8291|8754|8809|8934|9111|10461|10538|10673|23210|26191|26253|57089|57705|64218|83706|115350|222487|284021|338339|359948	ANXA3|BCL6|ZFP36L2|CD86|CD44|MAPK14|FCER1G|FKBP1A|FUT7|GBA|GCLM|MR1|ITGAM|KARS1|LGALS1|NFIL3|P2RX1|PIK3CB|PLSCR1|RAB27A|S100A12|SLC11A1|STAT5B|STXBP2|TIMP1|TLR1|DYSF|ADAM9|IL18R1|RAB29|NMI|MERTK|BATF|TNFSF13B|JMJD6|PTPN22|CLEC4E|ENTPD7|WDFY4|SEMA4A|FERMT3|FCRL1|ADGRG3|MILR1|CLEC4D|IRF2BP2	-6.97219	0	9	1	1	-10.2397	7.60271
GO:0090407	GO Biological Processes	organophosphate biosynthetic process	-10.0176	3.29837	8.06598	30211	488	732	39	5.32787	0.830104	109|272|513|660|978|1119|2180|2181|2182|2710|3422|3613|3628|3735|5130|5291|5359|5728|5836|7378|8396|9021|9061|9489|9896|27010|51144|51205|54947|54981|55902|57048|79888|84532|93100|137964|142891|166929|256356	ADCY3|AMPD3|ATP5F1D|BMX|CDA|CHKA|ACSL1|ACSL3|ACSL4|GK|IDI1|IMPA2|INPP1|KARS1|PCYT1A|PIK3CB|PLSCR1|PTEN|PYGL|UPP1|PIP4K2B|SOCS3|PAPSS1|PGS1|FIG4|TPK1|HSD17B12|ACP6|LPCAT2|NMRK1|ACSS2|PLSCR3|LPCAT1|ACSS1|NAPRT|GPAT4|SAMD8|SGMS2|GK5	-6.80096	0	3	0	0	-14.2521	4.31199
GO:1901615	GO Biological Processes	organic hydroxy compound metabolic process	-10.0015	3.35831	8.09346	30211	467	732	38	5.19126	0.819983	216|231|249|1050|1545|1588|1593|1717|2629|2710|3422|3613|3628|3705|3939|4923|5208|5562|5728|8694|9365|10170|10613|10901|26119|27010|27284|55331|55825|55902|84532|84649|84650|114876|114883|147015|151056|256356	ALDH1A1|AKR1B1|ALPL|CEBPA|CYP1B1|CYP19A1|CYP27A1|DHCR7|GBA|GK|IDI1|IMPA2|INPP1|ITPK1|LDHA|NTSR1|PFKFB2|PRKAA1|PTEN|DGAT1|KL|DHRS9|ERLIN1|DHRS4|LDLRAP1|TPK1|SULT1B1|ACER3|PECR|ACSS2|ACSS1|DGAT2|EBPL|OSBPL1A|OSBPL9|DHRS13|PLB1|GK5	-6.80096	0	8	0	0	-10.2632	4.04882
GO:0050727	GO Biological Processes	regulation of inflammatory response	-9.68165	3.56153	8.06474	30211	394	732	34	4.64481	0.777858	240|604|683|1050|1051|1432|1588|2529|2629|3082|3554|3735|3956|4317|4318|5008|6279|6283|6777|7791|8530|8993|9021|9111|27250|27342|55737|63940|90355|91662|114548|118788|284207|353514	ALOX5|BCL6|BST1|CEBPA|CEBPB|MAPK14|CYP19A1|FUT7|GBA|HGF|IL1R1|KARS1|LGALS1|MMP8|MMP9|OSM|S100A8|S100A12|STAT5B|ZYX|CST7|PGLYRP1|SOCS3|NMI|PDCD4|RABGEF1|VPS35|GPSM3|MACIR|NLRP12|NLRP3|PIK3AP1|METRNL|LILRA5	-6.51106	0	10	1	1	-9.68165	3.56153
GO:0016052	GO Biological Processes	carbohydrate catabolic process	-9.3968	6.87864	9.37138	30211	102	732	17	2.3224	0.556687	1118|2023|2529|2592|2710|2760|3101|3939|5208|5226|5236|5315|5836|8972|64080|256356|414328	CHIT1|ENO1|FUT7|GALT|GK|GM2A|HK3|LDHA|PFKFB2|PGD|PGM1|PKM|PYGL|MGAM|RBKS|GK5|IDNK	-6.25424	0	11	1	1	-9.3968	9.52427
GO:0045321	GO Biological Processes	leukocyte activation	-9.33625	3.12544	7.66617	30211	515	732	39	5.32787	0.830104	306|604|678|942|960|2207|2280|2529|2629|3140|3684|3735|3956|4783|5873|6283|6556|6777|6813|7096|8291|8754|8809|8934|9111|10461|10538|10673|23210|26191|26253|57089|57705|64218|115350|222487|284021|338339|359948	ANXA3|BCL6|ZFP36L2|CD86|CD44|FCER1G|FKBP1A|FUT7|GBA|MR1|ITGAM|KARS1|LGALS1|NFIL3|RAB27A|S100A12|SLC11A1|STAT5B|STXBP2|TLR1|DYSF|ADAM9|IL18R1|RAB29|NMI|MERTK|BATF|TNFSF13B|JMJD6|PTPN22|CLEC4E|ENTPD7|WDFY4|SEMA4A|FCRL1|ADGRG3|MILR1|CLEC4D|IRF2BP2	-6.22001	0	9	0	0	-10.2397	7.60271
GO:0006753	GO Biological Processes	nucleoside phosphate metabolic process	-9.03543	3.36509	7.66348	30211	417	732	34	4.64481	0.777858	109|272|513|953|978|2023|2180|2181|2182|3101|3735|3939|5144|5208|5236|5315|7378|8459|8694|9061|10924|27284|51144|51733|54981|55711|55902|57089|64087|79661|84532|84649|93100|137964	ADCY3|AMPD3|ATP5F1D|ENTPD1|CDA|ENO1|ACSL1|ACSL3|ACSL4|HK3|KARS1|LDHA|PDE4D|PFKFB2|PGM1|PKM|UPP1|TPST2|DGAT1|PAPSS1|SMPDL3A|SULT1B1|HSD17B12|UPB1|NMRK1|FAR2|ACSS2|ENTPD7|MCCC2|NEIL1|ACSS1|DGAT2|NAPRT|GPAT4	-5.94402	0	6	0	0	-10.7309	11.5561
GO:0044272	GO Biological Processes	sulfur compound biosynthetic process	-8.85155	5.60118	8.59872	30211	140	732	19	2.59563	0.587699	262|875|2131|2180|2181|2182|2730|6484|8509|8702|9061|22856|27010|29940|50515|51144|55902|56548|84532	AMD1|CBS|EXT1|ACSL1|ACSL3|ACSL4|GCLM|ST3GAL4|NDST2|B4GALT4|PAPSS1|CHSY1|TPK1|DSE|CHST11|HSD17B12|ACSS2|CHST7|ACSS1	-5.78362	0	5	0	0	-11.7564	9.17152
GO:0031400	GO Biological Processes	negative regulation of protein modification process	-8.70482	3.02183	7.32122	30211	519	732	38	5.19126	0.819983	408|634|706|825|1020|1050|1647|2280|2629|2776|3082|3303|3304|5144|5291|5339|5562|5611|5728|8878|9021|9467|9961|10459|11213|23028|26191|26524|27250|27342|51657|55755|64092|64780|84313|84687|91662|151987	ARRB1|CEACAM1|TSPO|CAPN3|CDK5|CEBPA|GADD45A|FKBP1A|GBA|GNAQ|HGF|HSPA1A|HSPA1B|PDE4D|PIK3CB|PLEC|PRKAA1|DNAJC3|PTEN|SQSTM1|SOCS3|SH3BP5|MVP|MAD2L2|IRAK3|KDM1A|PTPN22|LATS2|PDCD4|RABGEF1|STYXL1|CDK5RAP2|SAMSN1|MICAL1|VPS25|PPP1R9B|NLRP12|PPP4R2	-5.68869	0	12	1	1	-8.70482	3.38294
GO:1902532	GO Biological Processes	negative regulation of intracellular signal transduction	-8.68279	2.96428	7.27835	30211	543	732	39	5.32787	0.830104	27|604|960|1432|2023|2629|3303|3480|4318|4987|5144|5291|5562|5728|5922|7088|8876|9111|9368|10131|10395|10641|11213|23028|26191|27250|27342|28952|51207|51256|55486|83667|84270|91662|114548|147699|202243|220042|222487	ABL2|BCL6|CD44|MAPK14|ENO1|GBA|HSPA1A|IGF1R|MMP9|OPRL1|PDE4D|PIK3CB|PRKAA1|PTEN|RASA2|TLE1|VNN1|NMI|SLC9A3R1|TRAP1|DLC1|NPRL2|IRAK3|KDM1A|PTPN22|PDCD4|RABGEF1|CCDC22|DUSP13|TBC1D7|PARL|SESN2|CARD19|NLRP12|NLRP3|PPM1N|CCDC125|DDIAS|ADGRG3	-5.68869	0	13	1	1	-8.68279	4.04626
GO:0043086	GO Biological Processes	negative regulation of catalytic activity	-8.67441	2.57293	7.04103	30211	786	732	49	6.69399	0.923723	306|408|634|960|1050|1378|1471|1647|1992|2280|2550|2629|2776|3082|3240|4318|4671|5055|5266|5271|5291|5339|5447|5611|5728|6197|6272|7076|8396|8530|9021|9467|9535|9749|9961|10459|10641|10653|11213|26191|26524|27250|51657|55755|64780|79661|84313|84687|440503	ANXA3|ARRB1|CEACAM1|CD44|CEBPA|CR1|CST3|GADD45A|SERPINB1|FKBP1A|GABBR1|GBA|GNAQ|HGF|HP|MMP9|NAIP|SERPINB2|PI3|SERPINB8|PIK3CB|PLEC|POR|DNAJC3|PTEN|RPS6KA3|SORT1|TIMP1|PIP4K2B|CST7|SOCS3|SH3BP5|GMFG|PHACTR2|MVP|MAD2L2|NPRL2|SPINT2|IRAK3|PTPN22|LATS2|PDCD4|STYXL1|CDK5RAP2|MICAL1|NEIL1|VPS25|PPP1R9B|PLIN5	-5.68869	0	12	0	0	-8.70482	3.38294
GO:0001819	GO Biological Processes	positive regulation of cytokine production	-8.67365	3.12797	7.36624	30211	475	732	36	4.91803	0.799262	942|1051|1116|1432|1536|1545|1604|2207|3082|3303|3304|3554|3556|3566|4317|5004|5008|5144|6556|6777|7096|7100|8809|10211|10538|11213|23601|26191|26253|51311|58484|63940|91662|114548|353514|388325	CD86|CEBPB|CHI3L1|MAPK14|CYBB|CYP1B1|CD55|FCER1G|HGF|HSPA1A|HSPA1B|IL1R1|IL1RAP|IL4R|MMP8|ORM1|OSM|PDE4D|SLC11A1|STAT5B|TLR1|TLR5|IL18R1|FLOT1|BATF|IRAK3|CLEC5A|PTPN22|CLEC4E|TLR8|NLRC4|GPSM3|NLRP12|NLRP3|LILRA5|SCIMP	-5.68869	0	14	1	1	-8.67365	4.78514
GO:0019693	GO Biological Processes	ribose phosphate metabolic process	-8.53001	3.62692	7.56103	30211	330	732	29	3.96175	0.720958	109|272|513|978|2023|2180|2181|2182|3101|3939|5144|5208|5236|5315|5836|7378|8459|8694|9061|27284|51144|51733|55711|55902|57089|64087|84532|84649|137964	ADCY3|AMPD3|ATP5F1D|CDA|ENO1|ACSL1|ACSL3|ACSL4|HK3|LDHA|PDE4D|PFKFB2|PGM1|PKM|PYGL|UPP1|TPST2|DGAT1|PAPSS1|SULT1B1|HSD17B12|UPB1|FAR2|ACSS2|ENTPD7|MCCC2|ACSS1|DGAT2|GPAT4	-5.56354	0	6	0	0	-10.7309	11.5561
GO:0031347	GO Biological Processes	regulation of defense response	-8.4714	2.73872	7.05046	30211	648	732	43	5.87432	0.869115	240|604|634|683|1050|1051|1378|1432|1588|2529|2629|3082|3554|3735|3956|4317|4318|5008|5359|6279|6283|6777|7791|8530|8993|9021|9111|11213|26191|27250|27342|51311|55737|58484|63940|80212|84034|90355|91662|114548|118788|284207|353514	ALOX5|BCL6|CEACAM1|BST1|CEBPA|CEBPB|CR1|MAPK14|CYP19A1|FUT7|GBA|HGF|IL1R1|KARS1|LGALS1|MMP8|MMP9|OSM|PLSCR1|S100A8|S100A12|STAT5B|ZYX|CST7|PGLYRP1|SOCS3|NMI|IRAK3|PTPN22|PDCD4|RABGEF1|TLR8|VPS35|NLRC4|GPSM3|CCDC92|EMILIN2|MACIR|NLRP12|NLRP3|PIK3AP1|METRNL|LILRA5	-5.52266	0	10	0	0	-9.68165	3.56153
GO:1901137	GO Biological Processes	carbohydrate derivative biosynthetic process	-8.41013	2.94799	7.14319	30211	532	732	38	5.19126	0.819983	109|262|272|513|978|2131|2180|2181|2182|2529|2589|2590|2650|2710|5836|6484|7357|7378|8509|8702|9061|9953|22856|29940|50515|51144|51465|51816|54187|55858|55902|56548|79623|83857|84002|84532|256356|256435	ADCY3|AMD1|AMPD3|ATP5F1D|CDA|EXT1|ACSL1|ACSL3|ACSL4|FUT7|GALNT1|GALNT2|GCNT1|GK|PYGL|ST3GAL4|UGCG|UPP1|NDST2|B4GALT4|PAPSS1|HS3ST3B1|CHSY1|DSE|CHST11|HSD17B12|UBE2J1|ADA2|NANS|TMEM165|ACSS2|CHST7|GALNT14|TMTC1|B3GNT5|ACSS1|GK5|ST6GALNAC3	-5.49403	0	5	0	0	-11.7564	9.17152
GO:1901136	GO Biological Processes	carbohydrate derivative catabolic process	-8.40935	5.00265	8.12402	30211	165	732	20	2.73224	0.602543	216|272|960|978|1116|1118|2592|2629|2760|2799|5144|7378|8993|51733|51816|55276|55577|57089|79661|81602	ALDH1A1|AMPD3|CD44|CDA|CHI3L1|CHIT1|GALT|GBA|GM2A|GNS|PDE4D|UPP1|PGLYRP1|UPB1|ADA2|PGM2|NAGK|ENTPD7|NEIL1|CDADC1	-5.49403	0	15	1	1	-8.40935	17.6879
GO:0032787	GO Biological Processes	monocarboxylic acid metabolic process	-8.29432	3.02604	7.13246	30211	491	732	36	4.91803	0.799262	216|231|240|1432|1545|1593|2023|2180|2181|2182|3101|3248|3939|5066|5208|5226|5236|5315|5447|5562|6507|8876|10170|10588|11057|51144|51390|55825|55902|59342|83667|84532|114876|114883|137964|414328	ALDH1A1|AKR1B1|ALOX5|MAPK14|CYP1B1|CYP27A1|ENO1|ACSL1|ACSL3|ACSL4|HK3|HPGD|LDHA|PAM|PFKFB2|PGD|PGM1|PKM|POR|PRKAA1|SLC1A3|VNN1|DHRS9|MTHFS|ABHD2|HSD17B12|AIG1|PECR|ACSS2|SCPEP1|SESN2|ACSS1|OSBPL1A|OSBPL9|GPAT4|IDNK	-5.39479	0	16	1	1	-8.29432	3.02604
GO:0009259	GO Biological Processes	ribonucleotide metabolic process	-8.21671	3.61129	7.40004	30211	320	732	28	3.82514	0.708922	109|272|513|978|2023|2180|2181|2182|3101|3939|5144|5208|5236|5315|7378|8459|8694|9061|27284|51144|51733|55711|55902|57089|64087|84532|84649|137964	ADCY3|AMPD3|ATP5F1D|CDA|ENO1|ACSL1|ACSL3|ACSL4|HK3|LDHA|PDE4D|PFKFB2|PGM1|PKM|UPP1|TPST2|DGAT1|PAPSS1|SULT1B1|HSD17B12|UPB1|FAR2|ACSS2|ENTPD7|MCCC2|ACSS1|DGAT2|GPAT4	-5.33242	0	6	0	0	-10.7309	11.5561
GO:0043549	GO Biological Processes	regulation of kinase activity	-8.18005	2.5423	6.79953	30211	763	732	47	6.42077	0.905999	634|641|942|1020|1050|1116|1647|2180|2209|2258|2629|2776|3082|3480|5208|5291|5339|5608|5728|6283|6556|6788|8396|8754|8900|9021|9368|9467|9961|10461|10641|11213|26191|26524|27250|51149|51719|54757|55755|56034|57551|79616|83667|84254|84313|353514|388121	CEACAM1|BLM|CD86|CDK5|CEBPA|CHI3L1|GADD45A|ACSL1|FCGR1A|FGF13|GBA|GNAQ|HGF|IGF1R|PFKFB2|PIK3CB|PLEC|MAP2K6|PTEN|S100A12|SLC11A1|STK3|PIP4K2B|ADAM9|CCNA1|SOCS3|SLC9A3R1|SH3BP5|MVP|MERTK|NPRL2|IRAK3|PTPN22|LATS2|PDCD4|MRNIP|CAB39|FAM20A|CDK5RAP2|PDGFC|TAOK1|CCNJL|SESN2|CAMKK1|VPS25|LILRA5|TNFAIP8L3	-5.31049	0	17	1	1	-8.18005	2.5595
R-HSA-1280215	Reactome Gene Sets	Cytokine Signaling in Immune system	-8.13526	2.59753	6.81232	30211	715	732	45	6.14754	0.887806	27|240|604|942|960|1230|1432|1438|2209|2317|3082|3454|3554|3556|3557|3566|3684|3840|3934|4205|4318|4734|5008|5055|5291|5608|6197|6283|6503|6655|6777|6813|7076|7706|8807|8809|8878|9021|9252|10538|10673|11213|27250|58480|317649	ABL2|ALOX5|BCL6|CD86|CD44|CCR1|MAPK14|CSF2RA|FCGR1A|FLNB|HGF|IFNAR1|IL1R1|IL1RAP|IL1RN|IL4R|ITGAM|KPNA4|LCN2|MEF2A|MMP9|NEDD4|OSM|SERPINB2|PIK3CB|MAP2K6|RPS6KA3|S100A12|SLA|SOS2|STAT5B|STXBP2|TIMP1|TRIM25|IL18RAP|IL18R1|SQSTM1|SOCS3|RPS6KA5|BATF|TNFSF13B|IRAK3|PDCD4|RHOU|EIF4E3	-5.29139	0	18	1	1	-8.13526	4.58576
GO:0009117	GO Biological Processes	nucleotide metabolic process	-8.13293	3.23701	7.16873	30211	408	732	32	4.37158	0.755714	109|272|513|978|2023|2180|2181|2182|3101|3735|3939|5144|5208|5236|5315|7378|8459|8694|9061|27284|51144|51733|54981|55711|55902|57089|64087|79661|84532|84649|93100|137964	ADCY3|AMPD3|ATP5F1D|CDA|ENO1|ACSL1|ACSL3|ACSL4|HK3|KARS1|LDHA|PDE4D|PFKFB2|PGM1|PKM|UPP1|TPST2|DGAT1|PAPSS1|SULT1B1|HSD17B12|UPB1|NMRK1|FAR2|ACSS2|ENTPD7|MCCC2|NEIL1|ACSS1|DGAT2|NAPRT|GPAT4	-5.29139	0	6	0	0	-10.7309	11.5561
GO:0030097	GO Biological Processes	hemopoiesis	-8.09782	2.77925	6.90135	30211	594	732	40	5.46448	0.840072	211|604|678|1050|1432|1777|1938|2120|2131|2207|2529|2629|3140|3956|4318|4783|6777|6788|7226|8809|10100|10461|10538|10673|23210|23218|23601|25976|26191|26253|28996|51205|57089|64218|94081|115727|126014|222487|338339|359948	ALAS1|BCL6|ZFP36L2|CEBPA|MAPK14|DNASE2|EEF2|ETV6|EXT1|FCER1G|FUT7|GBA|MR1|LGALS1|MMP9|NFIL3|STAT5B|STK3|TRPM2|IL18R1|TSPAN2|MERTK|BATF|TNFSF13B|JMJD6|NBEAL2|CLEC5A|TIPARP|PTPN22|CLEC4E|HIPK2|ACP6|ENTPD7|SEMA4A|SFXN1|RASGRP4|OSCAR|ADGRG3|CLEC4D|IRF2BP2	-5.28343	0	9	0	0	-10.2397	7.60271
GO:0048534	GO Biological Processes	hematopoietic or lymphoid organ development	-8.08983	2.69583	6.84938	30211	643	732	42	5.7377	0.859573	211|604|678|1050|1432|1777|1938|2120|2131|2207|2529|2629|3140|3956|4318|4783|6777|6788|7226|8809|10100|10461|10538|10673|23210|23218|23601|25976|26191|26253|28996|30061|51205|57089|57864|64218|94081|115727|126014|222487|338339|359948	ALAS1|BCL6|ZFP36L2|CEBPA|MAPK14|DNASE2|EEF2|ETV6|EXT1|FCER1G|FUT7|GBA|MR1|LGALS1|MMP9|NFIL3|STAT5B|STK3|TRPM2|IL18R1|TSPAN2|MERTK|BATF|TNFSF13B|JMJD6|NBEAL2|CLEC5A|TIPARP|PTPN22|CLEC4E|HIPK2|SLC40A1|ACP6|ENTPD7|SLC46A2|SEMA4A|SFXN1|RASGRP4|OSCAR|ADGRG3|CLEC4D|IRF2BP2	-5.28343	0	9	0	0	-10.2397	7.60271
GO:0006091	GO Biological Processes	generation of precursor metabolites and energy	-8.08605	3.29749	7.17743	30211	388	732	31	4.23497	0.744343	231|444|513|1050|1536|1588|2023|2629|2632|2647|2936|2992|2997|3101|3939|4835|5208|5226|5236|5256|5315|5339|5447|5509|5836|9365|51103|55902|64080|79660|84532	AKR1B1|ASPH|ATP5F1D|CEBPA|CYBB|CYP19A1|ENO1|GBA|GBE1|BLOC1S1|GSR|GYG1|GYS1|HK3|LDHA|NQO2|PFKFB2|PGD|PGM1|PHKA2|PKM|PLEC|POR|PPP1R3D|PYGL|KL|NDUFAF1|ACSS2|RBKS|PPP1R3B|ACSS1	-5.28343	0	19	1	1	-8.08605	3.29749
GO:0010876	GO Biological Processes	lipid localization	-7.95432	3.41967	7.17484	30211	350	732	29	3.96175	0.720958	366|634|706|738|1119|2180|2181|2629|2760|5359|5562|6777|7357|8694|10079|10226|23200|23250|26119|57048|57655|79895|84649|114876|114883|118987|200931|388121|440503	AQP9|CEACAM1|TSPO|VPS51|CHKA|ACSL1|ACSL3|GBA|GM2A|PLSCR1|PRKAA1|STAT5B|UGCG|DGAT1|ATP9A|PLIN3|ATP11B|ATP11A|LDLRAP1|PLSCR3|GRAMD1A|ATP8B4|DGAT2|OSBPL1A|OSBPL9|PDZD8|SLC51A|TNFAIP8L3|PLIN5	-5.16394	0	20	1	1	-7.95432	5.3254
R-HSA-449147	Reactome Gene Sets	Signaling by Interleukins	-7.90763	3.03732	6.95375	30211	462	732	34	4.64481	0.777858	240|604|942|1230|1432|1438|3082|3554|3556|3557|3566|3684|3934|4205|4318|5008|5055|5291|5608|6197|6283|6655|6777|6813|7076|8807|8809|8878|9021|9252|10538|11213|27250|58480	ALOX5|BCL6|CD86|CCR1|MAPK14|CSF2RA|HGF|IL1R1|IL1RAP|IL1RN|IL4R|ITGAM|LCN2|MEF2A|MMP9|OSM|SERPINB2|PIK3CB|MAP2K6|RPS6KA3|S100A12|SOS2|STAT5B|STXBP2|TIMP1|IL18RAP|IL18R1|SQSTM1|SOCS3|RPS6KA5|BATF|IRAK3|PDCD4|RHOU	-5.12915	0	18	0	0	-8.13526	4.58576
GO:0050865	GO Biological Processes	regulation of cell activation	-7.83974	2.60601	6.6798	30211	681	732	43	5.87432	0.869115	604|634|678|683|825|942|1050|1051|1378|1604|2207|2242|2319|3109|3142|3566|3684|3735|3956|4317|5359|6655|6777|6813|7107|8530|8876|8993|10459|10461|10673|26191|27342|55824|57126|57864|64092|84034|114548|146722|284021|338339|353514	BCL6|CEACAM1|ZFP36L2|BST1|CAPN3|CD86|CEBPA|CEBPB|CR1|CD55|FCER1G|FES|FLOT2|HLA-DMB|HLX|IL4R|ITGAM|KARS1|LGALS1|MMP8|PLSCR1|SOS2|STAT5B|STXBP2|GPR137B|CST7|VNN1|PGLYRP1|MAD2L2|MERTK|TNFSF13B|PTPN22|RABGEF1|PAG1|CD177|SLC46A2|SAMSN1|EMILIN2|NLRP3|CD300LF|MILR1|CLEC4D|LILRA5	-5.07284	0	21	1	1	-7.83974	18.7599
GO:0002520	GO Biological Processes	immune system development	-7.80301	2.59837	6.65804	30211	683	732	43	5.87432	0.869115	211|604|678|1050|1432|1777|1938|2120|2131|2207|2529|2629|3140|3956|4318|4437|4783|6777|6788|7226|8809|10100|10461|10538|10673|23210|23218|23601|25976|26191|26253|28996|30061|51205|57089|57864|64218|94081|115727|126014|222487|338339|359948	ALAS1|BCL6|ZFP36L2|CEBPA|MAPK14|DNASE2|EEF2|ETV6|EXT1|FCER1G|FUT7|GBA|MR1|LGALS1|MMP9|MSH3|NFIL3|STAT5B|STK3|TRPM2|IL18R1|TSPAN2|MERTK|BATF|TNFSF13B|JMJD6|NBEAL2|CLEC5A|TIPARP|PTPN22|CLEC4E|HIPK2|SLC40A1|ACP6|ENTPD7|SLC46A2|SEMA4A|SFXN1|RASGRP4|OSCAR|ADGRG3|CLEC4D|IRF2BP2	-5.04739	0	9	0	0	-10.2397	7.60271
GO:0072521	GO Biological Processes	purine-containing compound metabolic process	-7.75563	3.43932	7.08532	30211	336	732	28	3.82514	0.708922	109|262|272|513|2023|2180|2181|2182|3101|3939|5144|5208|5236|5315|8459|8694|9061|23028|27284|51144|51816|55711|55902|57089|64087|84532|84649|137964	ADCY3|AMD1|AMPD3|ATP5F1D|ENO1|ACSL1|ACSL3|ACSL4|HK3|LDHA|PDE4D|PFKFB2|PGM1|PKM|TPST2|DGAT1|PAPSS1|KDM1A|SULT1B1|HSD17B12|ADA2|FAR2|ACSS2|ENTPD7|MCCC2|ACSS1|DGAT2|GPAT4	-5.011	0	6	0	0	-10.7309	11.5561
GO:2000377	GO Biological Processes	regulation of reactive oxygen species metabolic process	-7.70302	5.0537	7.76356	30211	147	732	18	2.45902	0.572425	240|683|706|1432|1545|1647|3240|3684|4317|5165|5873|10131|10901|23408|55486|57126|84329|440503	ALOX5|BST1|TSPO|MAPK14|CYP1B1|GADD45A|HP|ITGAM|MMP8|PDK3|RAB27A|TRAP1|DHRS4|SIRT5|PARL|CD177|HVCN1|PLIN5	-4.96912	0	22	1	1	-7.70302	5.81294
GO:0009725	GO Biological Processes	response to hormone	-7.65522	2.50301	6.53214	30211	742	732	45	6.14754	0.887806	133|249|306|490|634|678|687|706|1432|1536|1545|2180|2200|2629|2650|2730|3303|3304|3480|3490|3557|3566|4005|4734|5066|5315|5447|5562|5905|6272|6446|6777|7076|7357|7706|8754|9365|11031|11057|26524|51719|56729|57085|83667|84687	ADM|ALPL|ANXA3|ATP2B1|CEACAM1|ZFP36L2|KLF9|TSPO|MAPK14|CYBB|CYP1B1|ACSL1|FBN1|GBA|GCNT1|GCLM|HSPA1A|HSPA1B|IGF1R|IGFBP7|IL1RN|IL4R|LMO2|NEDD4|PAM|PKM|POR|PRKAA1|RANGAP1|SORT1|SGK1|STAT5B|TIMP1|UGCG|TRIM25|ADAM9|KL|RAB31|ABHD2|LATS2|CAB39|RETN|AGTRAP|SESN2|PPP1R9B	-4.93178	0	23	1	1	-7.65522	4.58576
GO:0045936	GO Biological Processes	negative regulation of phosphate metabolic process	-7.35973	3.00159	6.66468	30211	440	732	32	4.37158	0.755714	634|978|1050|1647|2280|2629|2776|3082|5144|5291|5339|5611|5728|8396|9021|9467|9961|10641|11213|26191|26524|27250|27342|51657|55755|64092|64780|79888|84313|84687|91662|151987	CEACAM1|CDA|CEBPA|GADD45A|FKBP1A|GBA|GNAQ|HGF|PDE4D|PIK3CB|PLEC|DNAJC3|PTEN|PIP4K2B|SOCS3|SH3BP5|MVP|NPRL2|IRAK3|PTPN22|LATS2|PDCD4|RABGEF1|STYXL1|CDK5RAP2|SAMSN1|MICAL1|LPCAT1|VPS25|PPP1R9B|NLRP12|PPP4R2	-4.64652	0	12	0	0	-8.70482	3.38294
GO:0010563	GO Biological Processes	negative regulation of phosphorus metabolic process	-7.33691	2.99478	6.64967	30211	441	732	32	4.37158	0.755714	634|978|1050|1647|2280|2629|2776|3082|5144|5291|5339|5611|5728|8396|9021|9467|9961|10641|11213|26191|26524|27250|27342|51657|55755|64092|64780|79888|84313|84687|91662|151987	CEACAM1|CDA|CEBPA|GADD45A|FKBP1A|GBA|GNAQ|HGF|PDE4D|PIK3CB|PLEC|DNAJC3|PTEN|PIP4K2B|SOCS3|SH3BP5|MVP|NPRL2|IRAK3|PTPN22|LATS2|PDCD4|RABGEF1|STYXL1|CDK5RAP2|SAMSN1|MICAL1|LPCAT1|VPS25|PPP1R9B|NLRP12|PPP4R2	-4.63368	0	12	0	0	-8.70482	3.38294
GO:0045087	GO Biological Processes	innate immune response	-7.28456	2.43093	6.31277	30211	764	732	45	6.14754	0.887806	1378|1536|1604|1675|2207|2209|2242|2317|2934|3140|3454|3556|3684|3934|4671|5266|5873|6039|6279|6283|6503|6556|6732|7100|7706|7791|8876|8993|9111|10321|23569|23601|26253|51279|51311|55647|55718|57126|58484|80212|80216|92610|114548|338339|353514	CR1|CYBB|CD55|CFD|FCER1G|FCGR1A|FES|FLNB|GSN|MR1|IFNAR1|IL1RAP|ITGAM|LCN2|NAIP|PI3|RAB27A|RNASE6|S100A8|S100A12|SLA|SLC11A1|SRPK1|TLR5|TRIM25|ZYX|VNN1|PGLYRP1|NMI|CRISP3|PADI4|CLEC5A|CLEC4E|C1RL|TLR8|RAB20|POLR3E|CD177|NLRC4|CCDC92|ALPK1|TIFA|NLRP3|CLEC4D|LILRA5	-4.59108	0	24	1	1	-7.28456	3.04108
GO:0030162	GO Biological Processes	regulation of proteolysis	-7.20177	2.44409	6.28042	30211	743	732	44	6.01093	0.878525	444|825|960|1020|1050|1378|1471|1509|1992|2023|2629|2934|3082|3303|3304|4318|4671|5023|5055|5266|5271|5447|5728|6197|6279|7076|8530|8754|10395|10653|23287|26577|28952|28996|55486|55848|58484|64780|79016|83464|91662|114548|258010|400410	ASPH|CAPN3|CD44|CDK5|CEBPA|CR1|CST3|CTSD|SERPINB1|ENO1|GBA|GSN|HGF|HSPA1A|HSPA1B|MMP9|NAIP|P2RX1|SERPINB2|PI3|SERPINB8|POR|PTEN|RPS6KA3|S100A8|TIMP1|CST7|ADAM9|DLC1|SPINT2|AGTPBP1|PCOLCE2|CCDC22|HIPK2|PARL|PLGRKT|NLRC4|MICAL1|DDA1|APH1B|NLRP12|NLRP3|SVIP|ST20	-4.51785	0	25	1	1	-7.20177	3.24408
GO:0034308	GO Biological Processes	primary alcohol metabolic process	-7.14867	6.08217	7.81784	30211	95	732	14	1.91257	0.506244	216|231|1545|8694|10170|10901|27010|27284|55825|55902|84532|84649|147015|151056	ALDH1A1|AKR1B1|CYP1B1|DGAT1|DHRS9|DHRS4|TPK1|SULT1B1|PECR|ACSS2|ACSS1|DGAT2|DHRS13|PLB1	-4.48529	0	26	1	1	-7.14867	8.68881
GO:0034097	GO Biological Processes	response to cytokine	-7.14302	2.3761	6.21207	30211	799	732	46	6.28415	0.896963	634|678|960|1050|1051|1116|1230|1432|1438|1545|2131|2180|2207|2317|2629|2730|2934|3454|3554|3556|3566|4783|5008|5355|5359|6556|6777|7076|7357|7706|7791|8754|8807|8809|9021|9111|9252|10673|11213|26119|26577|55647|79168|91662|146722|353514	CEACAM1|ZFP36L2|CD44|CEBPA|CEBPB|CHI3L1|CCR1|MAPK14|CSF2RA|CYP1B1|EXT1|ACSL1|FCER1G|FLNB|GBA|GCLM|GSN|IFNAR1|IL1R1|IL1RAP|IL4R|NFIL3|OSM|PLP2|PLSCR1|SLC11A1|STAT5B|TIMP1|UGCG|TRIM25|ZYX|ADAM9|IL18RAP|IL18R1|SOCS3|NMI|RPS6KA5|TNFSF13B|IRAK3|LDLRAP1|PCOLCE2|RAB20|LILRA6|NLRP12|CD300LF|LILRA5	-4.48529	0	27	1	1	-7.14302	2.93124
GO:0034754	GO Biological Processes	cellular hormone metabolic process	-7.14178	5.24087	7.51692	30211	126	732	16	2.18579	0.540443	133|216|231|706|1545|1588|6777|8694|10170|10901|25976|51144|59342|84649|147015|151056	ADM|ALDH1A1|AKR1B1|TSPO|CYP1B1|CYP19A1|STAT5B|DGAT1|DHRS9|DHRS4|TIPARP|HSD17B12|SCPEP1|DGAT2|DHRS13|PLB1	-4.48529	0	26	0	0	-7.14867	8.68881
GO:0045859	GO Biological Processes	regulation of protein kinase activity	-7.12467	2.5595	6.30873	30211	645	732	40	5.46448	0.840072	634|641|942|1020|1050|1116|1647|2180|2209|2258|2629|2776|3082|5291|5339|5608|5728|6283|6556|6788|8754|8900|9368|9467|9961|11213|26191|26524|27250|51149|51719|54757|55755|56034|57551|79616|83667|84254|84313|353514	CEACAM1|BLM|CD86|CDK5|CEBPA|CHI3L1|GADD45A|ACSL1|FCGR1A|FGF13|GBA|GNAQ|HGF|PIK3CB|PLEC|MAP2K6|PTEN|S100A12|SLC11A1|STK3|ADAM9|CCNA1|SLC9A3R1|SH3BP5|MVP|IRAK3|PTPN22|LATS2|PDCD4|MRNIP|CAB39|FAM20A|CDK5RAP2|PDGFC|TAOK1|CCNJL|SESN2|CAMKK1|VPS25|LILRA5	-4.47695	0	17	0	0	-8.18005	2.5595
GO:0009611	GO Biological Processes	response to wounding	-7.06417	2.97541	6.50125	30211	430	732	31	4.23497	0.744343	133|634|678|706|953|960|966|1020|1230|1432|2131|2153|2776|3705|5023|5055|5291|5339|5359|5873|5905|6279|6507|6556|7076|8291|10461|11057|23499|80856|83706	ADM|CEACAM1|ZFP36L2|TSPO|ENTPD1|CD44|CD59|CDK5|CCR1|MAPK14|EXT1|F5|GNAQ|ITPK1|P2RX1|SERPINB2|PIK3CB|PLEC|PLSCR1|RAB27A|RANGAP1|S100A8|SLC1A3|SLC11A1|TIMP1|DYSF|MERTK|ABHD2|MACF1|LNPK|FERMT3	-4.42505	0	28	1	1	-7.06417	3.11938
GO:0006468	GO Biological Processes	protein phosphorylation	-7.05542	2.47631	6.22744	30211	700	732	42	5.7377	0.859573	27|91|660|1020|1432|1438|2242|2870|3480|3985|4086|5165|5256|5562|5608|6197|6446|6732|6788|8569|8798|8878|8895|9252|9262|9535|10461|10641|11040|11213|26524|28996|51719|57551|79834|80216|84254|84687|140803|197259|375449|415116	ABL2|ACVR1B|BMX|CDK5|MAPK14|CSF2RA|FES|GRK6|IGF1R|LIMK2|SMAD1|PDK3|PHKA2|PRKAA1|MAP2K6|RPS6KA3|SGK1|SRPK1|STK3|MKNK1|DYRK4|SQSTM1|CPNE3|RPS6KA5|STK17B|GMFG|MERTK|NPRL2|PIM2|IRAK3|LATS2|HIPK2|CAB39|TAOK1|PEAK1|ALPK1|CAMKK1|PPP1R9B|TRPM6|MLKL|MAST4|PIM3	-4.42474	0	29	1	1	-7.05542	3.00523
GO:0071345	GO Biological Processes	cellular response to cytokine stimulus	-7.00474	2.46574	6.19641	30211	703	732	42	5.7377	0.859573	634|678|960|1050|1051|1116|1230|1432|1438|1545|2131|2180|2207|2317|2629|2730|2934|3454|3554|3556|3566|4783|5008|5355|6777|7357|7706|7791|8807|8809|9021|9111|9252|10673|11213|26119|26577|55647|79168|91662|146722|353514	CEACAM1|ZFP36L2|CD44|CEBPA|CEBPB|CHI3L1|CCR1|MAPK14|CSF2RA|CYP1B1|EXT1|ACSL1|FCER1G|FLNB|GBA|GCLM|GSN|IFNAR1|IL1R1|IL1RAP|IL4R|NFIL3|OSM|PLP2|STAT5B|UGCG|TRIM25|ZYX|IL18RAP|IL18R1|SOCS3|NMI|RPS6KA5|TNFSF13B|IRAK3|LDLRAP1|PCOLCE2|RAB20|LILRA6|NLRP12|CD300LF|LILRA5	-4.38234	0	27	0	0	-7.14302	2.93124
GO:0002694	GO Biological Processes	regulation of leukocyte activation	-6.95918	2.55899	6.22628	30211	629	732	39	5.32787	0.830104	604|634|678|683|942|1050|1051|1378|1604|2242|2319|3109|3142|3566|3684|3735|3956|4317|5359|6655|6777|6813|7107|8530|8876|8993|10459|10461|10673|26191|27342|55824|57126|57864|64092|114548|146722|284021|338339	BCL6|CEACAM1|ZFP36L2|BST1|CD86|CEBPA|CEBPB|CR1|CD55|FES|FLOT2|HLA-DMB|HLX|IL4R|ITGAM|KARS1|LGALS1|MMP8|PLSCR1|SOS2|STAT5B|STXBP2|GPR137B|CST7|VNN1|PGLYRP1|MAD2L2|MERTK|TNFSF13B|PTPN22|RABGEF1|PAG1|CD177|SLC46A2|SAMSN1|NLRP3|CD300LF|MILR1|CLEC4D	-4.34489	0	21	0	0	-7.83974	18.7599
GO:0009150	GO Biological Processes	purine ribonucleotide metabolic process	-6.938	3.41654	6.65077	30211	302	732	25	3.4153	0.671295	109|272|513|2023|2180|2181|2182|3101|3939|5144|5208|5236|5315|8459|8694|9061|27284|51144|55711|55902|57089|64087|84532|84649|137964	ADCY3|AMPD3|ATP5F1D|ENO1|ACSL1|ACSL3|ACSL4|HK3|LDHA|PDE4D|PFKFB2|PGM1|PKM|TPST2|DGAT1|PAPSS1|SULT1B1|HSD17B12|FAR2|ACSS2|ENTPD7|MCCC2|ACSS1|DGAT2|GPAT4	-4.33168	0	6	0	0	-10.7309	11.5561
GO:0002221	GO Biological Processes	pattern recognition receptor signaling pathway	-6.87715	6.31217	7.72832	30211	85	732	13	1.77596	0.488168	5608|6197|7096|7100|9111|11213|26253|51311|80216|92610|118788|146722|388325	MAP2K6|RPS6KA3|TLR1|TLR5|NMI|IRAK3|CLEC4E|TLR8|ALPK1|TIFA|PIK3AP1|CD300LF|SCIMP	-4.27865	0	30	1	1	-6.87715	8.68881
GO:0045017	GO Biological Processes	glycerolipid biosynthetic process	-6.82457	3.86924	6.79201	30211	224	732	21	2.86885	0.61699	660|1119|2180|2710|3613|3628|5130|5291|5359|5728|8396|8694|9021|9489|9896|51205|54947|57048|79888|84649|137964	BMX|CHKA|ACSL1|GK|IMPA2|INPP1|PCYT1A|PIK3CB|PLSCR1|PTEN|PIP4K2B|DGAT1|SOCS3|PGS1|FIG4|ACP6|LPCAT2|PLSCR3|LPCAT1|DGAT2|GPAT4	-4.23376	0	3	0	0	-14.2521	4.31199
GO:0044283	GO Biological Processes	small molecule biosynthetic process	-6.7034	2.92708	6.28962	30211	423	732	30	4.09836	0.732761	216|231|240|262|875|1588|1593|1717|2629|3422|3613|4942|5226|5236|5562|6507|10170|11057|22928|23590|27010|51144|51733|51816|55331|55825|79934|84532|114876|114883	ALDH1A1|AKR1B1|ALOX5|AMD1|CBS|CYP19A1|CYP27A1|DHCR7|GBA|IDI1|IMPA2|OAT|PGD|PGM1|PRKAA1|SLC1A3|DHRS9|ABHD2|SEPHS2|PDSS1|TPK1|HSD17B12|UPB1|ADA2|ACER3|PECR|COQ8B|ACSS1|OSBPL1A|OSBPL9	-4.12014	0	16	0	0	-8.29432	3.02604
GO:0002521	GO Biological Processes	leukocyte differentiation	-6.69274	3.13899	6.38824	30211	355	732	27	3.68852	0.696642	604|678|1050|1432|2207|2529|2629|3140|3956|4318|4783|6777|7226|8809|10100|10461|10538|10673|23210|26191|26253|57089|64218|126014|222487|338339|359948	BCL6|ZFP36L2|CEBPA|MAPK14|FCER1G|FUT7|GBA|MR1|LGALS1|MMP9|NFIL3|STAT5B|TRPM2|IL18R1|TSPAN2|MERTK|BATF|TNFSF13B|JMJD6|PTPN22|CLEC4E|ENTPD7|SEMA4A|OSCAR|ADGRG3|CLEC4D|IRF2BP2	-4.11691	0	9	0	0	-10.2397	7.60271
GO:0006163	GO Biological Processes	purine nucleotide metabolic process	-6.58973	3.27554	6.39747	30211	315	732	25	3.4153	0.671295	109|272|513|2023|2180|2181|2182|3101|3939|5144|5208|5236|5315|8459|8694|9061|27284|51144|55711|55902|57089|64087|84532|84649|137964	ADCY3|AMPD3|ATP5F1D|ENO1|ACSL1|ACSL3|ACSL4|HK3|LDHA|PDE4D|PFKFB2|PGM1|PKM|TPST2|DGAT1|PAPSS1|SULT1B1|HSD17B12|FAR2|ACSS2|ENTPD7|MCCC2|ACSS1|DGAT2|GPAT4	-4.0212	0	6	0	0	-10.7309	11.5561
GO:0005976	GO Biological Processes	polysaccharide metabolic process	-6.55093	6.51661	7.58784	30211	76	732	12	1.63934	0.469343	1118|2131|2632|2992|2997|5256|5509|5836|8509|8972|56548|79660	CHIT1|EXT1|GBE1|GYG1|GYS1|PHKA2|PPP1R3D|PYGL|NDST2|MGAM|CHST7|PPP1R3B	-3.98957	0	31	1	1	-6.55093	12.8975
GO:0046649	GO Biological Processes	lymphocyte activation	-6.54298	2.94075	6.2116	30211	407	732	29	3.96175	0.720958	604|678|942|960|2207|2280|2529|2629|3140|3956|4783|5873|6556|6777|8809|8934|10461|10538|10673|23210|26191|26253|57089|57705|64218|115350|222487|338339|359948	BCL6|ZFP36L2|CD86|CD44|FCER1G|FKBP1A|FUT7|GBA|MR1|LGALS1|NFIL3|RAB27A|SLC11A1|STAT5B|IL18R1|RAB29|MERTK|BATF|TNFSF13B|JMJD6|PTPN22|CLEC4E|ENTPD7|WDFY4|SEMA4A|FCRL1|ADGRG3|CLEC4D|IRF2BP2	-3.98869	0	9	0	0	-10.2397	7.60271
GO:0030155	GO Biological Processes	regulation of cell adhesion	-6.50983	2.33512	5.87423	30211	760	732	43	5.87432	0.869115	27|240|604|634|683|942|960|1051|1378|1432|1545|1604|2242|2319|2529|3109|3142|3557|3566|3956|4651|5291|5728|6484|6777|8754|8876|10211|10395|10459|10562|10653|10673|23499|23654|26191|51144|55824|79834|83706|84034|114548|342184	ABL2|ALOX5|BCL6|CEACAM1|BST1|CD86|CD44|CEBPB|CR1|MAPK14|CYP1B1|CD55|FES|FLOT2|FUT7|HLA-DMB|HLX|IL1RN|IL4R|LGALS1|MYO10|PIK3CB|PTEN|ST3GAL4|STAT5B|ADAM9|VNN1|FLOT1|DLC1|MAD2L2|OLFM4|SPINT2|TNFSF13B|MACF1|PLXNB2|PTPN22|HSD17B12|PAG1|PEAK1|FERMT3|EMILIN2|NLRP3|FMN1	-3.96249	0	21	0	0	-7.83974	18.7599
GO:0060627	GO Biological Processes	regulation of vesicle-mediated transport	-6.50098	2.65263	6.04272	30211	529	732	34	4.64481	0.777858	27|408|634|967|1020|2181|2207|2242|3566|3684|4043|5023|5291|5359|5562|5873|6556|6813|8291|8724|8934|10079|10211|10461|11031|23256|26119|27342|51272|57126|64780|79772|134957|146722	ABL2|ARRB1|CEACAM1|CD63|CDK5|ACSL3|FCER1G|FES|IL4R|ITGAM|LRPAP1|P2RX1|PIK3CB|PLSCR1|PRKAA1|RAB27A|SLC11A1|STXBP2|DYSF|SNX3|RAB29|ATP9A|FLOT1|MERTK|RAB31|SCFD1|LDLRAP1|RABGEF1|BET1L|CD177|MICAL1|MCTP1|STXBP5|CD300LF	-3.96047	0	32	1	1	-6.50098	6.42007
GO:0051046	GO Biological Processes	regulation of secretion	-6.4697	2.5199	5.95584	30211	606	732	37	5.05464	0.809705	240|634|1020|1588|2181|2182|2242|2550|3566|3684|4923|4987|5008|5023|5066|5208|5562|5608|5873|6279|6446|6813|7226|8609|8754|9368|10079|10802|27342|55737|55784|56729|57126|64780|79772|134957|415116	ALOX5|CEACAM1|CDK5|CYP19A1|ACSL3|ACSL4|FES|GABBR1|IL4R|ITGAM|NTSR1|OPRL1|OSM|P2RX1|PAM|PFKFB2|PRKAA1|MAP2K6|RAB27A|S100A8|SGK1|STXBP2|TRPM2|KLF7|ADAM9|SLC9A3R1|ATP9A|SEC24A|RABGEF1|VPS35|MCTP2|RETN|CD177|MICAL1|MCTP1|STXBP5|PIM3	-3.93593	0	33	1	1	-6.4697	2.75146
GO:0050878	GO Biological Processes	regulation of body fluid levels	-6.42989	3.04465	6.20151	30211	366	732	27	3.68852	0.696642	133|231|634|953|966|1432|2131|2153|2629|2776|3705|4987|5023|5055|5066|5291|5339|5359|5873|6484|6777|7357|9612|10461|80856|83706|137964	ADM|AKR1B1|CEACAM1|ENTPD1|CD59|MAPK14|EXT1|F5|GBA|GNAQ|ITPK1|OPRL1|P2RX1|SERPINB2|PAM|PIK3CB|PLEC|PLSCR1|RAB27A|ST3GAL4|STAT5B|UGCG|NCOR2|MERTK|LNPK|FERMT3|GPAT4	-3.90275	0	28	0	0	-7.06417	3.11938
GO:0042445	GO Biological Processes	hormone metabolic process	-6.39155	3.96043	6.58578	30211	198	732	19	2.59563	0.587699	133|216|231|706|1545|1588|1717|6777|8694|10170|10901|25976|27284|30001|51144|59342|84649|147015|151056	ADM|ALDH1A1|AKR1B1|TSPO|CYP1B1|CYP19A1|DHCR7|STAT5B|DGAT1|DHRS9|DHRS4|TIPARP|SULT1B1|ERO1A|HSD17B12|SCPEP1|DGAT2|DHRS13|PLB1	-3.87094	0	26	0	0	-7.14867	8.68881
GO:0051235	GO Biological Processes	maintenance of location	-6.37017	4.3579	6.73182	30211	161	732	17	2.3224	0.556687	706|1020|2200|2629|2760|2934|3934|4794|5905|6279|6777|8694|10226|23568|28952|84649|440503	TSPO|CDK5|FBN1|GBA|GM2A|GSN|LCN2|NFKBIE|RANGAP1|S100A8|STAT5B|DGAT1|PLIN3|ARL2BP|CCDC22|DGAT2|PLIN5	-3.856	0	34	1	1	-6.37017	4.3579
GO:0043603	GO Biological Processes	cellular amide metabolic process	-6.25499	2.31122	5.73005	30211	750	732	42	5.7377	0.859573	23|1050|1362|1938|2180|2181|2182|2529|2629|2730|2760|2936|3735|5023|5066|6169|6238|7357|8694|8702|8876|10588|22849|26873|30001|51144|55331|55486|55577|55711|55902|79587|80315|83464|84532|84649|137964|142891|166929|256435|285848|317649	ABCF1|CEBPA|CPD|EEF2|ACSL1|ACSL3|ACSL4|FUT7|GBA|GCLM|GM2A|GSR|KARS1|P2RX1|PAM|RPL38|RRBP1|UGCG|DGAT1|B4GALT4|VNN1|MTHFS|CPEB3|OPLAH|ERO1A|HSD17B12|ACER3|PARL|NAGK|FAR2|ACSS2|CARS2|CPEB4|APH1B|ACSS1|DGAT2|GPAT4|SAMD8|SGMS2|ST6GALNAC3|PNPLA1|EIF4E3	-3.74716	0	35	1	1	-6.25499	8.25437
GO:0009991	GO Biological Processes	response to extracellular stimulus	-6.22021	2.72219	5.92961	30211	470	732	31	4.23497	0.744343	133|249|490|706|875|1432|1536|1545|1824|2153|2180|2242|2629|2730|3480|5339|5447|5562|7378|7706|9365|10641|22856|23408|51100|55062|58528|80315|83667|84687|115727	ADM|ALPL|ATP2B1|TSPO|CBS|MAPK14|CYBB|CYP1B1|DSC2|F5|ACSL1|FES|GBA|GCLM|IGF1R|PLEC|POR|PRKAA1|UPP1|TRIM25|KL|NPRL2|CHSY1|SIRT5|SH3GLB1|WIPI1|RRAGD|CPEB4|SESN2|PPP1R9B|RASGRP4	-3.71862	0	36	1	1	-6.22021	4.12719
GO:0009617	GO Biological Processes	response to bacterium	-6.2135	2.33078	5.71937	30211	726	732	41	5.60109	0.849893	133|249|306|706|942|1051|1118|1432|1675|2207|3140|3240|3248|3454|3934|4671|5266|5836|6039|6197|6279|6283|6556|7096|7100|8724|8754|8934|8993|10804|11213|26191|26253|27250|51316|54757|57048|58484|114548|116844|338339	ADM|ALPL|ANXA3|TSPO|CD86|CEBPB|CHIT1|MAPK14|CFD|FCER1G|MR1|HP|HPGD|IFNAR1|LCN2|NAIP|PI3|PYGL|RNASE6|RPS6KA3|S100A8|S100A12|SLC11A1|TLR1|TLR5|SNX3|ADAM9|RAB29|PGLYRP1|GJB6|IRAK3|PTPN22|CLEC4E|PDCD4|PLAC8|FAM20A|PLSCR3|NLRC4|NLRP3|LRG1|CLEC4D	-3.71807	0	37	1	1	-6.2135	2.33614
GO:0010817	GO Biological Processes	regulation of hormone levels	-6.19072	2.6627	5.88358	30211	496	732	32	4.37158	0.755714	133|216|231|240|706|1545|1588|1717|2182|2550|3480|3557|5008|5208|5447|5799|6777|7226|8609|8694|10170|10901|25976|27284|30001|51144|56729|59342|84649|147015|151056|415116	ADM|ALDH1A1|AKR1B1|ALOX5|TSPO|CYP1B1|CYP19A1|DHCR7|ACSL4|GABBR1|IGF1R|IL1RN|OSM|PFKFB2|POR|PTPRN2|STAT5B|TRPM2|KLF7|DGAT1|DHRS9|DHRS4|TIPARP|SULT1B1|ERO1A|HSD17B12|RETN|SCPEP1|DGAT2|DHRS13|PLB1|PIM3	-3.70136	0	26	0	0	-7.14867	8.68881
GO:0046486	GO Biological Processes	glycerolipid metabolic process	-6.10981	3.00579	6.0075	30211	357	732	26	3.55191	0.684104	660|1119|2180|2710|3613|3628|5130|5291|5359|5728|8396|8694|9021|9489|9896|10908|11057|51205|54947|57048|79888|84649|137964|151056|256356|285848	BMX|CHKA|ACSL1|GK|IMPA2|INPP1|PCYT1A|PIK3CB|PLSCR1|PTEN|PIP4K2B|DGAT1|SOCS3|PGS1|FIG4|PNPLA6|ABHD2|ACP6|LPCAT2|PLSCR3|LPCAT1|DGAT2|GPAT4|PLB1|GK5|PNPLA1	-3.62645	0	3	0	0	-14.2521	4.31199
GO:0006720	GO Biological Processes	isoprenoid metabolic process	-6.10118	5.0244	6.8135	30211	115	732	14	1.91257	0.506244	216|231|1545|3422|8694|10170|10901|23590|55825|59342|84649|147015|151056|317749	ALDH1A1|AKR1B1|CYP1B1|IDI1|DGAT1|DHRS9|DHRS4|PDSS1|PECR|SCPEP1|DGAT2|DHRS13|PLB1|DHRS4L2	-3.62373	0	26	0	0	-7.14867	8.68881
GO:0010506	GO Biological Processes	regulation of autophagy	-6.06867	3.07082	6.01497	30211	336	732	25	3.4153	0.671295	27|528|706|1020|2629|3082|4734|5291|5562|5768|7107|8396|10641|11040|22926|23256|26191|51100|55062|55332|55486|55737|58528|83667|258010	ABL2|ATP6V1C1|TSPO|CDK5|GBA|HGF|NEDD4|PIK3CB|PRKAA1|QSOX1|GPR137B|PIP4K2B|NPRL2|PIM2|ATF6|SCFD1|PTPN22|SH3GLB1|WIPI1|DRAM1|PARL|VPS35|RRAGD|SESN2|SVIP	-3.60514	0	38	1	1	-6.06867	3.07082
GO:0042326	GO Biological Processes	negative regulation of phosphorylation	-6.06768	2.91712	5.94205	30211	382	732	27	3.68852	0.696642	634|1050|1647|2629|2776|3082|5144|5291|5339|5611|5728|8396|9021|9467|9961|10641|11213|26191|26524|27250|27342|55755|64092|64780|84313|91662|151987	CEACAM1|CEBPA|GADD45A|GBA|GNAQ|HGF|PDE4D|PIK3CB|PLEC|DNAJC3|PTEN|PIP4K2B|SOCS3|SH3BP5|MVP|NPRL2|IRAK3|PTPN22|LATS2|PDCD4|RABGEF1|CDK5RAP2|SAMSN1|MICAL1|VPS25|NLRP12|PPP4R2	-3.60514	0	12	0	0	-8.70482	3.38294
GO:0010942	GO Biological Processes	positive regulation of cell death	-6.06534	2.45991	5.71114	30211	604	732	36	4.91803	0.799262	133|604|706|1020|1509|1545|1647|1871|2934|3240|3248|3684|3778|3956|3957|4318|4923|5291|5608|5728|6279|6788|7226|8878|9262|9368|10395|22926|23593|26524|27250|50486|51651|51657|58484|84034	ADM|BCL6|TSPO|CDK5|CTSD|CYP1B1|GADD45A|E2F3|GSN|HP|HPGD|ITGAM|KCNMA1|LGALS1|LGALS2|MMP9|NTSR1|PIK3CB|MAP2K6|PTEN|S100A8|STK3|TRPM2|SQSTM1|STK17B|SLC9A3R1|DLC1|ATF6|HEBP2|LATS2|PDCD4|G0S2|PTRH2|STYXL1|NLRC4|EMILIN2	-3.60514	0	39	1	1	-6.06534	2.57461
GO:0046434	GO Biological Processes	organophosphate catabolic process	-6.05317	4.37318	6.54798	30211	151	732	16	2.18579	0.540443	272|953|3613|3628|4923|5144|5728|7378|10908|10924|51733|55276|57089|79661|79887|151056	AMPD3|ENTPD1|IMPA2|INPP1|NTSR1|PDE4D|PTEN|UPP1|PNPLA6|SMPDL3A|UPB1|PGM2|ENTPD7|NEIL1|PLBD1|PLB1	-3.59858	0	15	0	0	-8.40935	17.6879
GO:0043065	GO Biological Processes	positive regulation of apoptotic process	-6.04025	2.57461	5.75745	30211	529	732	33	4.5082	0.766883	133|604|706|1020|1509|1545|1647|1871|2934|3248|3684|3778|3956|3957|4318|4923|5291|5608|5728|6279|6788|8878|9262|9368|10395|22926|26524|27250|50486|51651|51657|58484|84034	ADM|BCL6|TSPO|CDK5|CTSD|CYP1B1|GADD45A|E2F3|GSN|HPGD|ITGAM|KCNMA1|LGALS1|LGALS2|MMP9|NTSR1|PIK3CB|MAP2K6|PTEN|S100A8|STK3|SQSTM1|STK17B|SLC9A3R1|DLC1|ATF6|LATS2|PDCD4|G0S2|PTRH2|STYXL1|NLRC4|EMILIN2	-3.59119	0	39	0	0	-6.06534	2.57461
GO:0048545	GO Biological Processes	response to steroid hormone	-6.01283	3.33816	6.10401	30211	272	732	22	3.00546	0.631065	133|249|306|490|678|687|706|1536|1545|2629|3303|3304|3480|3490|3557|4734|5066|5447|6446|8754|11057|84687	ADM|ALPL|ANXA3|ATP2B1|ZFP36L2|KLF9|TSPO|CYBB|CYP1B1|GBA|HSPA1A|HSPA1B|IGF1R|IGFBP7|IL1RN|NEDD4|PAM|POR|SGK1|ADAM9|ABHD2|PPP1R9B	-3.56924	0	23	0	0	-7.65522	4.58576
GO:0051092	GO Biological Processes	positive regulation of NF-kappaB transcription factor activity	-5.97633	4.31601	6.47972	30211	153	732	16	2.18579	0.540443	825|2319|3303|3304|3556|4923|6279|6283|7706|8807|8809|9252|10211|11213|58484|114548	CAPN3|FLOT2|HSPA1A|HSPA1B|IL1RAP|NTSR1|S100A8|S100A12|TRIM25|IL18RAP|IL18R1|RPS6KA5|FLOT1|IRAK3|NLRC4|NLRP3	-3.54102	0	40	1	1	-5.97633	4.31601
GO:0001818	GO Biological Processes	negative regulation of cytokine production	-5.97389	2.95611	5.90832	30211	363	732	26	3.55191	0.684104	408|490|604|634|706|1378|1992|2629|3082|4317|5004|6556|8993|9111|9252|10461|11213|23405|26191|27250|27342|51311|90355|91662|114548|353514	ARRB1|ATP2B1|BCL6|CEACAM1|TSPO|CR1|SERPINB1|GBA|HGF|MMP8|ORM1|SLC11A1|PGLYRP1|NMI|RPS6KA5|MERTK|IRAK3|DICER1|PTPN22|PDCD4|RABGEF1|TLR8|MACIR|NLRP12|NLRP3|LILRA5	-3.54102	0	14	0	0	-8.67365	4.78514
GO:0016101	GO Biological Processes	diterpenoid metabolic process	-5.95404	5.75886	6.96408	30211	86	732	12	1.63934	0.469343	216|231|1545|8694|10170|10901|55825|59342|84649|147015|151056|317749	ALDH1A1|AKR1B1|CYP1B1|DGAT1|DHRS9|DHRS4|PECR|SCPEP1|DGAT2|DHRS13|PLB1|DHRS4L2	-3.53202	0	26	0	0	-7.14867	8.68881
GO:0001933	GO Biological Processes	negative regulation of protein phosphorylation	-5.95156	3.0258	5.9283	30211	341	732	25	3.4153	0.671295	634|1050|1647|2629|2776|3082|5144|5291|5339|5611|5728|9021|9467|9961|11213|26191|26524|27250|27342|55755|64092|64780|84313|91662|151987	CEACAM1|CEBPA|GADD45A|GBA|GNAQ|HGF|PDE4D|PIK3CB|PLEC|DNAJC3|PTEN|SOCS3|SH3BP5|MVP|IRAK3|PTPN22|LATS2|PDCD4|RABGEF1|CDK5RAP2|SAMSN1|MICAL1|VPS25|NLRP12|PPP4R2	-3.53202	0	12	0	0	-8.70482	3.38294
GO:0008202	GO Biological Processes	steroid metabolic process	-5.94929	3.42573	6.10549	30211	253	732	21	2.86885	0.61699	133|231|706|1050|1545|1588|1593|1717|2629|3422|5562|6777|10170|10613|10901|25976|26119|51144|84650|114876|114883	ADM|AKR1B1|TSPO|CEBPA|CYP1B1|CYP19A1|CYP27A1|DHCR7|GBA|IDI1|PRKAA1|STAT5B|DHRS9|ERLIN1|DHRS4|TIPARP|LDLRAP1|HSD17B12|EBPL|OSBPL1A|OSBPL9	-3.53202	0	8	0	0	-10.2632	4.04882
R-HSA-1483257	Reactome Gene Sets	Phospholipid metabolism	-5.93838	3.69889	6.21405	30211	212	732	19	2.59563	0.587699	660|1119|5130|5291|5728|8396|8694|8895|9489|9896|10908|51205|54947|79887|79888|84649|137964|151056|388121	BMX|CHKA|PCYT1A|PIK3CB|PTEN|PIP4K2B|DGAT1|CPNE3|PGS1|FIG4|PNPLA6|ACP6|LPCAT2|PLBD1|LPCAT1|DGAT2|GPAT4|PLB1|TNFAIP8L3	-3.52619	0	3	0	0	-14.2521	4.31199
GO:0030098	GO Biological Processes	lymphocyte differentiation	-5.92162	3.41224	6.08363	30211	254	732	21	2.86885	0.61699	604|678|2207|2529|2629|3140|3956|4783|6777|8809|10461|10538|10673|23210|26191|26253|57089|64218|222487|338339|359948	BCL6|ZFP36L2|FCER1G|FUT7|GBA|MR1|LGALS1|NFIL3|STAT5B|IL18R1|MERTK|BATF|TNFSF13B|JMJD6|PTPN22|CLEC4E|ENTPD7|SEMA4A|ADGRG3|CLEC4D|IRF2BP2	-3.51445	0	9	0	0	-10.2397	7.60271
GO:0033865	GO Biological Processes	nucleoside bisphosphate metabolic process	-5.87519	4.81505	6.59853	30211	120	732	14	1.91257	0.506244	2180|2181|2182|8459|8694|9061|27284|51144|55711|55902|64087|84532|84649|137964	ACSL1|ACSL3|ACSL4|TPST2|DGAT1|PAPSS1|SULT1B1|HSD17B12|FAR2|ACSS2|MCCC2|ACSS1|DGAT2|GPAT4	-3.48275	0	6	0	0	-10.7309	11.5561
GO:0033875	GO Biological Processes	ribonucleoside bisphosphate metabolic process	-5.87519	4.81505	6.59853	30211	120	732	14	1.91257	0.506244	2180|2181|2182|8459|8694|9061|27284|51144|55711|55902|64087|84532|84649|137964	ACSL1|ACSL3|ACSL4|TPST2|DGAT1|PAPSS1|SULT1B1|HSD17B12|FAR2|ACSS2|MCCC2|ACSS1|DGAT2|GPAT4	-3.48275	0	6	0	0	-10.7309	11.5561
GO:0034032	GO Biological Processes	purine nucleoside bisphosphate metabolic process	-5.87519	4.81505	6.59853	30211	120	732	14	1.91257	0.506244	2180|2181|2182|8459|8694|9061|27284|51144|55711|55902|64087|84532|84649|137964	ACSL1|ACSL3|ACSL4|TPST2|DGAT1|PAPSS1|SULT1B1|HSD17B12|FAR2|ACSS2|MCCC2|ACSS1|DGAT2|GPAT4	-3.48275	0	6	0	0	-10.7309	11.5561
GO:0031960	GO Biological Processes	response to corticosteroid	-5.82656	4.20605	6.34663	30211	157	732	16	2.18579	0.540443	133|249|306|490|678|687|1536|1545|2629|3480|3490|3557|5066|5447|6446|8754	ADM|ALPL|ANXA3|ATP2B1|ZFP36L2|KLF9|CYBB|CYP1B1|GBA|IGF1R|IGFBP7|IL1RN|PAM|POR|SGK1|ADAM9	-3.43892	0	23	0	0	-7.65522	4.58576
GO:0035336	GO Biological Processes	long-chain fatty-acyl-CoA metabolic process	-5.80538	11.5561	8.32044	30211	25	732	7	0.956284	0.359709	2180|2181|2182|8694|51144|55711|84649	ACSL1|ACSL3|ACSL4|DGAT1|HSD17B12|FAR2|DGAT2	-3.42718	0	6	0	0	-10.7309	11.5561
GO:0046835	GO Biological Processes	carbohydrate phosphorylation	-5.80538	11.5561	8.32044	30211	25	732	7	0.956284	0.359709	3101|3705|5208|5209|55277|55577|64080	HK3|ITPK1|PFKFB2|PFKFB3|FGGY|NAGK|RBKS	-3.42718	0	41	1	1	-5.80538	11.5561
GO:0043068	GO Biological Processes	positive regulation of programmed cell death	-5.79267	2.50823	5.58855	30211	543	732	33	4.5082	0.766883	133|604|706|1020|1509|1545|1647|1871|2934|3248|3684|3778|3956|3957|4318|4923|5291|5608|5728|6279|6788|8878|9262|9368|10395|22926|26524|27250|50486|51651|51657|58484|84034	ADM|BCL6|TSPO|CDK5|CTSD|CYP1B1|GADD45A|E2F3|GSN|HPGD|ITGAM|KCNMA1|LGALS1|LGALS2|MMP9|NTSR1|PIK3CB|MAP2K6|PTEN|S100A8|STK3|SQSTM1|STK17B|SLC9A3R1|DLC1|ATF6|LATS2|PDCD4|G0S2|PTRH2|STYXL1|NLRC4|EMILIN2	-3.41912	0	39	0	0	-6.06534	2.57461
R-HSA-109582	Reactome Gene Sets	Hemostasis	-5.78669	2.39257	5.52542	30211	621	732	36	4.91803	0.799262	408|490|634|960|967|1020|1432|1675|2153|2207|2776|3082|3684|3705|3778|3797|4267|5004|5023|5055|5271|5291|5768|6813|7076|8793|9056|9749|10335|10461|23028|23095|54863|57126|64780|83706	ARRB1|ATP2B1|CEACAM1|CD44|CD63|CDK5|MAPK14|CFD|F5|FCER1G|GNAQ|HGF|ITGAM|ITPK1|KCNMA1|KIF3C|CD99|ORM1|P2RX1|SERPINB2|SERPINB8|PIK3CB|QSOX1|STXBP2|TIMP1|TNFRSF10D|SLC7A7|PHACTR2|IRAG1|MERTK|KDM1A|KIF1B|TOR4A|CD177|MICAL1|FERMT3	-3.41772	0	42	1	1	-5.78669	3.51931
hsa00500	KEGG Pathway	Starch and sucrose metabolism	-5.72163	9.17152	7.73046	30211	36	732	8	1.0929	0.38428	2632|2992|2997|3101|5236|5836|8972|55276	GBE1|GYG1|GYS1|HK3|PGM1|PYGL|MGAM|PGM2	-3.35722	0	31	0	0	-6.55093	12.8975
GO:0019221	GO Biological Processes	cytokine-mediated signaling pathway	-5.70262	2.93124	5.74307	30211	352	732	25	3.4153	0.671295	634|960|1050|1230|1438|2131|2180|2207|3454|3554|3556|3566|5008|5355|6777|7357|8807|8809|9111|9252|10673|11213|79168|146722|353514	CEACAM1|CD44|CEBPA|CCR1|CSF2RA|EXT1|ACSL1|FCER1G|IFNAR1|IL1R1|IL1RAP|IL4R|OSM|PLP2|STAT5B|UGCG|IL18RAP|IL18R1|NMI|RPS6KA5|TNFSF13B|IRAK3|LILRA6|CD300LF|LILRA5	-3.34271	0	27	0	0	-7.14302	2.93124
WP481	WikiPathways	Insulin signaling	-5.68176	4.10155	6.21791	30211	161	732	16	2.18579	0.540443	1432|2319|2992|2997|3480|5291|5562|5608|5728|6197|6446|6655|6813|9021|9252|10211	MAPK14|FLOT2|GYG1|GYS1|IGF1R|PIK3CB|PRKAA1|MAP2K6|PTEN|RPS6KA3|SGK1|SOS2|STXBP2|SOCS3|RPS6KA5|FLOT1	-3.32951	0	43	1	1	-5.68176	4.10155
GO:0002697	GO Biological Processes	regulation of immune effector process	-5.68056	2.92294	5.72659	30211	353	732	25	3.4153	0.671295	604|634|942|966|1378|1604|2242|2529|3109|3140|3142|3554|3566|3684|6777|6813|8809|8993|10459|11213|26191|27342|57126|114548|388325	BCL6|CEACAM1|CD86|CD59|CR1|CD55|FES|FUT7|HLA-DMB|MR1|HLX|IL1R1|IL4R|ITGAM|STAT5B|STXBP2|IL18R1|PGLYRP1|MAD2L2|IRAK3|PTPN22|RABGEF1|CD177|NLRP3|SCIMP	-3.32951	0	44	1	1	-5.68056	7.11584
GO:0006022	GO Biological Processes	aminoglycan metabolic process	-5.66103	4.62245	6.39513	30211	125	732	14	1.91257	0.506244	960|1116|1118|2131|2799|6484|8509|8702|8993|9953|22856|29940|50515|56548	CD44|CHI3L1|CHIT1|EXT1|GNS|ST3GAL4|NDST2|B4GALT4|PGLYRP1|HS3ST3B1|CHSY1|DSE|CHST11|CHST7	-3.31434	0	5	0	0	-11.7564	9.17152
GO:0051091	GO Biological Processes	positive regulation of DNA-binding transcription factor activity	-5.65312	3.28299	5.87089	30211	264	732	21	2.86885	0.61699	306|825|2319|3303|3304|3556|4923|5728|6279|6283|6788|7706|8807|8809|9252|10211|11213|23028|28996|58484|114548	ANXA3|CAPN3|FLOT2|HSPA1A|HSPA1B|IL1RAP|NTSR1|PTEN|S100A8|S100A12|STK3|TRIM25|IL18RAP|IL18R1|RPS6KA5|FLOT1|IRAK3|KDM1A|HIPK2|NLRC4|NLRP3	-3.31075	0	40	0	0	-5.97633	4.31601
GO:0051090	GO Biological Processes	regulation of DNA-binding transcription factor activity	-5.6403	2.65384	5.57623	30211	451	732	29	3.96175	0.720958	306|408|825|1545|2319|3303|3304|3556|4794|4923|5728|6279|6283|6446|6788|7706|8807|8809|9252|10211|10459|11213|23028|28952|28996|58484|91662|114548|222487	ANXA3|ARRB1|CAPN3|CYP1B1|FLOT2|HSPA1A|HSPA1B|IL1RAP|NFKBIE|NTSR1|PTEN|S100A8|S100A12|SGK1|STK3|TRIM25|IL18RAP|IL18R1|RPS6KA5|FLOT1|MAD2L2|IRAK3|KDM1A|CCDC22|HIPK2|NLRC4|NLRP12|NLRP3|ADGRG3	-3.30592	0	40	0	0	-5.97633	4.31601
GO:0008654	GO Biological Processes	phospholipid biosynthetic process	-5.63977	3.39686	5.91142	30211	243	732	20	2.73224	0.602543	660|1119|3422|3613|3628|5130|5291|5359|5728|8396|9021|9489|9896|51205|54947|57048|79888|137964|142891|166929	BMX|CHKA|IDI1|IMPA2|INPP1|PCYT1A|PIK3CB|PLSCR1|PTEN|PIP4K2B|SOCS3|PGS1|FIG4|ACP6|LPCAT2|PLSCR3|LPCAT1|GPAT4|SAMD8|SGMS2	-3.30592	0	3	0	0	-14.2521	4.31199
GO:0022407	GO Biological Processes	regulation of cell-cell adhesion	-5.54631	2.62475	5.50887	30211	456	732	29	3.96175	0.720958	240|604|634|942|960|1051|1378|1432|1604|2319|2529|3109|3142|3557|3566|3956|4651|6484|6777|8876|10211|10459|10653|10673|26191|55824|83706|84034|114548	ALOX5|BCL6|CEACAM1|CD86|CD44|CEBPB|CR1|MAPK14|CD55|FLOT2|FUT7|HLA-DMB|HLX|IL1RN|IL4R|LGALS1|MYO10|ST3GAL4|STAT5B|VNN1|FLOT1|MAD2L2|SPINT2|TNFSF13B|PTPN22|PAG1|FERMT3|EMILIN2|NLRP3	-3.21666	0	21	0	0	-7.83974	18.7599
GO:1903131	GO Biological Processes	mononuclear cell differentiation	-5.50461	3.10952	5.70791	30211	292	732	22	3.00546	0.631065	604|678|2207|2529|2629|3140|3956|4783|6777|7226|8809|10461|10538|10673|23210|26191|26253|57089|64218|222487|338339|359948	BCL6|ZFP36L2|FCER1G|FUT7|GBA|MR1|LGALS1|NFIL3|STAT5B|TRPM2|IL18R1|MERTK|BATF|TNFSF13B|JMJD6|PTPN22|CLEC4E|ENTPD7|SEMA4A|ADGRG3|CLEC4D|IRF2BP2	-3.17911	0	9	0	0	-10.2397	7.60271
GO:0006869	GO Biological Processes	lipid transport	-5.49657	3.0135	5.66076	30211	315	732	23	3.14208	0.644793	366|634|706|738|1119|2180|2181|2760|5359|5562|7357|10079|23200|23250|26119|57048|57655|79895|114876|114883|118987|200931|388121	AQP9|CEACAM1|TSPO|VPS51|CHKA|ACSL1|ACSL3|GM2A|PLSCR1|PRKAA1|UGCG|ATP9A|ATP11B|ATP11A|LDLRAP1|PLSCR3|GRAMD1A|ATP8B4|OSBPL1A|OSBPL9|PDZD8|SLC51A|TNFAIP8L3	-3.17519	0	20	0	0	-7.95432	5.3254
GO:0042572	GO Biological Processes	retinol metabolic process	-5.47422	7.28327	7.07668	30211	51	732	9	1.22951	0.407309	216|231|1545|8694|10170|10901|84649|147015|151056	ALDH1A1|AKR1B1|CYP1B1|DGAT1|DHRS9|DHRS4|DGAT2|DHRS13|PLB1	-3.15889	0	26	0	0	-7.14867	8.68881
GO:0045628	GO Biological Processes	regulation of T-helper 2 cell differentiation	-5.47215	18.7599	9.28344	30211	11	732	5	0.68306	0.304429	604|942|3142|3566|114548	BCL6|CD86|HLX|IL4R|NLRP3	-3.15889	0	21	0	0	-7.83974	18.7599
GO:0044270	GO Biological Processes	cellular nitrogen compound catabolic process	-5.45068	2.99449	5.62527	30211	317	732	23	3.14208	0.644793	272|678|953|978|1774|1777|2592|3303|3304|5144|5447|6039|7378|10588|10924|23405|51733|51816|54512|57089|79661|81602|192670	AMPD3|ZFP36L2|ENTPD1|CDA|DNASE1L1|DNASE2|GALT|HSPA1A|HSPA1B|PDE4D|POR|RNASE6|UPP1|MTHFS|SMPDL3A|DICER1|UPB1|ADA2|EXOSC4|ENTPD7|NEIL1|CDADC1|AGO4	-3.14142	0	15	0	0	-8.40935	17.6879
GO:0031667	GO Biological Processes	response to nutrient levels	-5.43802	2.64442	5.45644	30211	437	732	28	3.82514	0.708922	133|249|490|706|1432|1536|1545|1824|2153|2180|2242|2629|2730|3480|5339|5447|5562|7378|7706|9365|10641|22856|23408|51100|55062|58528|80315|83667	ADM|ALPL|ATP2B1|TSPO|MAPK14|CYBB|CYP1B1|DSC2|F5|ACSL1|FES|GBA|GCLM|IGF1R|PLEC|POR|PRKAA1|UPP1|TRIM25|KL|NPRL2|CHSY1|SIRT5|SH3GLB1|WIPI1|RRAGD|CPEB4|SESN2	-3.13273	0	36	0	0	-6.22021	4.12719
GO:0034655	GO Biological Processes	nucleobase-containing compound catabolic process	-5.42357	3.17476	5.68795	30211	273	732	21	2.86885	0.61699	272|678|953|978|1774|1777|2592|3303|3304|5144|6039|7378|10924|23405|51733|51816|54512|57089|79661|81602|192670	AMPD3|ZFP36L2|ENTPD1|CDA|DNASE1L1|DNASE2|GALT|HSPA1A|HSPA1B|PDE4D|RNASE6|UPP1|SMPDL3A|DICER1|UPB1|ADA2|EXOSC4|ENTPD7|NEIL1|CDADC1|AGO4	-3.12221	0	15	0	0	-8.40935	17.6879
GO:0062012	GO Biological Processes	regulation of small molecule metabolic process	-5.41038	2.89627	5.55748	30211	342	732	24	3.27869	0.658197	133|634|978|1717|2023|4923|5165|5208|5447|5509|5562|7033|9056|9612|10613|11182|23408|26119|57001|58526|79660|83667|84649|440503	ADM|CEACAM1|CDA|DHCR7|ENO1|NTSR1|PDK3|PFKFB2|POR|PPP1R3D|PRKAA1|TFF3|SLC7A7|NCOR2|ERLIN1|SLC2A6|SIRT5|LDLRAP1|SDHAF3|MID1IP1|PPP1R3B|SESN2|DGAT2|PLIN5	-3.11292	0	45	1	1	-5.41038	2.89627
GO:0006721	GO Biological Processes	terpenoid metabolic process	-5.39075	5.1058	6.38225	30211	97	732	12	1.63934	0.469343	216|231|1545|8694|10170|10901|55825|59342|84649|147015|151056|317749	ALDH1A1|AKR1B1|CYP1B1|DGAT1|DHRS9|DHRS4|PECR|SCPEP1|DGAT2|DHRS13|PLB1|DHRS4L2	-3.09714	0	26	0	0	-7.14867	8.68881
GO:0045862	GO Biological Processes	positive regulation of proteolysis	-5.33996	2.7962	5.47051	30211	369	732	25	3.4153	0.671295	444|825|1050|1378|1509|2023|2629|2934|3303|3304|5023|5728|6279|8754|10395|23287|26577|28952|55848|58484|79016|83464|91662|114548|400410	ASPH|CAPN3|CEBPA|CR1|CTSD|ENO1|GBA|GSN|HSPA1A|HSPA1B|P2RX1|PTEN|S100A8|ADAM9|DLC1|AGTPBP1|PCOLCE2|CCDC22|PLGRKT|NLRC4|DDA1|APH1B|NLRP12|NLRP3|ST20	-3.05018	0	25	0	0	-7.20177	3.24408
GO:0034656	GO Biological Processes	nucleobase-containing small molecule catabolic process	-5.33055	9.96217	7.60874	30211	29	732	7	0.956284	0.359709	978|2592|7378|51733|51816|57089|81602	CDA|GALT|UPP1|UPB1|ADA2|ENTPD7|CDADC1	-3.04832	0	15	0	0	-8.40935	17.6879
R-HSA-8982491	Reactome Gene Sets	Glycogen metabolism	-5.33055	9.96217	7.60874	30211	29	732	7	0.956284	0.359709	2632|2992|2997|5236|5256|5836|55276	GBE1|GYG1|GYS1|PGM1|PHKA2|PYGL|PGM2	-3.04832	0	31	0	0	-6.55093	12.8975
GO:0042110	GO Biological Processes	T cell activation	-5.32163	3.23701	5.65289	30211	255	732	20	2.73224	0.602543	678|960|2207|2280|2529|2629|3140|5873|6556|6777|8809|8934|10538|23210|26191|26253|57089|57705|64218|338339	ZFP36L2|CD44|FCER1G|FKBP1A|FUT7|GBA|MR1|RAB27A|SLC11A1|STAT5B|IL18R1|RAB29|BATF|JMJD6|PTPN22|CLEC4E|ENTPD7|WDFY4|SEMA4A|CLEC4D	-3.04313	0	9	0	0	-10.2397	7.60271
GO:0001523	GO Biological Processes	retinoid metabolic process	-5.28473	5.46976	6.42559	30211	83	732	11	1.50273	0.449674	216|231|1545|8694|10170|10901|59342|84649|147015|151056|317749	ALDH1A1|AKR1B1|CYP1B1|DGAT1|DHRS9|DHRS4|SCPEP1|DGAT2|DHRS13|PLB1|DHRS4L2	-3.00993	0	26	0	0	-7.14867	8.68881
GO:0016051	GO Biological Processes	carbohydrate biosynthetic process	-5.2619	4.58576	6.12363	30211	117	732	13	1.77596	0.488168	231|2131|2529|2632|2992|2997|3613|5226|5236|6484|8509|50515|54187	AKR1B1|EXT1|FUT7|GBE1|GYG1|GYS1|IMPA2|PGD|PGM1|ST3GAL4|NDST2|CHST11|NANS	-2.99076	0	2	0	0	-15.1902	6.40867
GO:0042060	GO Biological Processes	wound healing	-5.24937	2.91182	5.46894	30211	326	732	23	3.14208	0.644793	634|953|960|966|1432|2131|2153|2776|3705|5023|5055|5291|5339|5359|5873|6279|6556|7076|8291|10461|23499|80856|83706	CEACAM1|ENTPD1|CD44|CD59|MAPK14|EXT1|F5|GNAQ|ITPK1|P2RX1|SERPINB2|PIK3CB|PLEC|PLSCR1|RAB27A|S100A8|SLC11A1|TIMP1|DYSF|MERTK|MACF1|LNPK|FERMT3	-2.98187	0	28	0	0	-7.06417	3.11938
GO:0002274	GO Biological Processes	myeloid leukocyte activation	-5.22684	4.24857	5.9832	30211	136	732	14	1.91257	0.506244	306|2207|3684|3735|6283|6556|6813|7096|8291|8754|9111|10538|23210|284021	ANXA3|FCER1G|ITGAM|KARS1|S100A12|SLC11A1|STXBP2|TLR1|DYSF|ADAM9|NMI|BATF|JMJD6|MILR1	-2.96294	0	46	1	1	-5.22684	10.318
GO:0040008	GO Biological Processes	regulation of growth	-5.19319	2.25119	5.12135	30211	660	732	36	4.91803	0.799262	91|604|634|825|978|1020|1432|2023|2258|3142|3303|3304|3490|5008|5728|6197|6279|6446|6777|6788|9021|9150|10409|10459|22883|23499|26524|28988|51316|54512|57699|64218|83667|84687|137964|400410	ACVR1B|BCL6|CEACAM1|CAPN3|CDA|CDK5|MAPK14|ENO1|FGF13|HLX|HSPA1A|HSPA1B|IGFBP7|OSM|PTEN|RPS6KA3|S100A8|SGK1|STAT5B|STK3|SOCS3|CTDP1|BASP1|MAD2L2|CLSTN1|MACF1|LATS2|DBNL|PLAC8|EXOSC4|CPNE5|SEMA4A|SESN2|PPP1R9B|GPAT4|ST20	-2.93286	0	47	1	1	-5.19319	2.88459
GO:0052548	GO Biological Processes	regulation of endopeptidase activity	-5.17993	2.61582	5.29266	30211	426	732	27	3.68852	0.696642	444|960|1378|1471|1509|1992|2934|3082|4318|4671|5023|5055|5266|5271|5447|6197|6279|7076|8530|10395|10653|58484|64780|83464|91662|114548|400410	ASPH|CD44|CR1|CST3|CTSD|SERPINB1|GSN|HGF|MMP9|NAIP|P2RX1|SERPINB2|PI3|SERPINB8|POR|RPS6KA3|S100A8|TIMP1|CST7|DLC1|SPINT2|NLRC4|MICAL1|APH1B|NLRP12|NLRP3|ST20	-2.9244	0	25	0	0	-7.20177	3.24408
R-HSA-199991	Reactome Gene Sets	Membrane Trafficking	-5.17766	2.27841	5.12642	30211	634	732	35	4.78142	0.788649	408|738|966|1362|1604|1777|2153|2589|2590|2647|2799|2800|3267|3797|5873|6272|9382|10226|10802|10804|10981|11031|23095|23256|26119|27128|27342|51256|51272|54536|58485|64786|79090|84313|157807	ARRB1|VPS51|CD59|CPD|CD55|DNASE2|F5|GALNT1|GALNT2|BLOC1S1|GNS|GOLGA1|AGFG1|KIF3C|RAB27A|SORT1|COG1|PLIN3|SEC24A|GJB6|RAB32|RAB31|KIF1B|SCFD1|LDLRAP1|CYTH4|RABGEF1|TBC1D7|BET1L|EXOC6|TRAPPC1|TBC1D15|TRAPPC6A|VPS25|CLVS1	-2.9244	0	48	1	1	-5.17766	3.64163
GO:0071407	GO Biological Processes	cellular response to organic cyclic compound	-5.14567	2.45666	5.19659	30211	504	732	30	4.09836	0.732761	109|249|366|490|641|678|687|1050|1051|1545|2242|2730|3303|3304|3480|3753|4086|4734|6446|6507|7226|9368|10211|11057|23028|25976|54434|57655|84687|151306	ADCY3|ALPL|AQP9|ATP2B1|BLM|ZFP36L2|KLF9|CEBPA|CEBPB|CYP1B1|FES|GCLM|HSPA1A|HSPA1B|IGF1R|KCNE1|SMAD1|NEDD4|SGK1|SLC1A3|TRPM2|SLC9A3R1|FLOT1|ABHD2|KDM1A|TIPARP|SSH1|GRAMD1A|PPP1R9B|GPBAR1	-2.89589	0	23	0	0	-7.65522	4.58576
GO:0051384	GO Biological Processes	response to glucocorticoid	-5.11638	4.15688	5.87839	30211	139	732	14	1.91257	0.506244	133|249|306|490|678|687|1545|2629|3480|3490|3557|5066|5447|8754	ADM|ALPL|ANXA3|ATP2B1|ZFP36L2|KLF9|CYP1B1|GBA|IGF1R|IGFBP7|IL1RN|PAM|POR|ADAM9	-2.87339	0	23	0	0	-7.65522	4.58576
GO:0002366	GO Biological Processes	leukocyte activation involved in immune response	-5.11627	3.70983	5.71383	30211	178	732	16	2.18579	0.540443	306|2207|3735|3956|5873|6556|6813|8291|8809|9111|10538|26253|57089|64218|284021|338339	ANXA3|FCER1G|KARS1|LGALS1|RAB27A|SLC11A1|STXBP2|DYSF|IL18R1|NMI|BATF|CLEC4E|ENTPD7|SEMA4A|MILR1|CLEC4D	-2.87339	0	9	0	0	-10.2397	7.60271
GO:2000379	GO Biological Processes	positive regulation of reactive oxygen species metabolic process	-5.09746	5.81294	6.39797	30211	71	732	10	1.36612	0.429044	706|1432|1545|1647|3684|4317|5873|10901|57126|84329	TSPO|MAPK14|CYP1B1|GADD45A|ITGAM|MMP8|RAB27A|DHRS4|CD177|HVCN1	-2.85799	0	22	0	0	-7.70302	5.81294
GO:0052547	GO Biological Processes	regulation of peptidase activity	-5.09148	2.53424	5.20199	30211	456	732	28	3.82514	0.708922	444|960|1378|1471|1509|1992|2934|3082|4318|4671|5023|5055|5266|5271|5447|6197|6279|7076|8530|10395|10653|26577|58484|64780|83464|91662|114548|400410	ASPH|CD44|CR1|CST3|CTSD|SERPINB1|GSN|HGF|MMP9|NAIP|P2RX1|SERPINB2|PI3|SERPINB8|POR|RPS6KA3|S100A8|TIMP1|CST7|DLC1|SPINT2|PCOLCE2|NLRC4|MICAL1|APH1B|NLRP12|NLRP3|ST20	-2.85538	0	25	0	0	-7.20177	3.24408
GO:0046700	GO Biological Processes	heterocycle catabolic process	-5.06658	2.91955	5.36191	30211	311	732	22	3.00546	0.631065	272|678|953|978|1774|1777|2592|3303|3304|5144|6039|7378|10588|10924|23405|51733|51816|54512|57089|79661|81602|192670	AMPD3|ZFP36L2|ENTPD1|CDA|DNASE1L1|DNASE2|GALT|HSPA1A|HSPA1B|PDE4D|RNASE6|UPP1|MTHFS|SMPDL3A|DICER1|UPB1|ADA2|EXOSC4|ENTPD7|NEIL1|CDADC1|AGO4	-2.83384	0	15	0	0	-8.40935	17.6879
GO:0044264	GO Biological Processes	cellular polysaccharide metabolic process	-5.04196	5.7322	6.3349	30211	72	732	10	1.36612	0.429044	2131|2632|2992|2997|5256|5509|5836|8509|8972|79660	EXT1|GBE1|GYG1|GYS1|PHKA2|PPP1R3D|PYGL|NDST2|MGAM|PPP1R3B	-2.81255	0	31	0	0	-6.55093	12.8975
R-HSA-5653656	Reactome Gene Sets	Vesicle-mediated transport	-5.0085	2.20771	4.9929	30211	673	732	36	4.91803	0.799262	408|738|966|1362|1604|1777|2153|2589|2590|2647|2799|2800|3240|3267|3797|5873|6272|9382|10226|10802|10804|10981|11031|23095|23256|26119|27128|27342|51256|51272|54536|58485|64786|79090|84313|157807	ARRB1|VPS51|CD59|CPD|CD55|DNASE2|F5|GALNT1|GALNT2|BLOC1S1|GNS|GOLGA1|HP|AGFG1|KIF3C|RAB27A|SORT1|COG1|PLIN3|SEC24A|GJB6|RAB32|RAB31|KIF1B|SCFD1|LDLRAP1|CYTH4|RABGEF1|TBC1D7|BET1L|EXOC6|TRAPPC1|TBC1D15|TRAPPC6A|VPS25|CLVS1	-2.78239	0	48	0	0	-5.17766	3.64163
GO:0022409	GO Biological Processes	positive regulation of cell-cell adhesion	-4.99577	2.97838	5.3438	30211	291	732	21	2.86885	0.61699	240|604|942|960|1378|1604|2319|2529|3109|3142|3566|3956|4651|6484|6777|8876|10211|10673|26191|84034|114548	ALOX5|BCL6|CD86|CD44|CR1|CD55|FLOT2|FUT7|HLA-DMB|HLX|IL4R|LGALS1|MYO10|ST3GAL4|STAT5B|VNN1|FLOT1|TNFSF13B|PTPN22|EMILIN2|NLRP3	-2.78065	0	21	0	0	-7.83974	18.7599
GO:0002224	GO Biological Processes	toll-like receptor signaling pathway	-4.9957	6.40425	6.49171	30211	58	732	9	1.22951	0.407309	6197|7096|7100|9111|11213|51311|118788|146722|388325	RPS6KA3|TLR1|TLR5|NMI|IRAK3|TLR8|PIK3AP1|CD300LF|SCIMP	-2.78065	0	30	0	0	-6.87715	8.68881
GO:1901361	GO Biological Processes	organic cyclic compound catabolic process	-4.99427	2.73626	5.23694	30211	362	732	24	3.27869	0.658197	272|678|953|978|1588|1593|1774|1777|2592|3303|3304|5144|6039|7378|10588|10924|23405|51733|51816|54512|57089|79661|81602|192670	AMPD3|ZFP36L2|ENTPD1|CDA|CYP19A1|CYP27A1|DNASE1L1|DNASE2|GALT|HSPA1A|HSPA1B|PDE4D|RNASE6|UPP1|MTHFS|SMPDL3A|DICER1|UPB1|ADA2|EXOSC4|ENTPD7|NEIL1|CDADC1|AGO4	-2.78065	0	15	0	0	-8.40935	17.6879
GO:0002263	GO Biological Processes	cell activation involved in immune response	-4.9938	3.6283	5.6042	30211	182	732	16	2.18579	0.540443	306|2207|3735|3956|5873|6556|6813|8291|8809|9111|10538|26253|57089|64218|284021|338339	ANXA3|FCER1G|KARS1|LGALS1|RAB27A|SLC11A1|STXBP2|DYSF|IL18R1|NMI|BATF|CLEC4E|ENTPD7|SEMA4A|MILR1|CLEC4D	-2.78065	0	9	0	0	-10.2397	7.60271
GO:0051051	GO Biological Processes	negative regulation of transport	-4.96954	2.49592	5.11146	30211	463	732	28	3.82514	0.708922	634|1020|2550|3753|4043|4318|4734|4923|4987|5008|5359|5728|5905|8291|8609|8724|9368|10079|27342|51465|51719|54899|55737|79772|146722|258010|401152|415116	CEACAM1|CDK5|GABBR1|KCNE1|LRPAP1|MMP9|NEDD4|NTSR1|OPRL1|OSM|PLSCR1|PTEN|RANGAP1|DYSF|KLF7|SNX3|SLC9A3R1|ATP9A|RABGEF1|UBE2J1|CAB39|PXK|VPS35|MCTP1|CD300LF|SVIP|C4orf3|PIM3	-2.75958	0	49	1	1	-4.96954	3.48076
GO:0046474	GO Biological Processes	glycerophospholipid biosynthetic process	-4.95857	3.43932	5.50868	30211	204	732	17	2.3224	0.556687	660|1119|3613|3628|5130|5291|5359|5728|8396|9021|9489|9896|51205|54947|57048|79888|137964	BMX|CHKA|IMPA2|INPP1|PCYT1A|PIK3CB|PLSCR1|PTEN|PIP4K2B|SOCS3|PGS1|FIG4|ACP6|LPCAT2|PLSCR3|LPCAT1|GPAT4	-2.75403	0	3	0	0	-14.2521	4.31199
GO:0005996	GO Biological Processes	monosaccharide metabolic process	-4.95755	3.79802	5.64432	30211	163	732	15	2.04918	0.523647	231|1432|2023|2529|2592|3101|5165|5208|5209|5226|5236|5562|55276|55277|64080	AKR1B1|MAPK14|ENO1|FUT7|GALT|HK3|PDK3|PFKFB2|PFKFB3|PGD|PGM1|PRKAA1|PGM2|FGGY|RBKS	-2.75403	0	50	1	1	-4.95755	15.0079
GO:0006644	GO Biological Processes	phospholipid metabolic process	-4.95458	2.72122	5.20609	30211	364	732	24	3.27869	0.658197	660|1119|3422|3613|3628|5130|5291|5359|5728|8396|9021|9489|9896|10908|51205|54947|57048|79887|79888|137964|142891|151056|166929|388121	BMX|CHKA|IDI1|IMPA2|INPP1|PCYT1A|PIK3CB|PLSCR1|PTEN|PIP4K2B|SOCS3|PGS1|FIG4|PNPLA6|ACP6|LPCAT2|PLSCR3|PLBD1|LPCAT1|GPAT4|SAMD8|PLB1|SGMS2|TNFAIP8L3	-2.75403	0	3	0	0	-14.2521	4.31199
GO:0002699	GO Biological Processes	positive regulation of immune effector process	-4.942	3.16196	5.3871	30211	248	732	19	2.59563	0.587699	942|1378|1604|2242|3109|3140|3142|3554|3566|3684|6777|6813|8809|10459|26191|27342|57126|114548|388325	CD86|CR1|CD55|FES|HLA-DMB|MR1|HLX|IL1R1|IL4R|ITGAM|STAT5B|STXBP2|IL18R1|MAD2L2|PTPN22|RABGEF1|CD177|NLRP3|SCIMP	-2.74453	0	44	0	0	-5.68056	7.11584
hsa04010	KEGG Pathway	MAPK signaling pathway	-4.92824	2.94799	5.28903	30211	294	732	21	2.86885	0.61699	408|777|1432|1647|2317|3082|3303|3304|3480|3554|3556|5608|5922|6197|6655|6788|8569|9252|56034|57551|115727	ARRB1|CACNA1E|MAPK14|GADD45A|FLNB|HGF|HSPA1A|HSPA1B|IGF1R|IL1R1|IL1RAP|MAP2K6|RASA2|RPS6KA3|SOS2|STK3|MKNK1|RPS6KA5|PDGFC|TAOK1|RASGRP4	-2.73384	0	51	1	1	-4.92824	2.98351
GO:0050729	GO Biological Processes	positive regulation of inflammatory response	-4.90467	3.98487	5.67735	30211	145	732	14	1.91257	0.506244	1050|1051|3735|3956|4317|5008|6279|6283|6777|9111|27250|63940|91662|353514	CEBPA|CEBPB|KARS1|LGALS1|MMP8|OSM|S100A8|S100A12|STAT5B|NMI|PDCD4|GPSM3|NLRP12|LILRA5	-2.71516	0	52	1	1	-4.90467	3.98487
R-HSA-6785807	Reactome Gene Sets	Interleukin-4 and Interleukin-13 signaling	-4.90349	4.58576	5.88251	30211	108	732	12	1.63934	0.469343	240|604|3082|3566|3684|3934|4318|5008|7076|9021|10538|58480	ALOX5|BCL6|HGF|IL4R|ITGAM|LCN2|MMP9|OSM|TIMP1|SOCS3|BATF|RHOU	-2.71516	0	18	0	0	-8.13526	4.58576
GO:2000116	GO Biological Processes	regulation of cysteine-type endopeptidase activity	-4.86488	3.24408	5.37155	30211	229	732	18	2.45902	0.572425	444|960|1509|2934|3082|4318|4671|5023|5447|6197|6279|8530|10395|58484|64780|91662|114548|400410	ASPH|CD44|CTSD|GSN|HGF|MMP9|NAIP|P2RX1|POR|RPS6KA3|S100A8|CST7|DLC1|NLRC4|MICAL1|NLRP12|NLRP3|ST20	-2.67956	0	25	0	0	-7.20177	3.24408
GO:0044849	GO Biological Processes	estrous cycle	-4.86162	14.7399	8.10292	30211	14	732	5	0.68306	0.304429	1545|3480|4987|7226|9612	CYP1B1|IGF1R|OPRL1|TRPM2|NCOR2	-2.67929	0	53	1	1	-4.86162	14.7399
GO:0046578	GO Biological Processes	regulation of Ras protein signal transduction	-4.84581	3.53128	5.47144	30211	187	732	16	2.18579	0.540443	27|408|604|5291|5922|8878|10211|10395|27128|27342|84078|89890|115727|202243|221002|286530	ABL2|ARRB1|BCL6|PIK3CB|RASA2|SQSTM1|FLOT1|DLC1|CYTH4|RABGEF1|KBTBD7|KBTBD6|RASGRP4|CCDC125|RASGEF1A|P2RY8	-2.66793	0	54	1	1	-4.84581	7.50397
GO:1903530	GO Biological Processes	regulation of secretion by cell	-4.84435	2.33047	4.95753	30211	549	732	31	4.23497	0.744343	240|634|1020|1588|2182|2242|2550|3566|3684|4923|5008|5023|5066|5208|5608|5873|6813|7226|8609|8754|10079|10802|27342|55737|55784|56729|57126|64780|79772|134957|415116	ALOX5|CEACAM1|CDK5|CYP19A1|ACSL4|FES|GABBR1|IL4R|ITGAM|NTSR1|OSM|P2RX1|PAM|PFKFB2|MAP2K6|RAB27A|STXBP2|TRPM2|KLF7|ADAM9|ATP9A|SEC24A|RABGEF1|VPS35|MCTP2|RETN|CD177|MICAL1|MCTP1|STXBP5|PIM3	-2.66793	0	33	0	0	-6.4697	2.75146
hsa04380	KEGG Pathway	Osteoclast differentiation	-4.83344	4.19167	5.70213	30211	128	732	13	1.77596	0.488168	1432|2209|2355|3454|3554|4689|5291|5608|8878|9021|79168|126014|353514	MAPK14|FCGR1A|FOSL2|IFNAR1|IL1R1|NCF4|PIK3CB|MAP2K6|SQSTM1|SOCS3|LILRA6|OSCAR|LILRA5	-2.65994	0	55	1	1	-4.83344	4.19167
GO:0051056	GO Biological Processes	regulation of small GTPase mediated signal transduction	-4.81792	2.89869	5.19927	30211	299	732	21	2.86885	0.61699	27|408|604|5291|5922|6655|8878|10211|10395|26030|27128|27342|57480|57568|58480|84078|89890|115727|202243|221002|286530	ABL2|ARRB1|BCL6|PIK3CB|RASA2|SOS2|SQSTM1|FLOT1|DLC1|PLEKHG3|CYTH4|RABGEF1|PLEKHG1|SIPA1L2|RHOU|KBTBD7|KBTBD6|RASGRP4|CCDC125|RASGEF1A|P2RY8	-2.64733	0	54	0	0	-4.84581	7.50397
GO:0019882	GO Biological Processes	antigen processing and presentation	-4.80263	4.88162	5.90766	30211	93	732	11	1.50273	0.449674	1509|2131|2207|2629|3109|3140|5873|6556|10981|55080|57705	CTSD|EXT1|FCER1G|GBA|HLA-DMB|MR1|RAB27A|SLC11A1|RAB32|TAPBPL|WDFY4	-2.63492	0	56	1	1	-4.80263	4.88162
GO:0050900	GO Biological Processes	leukocyte migration	-4.78838	3.20213	5.30582	30211	232	732	18	2.45902	0.572425	240|1230|2131|2207|2529|2629|2650|3679|4267|4318|5339|6279|6283|6777|7226|51192|57126|91662	ALOX5|CCR1|EXT1|FCER1G|FUT7|GBA|GCNT1|ITGA7|CD99|MMP9|PLEC|S100A8|S100A12|STAT5B|TRPM2|CKLF|CD177|NLRP12	-2.62615	0	57	1	1	-4.78838	9.52427
GO:1901654	GO Biological Processes	response to ketone	-4.78814	3.49391	5.4196	30211	189	732	16	2.18579	0.540443	109|490|687|706|978|1536|1545|2153|2629|3480|3490|5447|5562|6446|11057|84687	ADCY3|ATP2B1|KLF9|TSPO|CDA|CYBB|CYP1B1|F5|GBA|IGF1R|IGFBP7|POR|PRKAA1|SGK1|ABHD2|PPP1R9B	-2.62615	0	23	0	0	-7.65522	4.58576
WP4754	WikiPathways	IL-18 signaling pathway	-4.74565	2.95856	5.17899	30211	279	732	20	2.73224	0.602543	23|1051|1112|1938|2023|4205|4317|4318|4794|5562|5728|5905|7076|8698|8807|8809|8870|9021|55858|137964	ABCF1|CEBPB|FOXN3|EEF2|ENO1|MEF2A|MMP8|MMP9|NFKBIE|PRKAA1|PTEN|RANGAP1|TIMP1|S1PR4|IL18RAP|IL18R1|IER3|SOCS3|TMEM165|GPAT4	-2.58813	0	58	1	1	-4.74565	2.95856
GO:0002683	GO Biological Processes	negative regulation of immune system process	-4.74448	2.52487	4.98878	30211	425	732	26	3.55191	0.684104	604|634|942|966|1051|1378|1432|1588|1604|1831|2200|3142|3566|7107|8530|8993|9111|10461|11213|26191|27342|55080|55824|64092|146722|284021	BCL6|CEACAM1|CD86|CD59|CEBPB|CR1|MAPK14|CYP19A1|CD55|TSC22D3|FBN1|HLX|IL4R|GPR137B|CST7|PGLYRP1|NMI|MERTK|IRAK3|PTPN22|RABGEF1|TAPBPL|PAG1|SAMSN1|CD300LF|MILR1	-2.58813	0	21	0	0	-7.83974	18.7599
GO:0030217	GO Biological Processes	T cell differentiation	-4.737	3.85204	5.5179	30211	150	732	14	1.91257	0.506244	678|2207|2529|2629|3140|6777|8809|10538|23210|26191|26253|57089|64218|338339	ZFP36L2|FCER1G|FUT7|GBA|MR1|STAT5B|IL18R1|BATF|JMJD6|PTPN22|CLEC4E|ENTPD7|SEMA4A|CLEC4D	-2.58344	0	9	0	0	-10.2397	7.60271
WP3945	WikiPathways	TYROBP causal network in microglia	-4.69562	5.89598	6.12992	30211	63	732	9	1.22951	0.407309	678|822|3142|3684|6039|9056|23307|64092|375035	ZFP36L2|CAPG|HLX|ITGAM|RNASE6|SLC7A7|FKBP15|SAMSN1|SFT2D2	-2.54599	0	59	1	1	-4.69562	5.89598
GO:0002252	GO Biological Processes	immune effector process	-4.69214	2.50717	4.94851	30211	428	732	26	3.55191	0.684104	306|1378|1604|1675|2207|2209|2529|3109|3566|3735|3956|5339|5873|6556|6813|8291|8809|9111|10538|26253|51279|51311|57089|64218|284021|338339	ANXA3|CR1|CD55|CFD|FCER1G|FCGR1A|FUT7|HLA-DMB|IL4R|KARS1|LGALS1|PLEC|RAB27A|SLC11A1|STXBP2|DYSF|IL18R1|NMI|BATF|CLEC4E|C1RL|TLR8|ENTPD7|SEMA4A|MILR1|CLEC4D	-2.54599	0	9	0	0	-10.2397	7.60271
GO:0033673	GO Biological Processes	negative regulation of kinase activity	-4.68856	3.14785	5.21982	30211	236	732	18	2.45902	0.572425	634|1050|1647|2629|2776|5291|5339|5728|8396|9467|9961|10641|11213|26191|26524|27250|55755|84313	CEACAM1|CEBPA|GADD45A|GBA|GNAQ|PIK3CB|PLEC|PTEN|PIP4K2B|SH3BP5|MVP|NPRL2|IRAK3|PTPN22|LATS2|PDCD4|CDK5RAP2|VPS25	-2.54599	0	12	0	0	-8.70482	3.38294
GO:0002703	GO Biological Processes	regulation of leukocyte mediated immunity	-4.68856	3.14785	5.21982	30211	236	732	18	2.45902	0.572425	604|634|1378|1604|2242|2529|3140|3554|3566|3684|6777|6813|8809|10459|27342|57126|114548|388325	BCL6|CEACAM1|CR1|CD55|FES|FUT7|MR1|IL1R1|IL4R|ITGAM|STAT5B|STXBP2|IL18R1|MAD2L2|RABGEF1|CD177|NLRP3|SCIMP	-2.54599	0	44	0	0	-5.68056	7.11584
GO:0032675	GO Biological Processes	regulation of interleukin-6 production	-4.67883	3.59929	5.38705	30211	172	732	15	2.04918	0.523647	408|1051|2629|3082|3556|4317|5004|7096|11213|26191|27342|51311|91662|353514|388325	ARRB1|CEBPB|GBA|HGF|IL1RAP|MMP8|ORM1|TLR1|IRAK3|PTPN22|RABGEF1|TLR8|NLRP12|LILRA5|SCIMP	-2.53897	0	14	0	0	-8.67365	4.78514
GO:0002695	GO Biological Processes	negative regulation of leukocyte activation	-4.67531	3.4215	5.31798	30211	193	732	16	2.18579	0.540443	604|634|942|1051|1378|3142|3566|8530|8993|10461|26191|27342|55824|64092|146722|284021	BCL6|CEACAM1|CD86|CEBPB|CR1|HLX|IL4R|CST7|PGLYRP1|MERTK|PTPN22|RABGEF1|PAG1|SAMSN1|CD300LF|MILR1	-2.53814	0	21	0	0	-7.83974	18.7599
GO:0006073	GO Biological Processes	cellular glucan metabolic process	-4.66887	6.73826	6.33465	30211	49	732	8	1.0929	0.38428	2632|2992|2997|5256|5509|5836|8972|79660	GBE1|GYG1|GYS1|PHKA2|PPP1R3D|PYGL|MGAM|PPP1R3B	-2.53703	0	31	0	0	-6.55093	12.8975
GO:0044042	GO Biological Processes	glucan metabolic process	-4.66887	6.73826	6.33465	30211	49	732	8	1.0929	0.38428	2632|2992|2997|5256|5509|5836|8972|79660	GBE1|GYG1|GYS1|PHKA2|PPP1R3D|PYGL|MGAM|PPP1R3B	-2.53703	0	31	0	0	-6.55093	12.8975
GO:0030203	GO Biological Processes	glycosaminoglycan metabolic process	-4.66396	4.34441	5.63747	30211	114	732	12	1.63934	0.469343	960|2131|2799|6484|8509|8702|8993|9953|22856|29940|50515|56548	CD44|EXT1|GNS|ST3GAL4|NDST2|B4GALT4|PGLYRP1|HS3ST3B1|CHSY1|DSE|CHST11|CHST7	-2.53476	0	5	0	0	-11.7564	9.17152
GO:0006672	GO Biological Processes	ceramide metabolic process	-4.62797	4.68031	5.72086	30211	97	732	11	1.50273	0.449674	2529|2629|2760|5023|7357|8702|55331|142891|166929|256435|285848	FUT7|GBA|GM2A|P2RX1|UGCG|B4GALT4|ACER3|SAMD8|SGMS2|ST6GALNAC3|PNPLA1	-2.5014	0	35	0	0	-6.25499	8.25437
GO:0060341	GO Biological Processes	regulation of cellular localization	-4.6087	2.04264	4.67336	30211	788	732	39	5.32787	0.830104	825|1020|1432|2040|2181|2242|2280|2934|3566|3684|3753|3985|4734|4923|5023|5144|5562|5728|5905|6813|7107|8609|8724|8878|8934|10079|23256|26119|26524|27342|51100|51465|55486|55737|58480|83667|84687|258010|415116	CAPN3|CDK5|MAPK14|STOM|ACSL3|FES|FKBP1A|GSN|IL4R|ITGAM|KCNE1|LIMK2|NEDD4|NTSR1|P2RX1|PDE4D|PRKAA1|PTEN|RANGAP1|STXBP2|GPR137B|KLF7|SNX3|SQSTM1|RAB29|ATP9A|SCFD1|LDLRAP1|LATS2|RABGEF1|SH3GLB1|UBE2J1|PARL|VPS35|RHOU|SESN2|PPP1R9B|SVIP|PIM3	-2.48474	0	60	1	1	-4.6087	4.85551
GO:0046890	GO Biological Processes	regulation of lipid biosynthetic process	-4.59033	3.53759	5.3051	30211	175	732	15	2.04918	0.523647	133|634|706|1717|2181|3480|3490|5447|5562|10613|58526|79888|84649|142891|440503	ADM|CEACAM1|TSPO|DHCR7|ACSL3|IGF1R|IGFBP7|POR|PRKAA1|ERLIN1|MID1IP1|LPCAT1|DGAT2|SAMD8|PLIN5	-2.46896	0	61	1	1	-4.59033	13.7573
GO:0019439	GO Biological Processes	aromatic compound catabolic process	-4.58696	2.71851	4.97657	30211	334	732	22	3.00546	0.631065	272|678|953|978|1774|1777|2592|3303|3304|5144|6039|7378|10588|10924|23405|51733|51816|54512|57089|79661|81602|192670	AMPD3|ZFP36L2|ENTPD1|CDA|DNASE1L1|DNASE2|GALT|HSPA1A|HSPA1B|PDE4D|RNASE6|UPP1|MTHFS|SMPDL3A|DICER1|UPB1|ADA2|EXOSC4|ENTPD7|NEIL1|CDADC1|AGO4	-2.46816	0	15	0	0	-8.40935	17.6879
GO:0030036	GO Biological Processes	actin cytoskeleton organization	-4.57592	2.29288	4.77709	30211	540	732	30	4.09836	0.732761	408|604|822|825|1020|2317|2934|3985|4082|4205|5339|6840|7171|7791|8522|9050|9368|9749|10395|10459|23384|28988|54434|58480|64236|64780|65108|81873|84687|342184	ARRB1|BCL6|CAPG|CAPN3|CDK5|FLNB|GSN|LIMK2|MARCKS|MEF2A|PLEC|SVIL|TPM4|ZYX|GAS7|PSTPIP2|SLC9A3R1|PHACTR2|DLC1|MAD2L2|SPECC1L|DBNL|SSH1|RHOU|PDLIM2|MICAL1|MARCKSL1|ARPC5L|PPP1R9B|FMN1	-2.45969	0	62	1	1	-4.57592	10.318
R-HSA-3322077	Reactome Gene Sets	Glycogen synthesis	-4.5403	12.8975	7.50103	30211	16	732	5	0.68306	0.304429	2632|2992|2997|5236|55276	GBE1|GYG1|GYS1|PGM1|PGM2	-2.42661	0	31	0	0	-6.55093	12.8975
GO:1903510	GO Biological Processes	mucopolysaccharide metabolic process	-4.53533	5.03315	5.7628	30211	82	732	10	1.36612	0.429044	960|2131|2799|6484|8509|8702|22856|29940|50515|56548	CD44|EXT1|GNS|ST3GAL4|NDST2|B4GALT4|CHSY1|DSE|CHST11|CHST7	-2.42417	0	5	0	0	-11.7564	9.17152
GO:0009101	GO Biological Processes	glycoprotein biosynthetic process	-4.51802	2.94799	5.02852	30211	266	732	19	2.59563	0.587699	2131|2529|2589|2590|2650|6484|8509|8702|9953|22856|29940|50515|51465|55858|56548|79623|83857|84002|256435	EXT1|FUT7|GALNT1|GALNT2|GCNT1|ST3GAL4|NDST2|B4GALT4|HS3ST3B1|CHSY1|DSE|CHST11|UBE2J1|TMEM165|CHST7|GALNT14|TMTC1|B3GNT5|ST6GALNAC3	-2.41136	0	63	1	1	-4.51802	13.7573
hsa04910	KEGG Pathway	Insulin signaling pathway	-4.5175	3.91631	5.39104	30211	137	732	13	1.77596	0.488168	2319|2997|3101|5256|5291|5509|5562|5836|6655|8569|9021|10211|79660	FLOT2|GYS1|HK3|PHKA2|PIK3CB|PPP1R3D|PRKAA1|PYGL|SOS2|MKNK1|SOCS3|FLOT1|PPP1R3B	-2.41136	0	43	0	0	-5.68176	4.10155
GO:0035337	GO Biological Processes	fatty-acyl-CoA metabolic process	-4.50508	7.60271	6.4177	30211	38	732	7	0.956284	0.359709	2180|2181|2182|8694|51144|55711|84649	ACSL1|ACSL3|ACSL4|DGAT1|HSD17B12|FAR2|DGAT2	-2.40391	0	6	0	0	-10.7309	11.5561
GO:0002292	GO Biological Processes	T cell differentiation involved in immune response	-4.50508	7.60271	6.4177	30211	38	732	7	0.956284	0.359709	2207|8809|10538|26253|57089|64218|338339	FCER1G|IL18R1|BATF|CLEC4E|ENTPD7|SEMA4A|CLEC4D	-2.40391	0	9	0	0	-10.2397	7.60271
GO:0071417	GO Biological Processes	cellular response to organonitrogen compound	-4.48912	2.23286	4.69505	30211	573	732	31	4.23497	0.744343	366|634|641|1020|1051|1536|1545|2200|2730|3480|3753|5315|5447|5562|5905|6507|6777|7226|9365|9368|11031|22849|23028|26191|54434|56034|57085|58528|80315|83667|84687	AQP9|CEACAM1|BLM|CDK5|CEBPB|CYBB|CYP1B1|FBN1|GCLM|IGF1R|KCNE1|PKM|POR|PRKAA1|RANGAP1|SLC1A3|STAT5B|TRPM2|KL|SLC9A3R1|RAB31|CPEB3|KDM1A|PTPN22|SSH1|PDGFC|AGTRAP|RRAGD|CPEB4|SESN2|PPP1R9B	-2.39094	0	64	1	1	-4.48912	2.25984
GO:0051129	GO Biological Processes	negative regulation of cellular component organization	-4.4872	2.11186	4.63495	30211	684	732	35	4.78142	0.788649	706|822|1020|1471|2258|2629|2934|3082|3303|3304|3985|4043|5728|6840|8934|9535|10395|10459|11213|22919|23256|27342|51256|51657|54434|55486|55737|55755|57551|58526|64218|79772|79991|83999|258010	TSPO|CAPG|CDK5|CST3|FGF13|GBA|GSN|HGF|HSPA1A|HSPA1B|LIMK2|LRPAP1|PTEN|SVIL|RAB29|GMFG|DLC1|MAD2L2|IRAK3|MAPRE1|SCFD1|RABGEF1|TBC1D7|STYXL1|SSH1|PARL|VPS35|CDK5RAP2|TAOK1|MID1IP1|SEMA4A|MCTP1|STN1|KREMEN1|SVIP	-2.39094	0	65	1	1	-4.4872	11.0058
GO:1903039	GO Biological Processes	positive regulation of leukocyte cell-cell adhesion	-4.47265	3.03222	5.03284	30211	245	732	18	2.45902	0.572425	240|604|942|960|1378|1604|2319|2529|3109|3142|3566|3956|6484|6777|8876|10673|26191|114548	ALOX5|BCL6|CD86|CD44|CR1|CD55|FLOT2|FUT7|HLA-DMB|HLX|IL4R|LGALS1|ST3GAL4|STAT5B|VNN1|TNFSF13B|PTPN22|NLRP3	-2.37881	0	21	0	0	-7.83974	18.7599
GO:0030029	GO Biological Processes	actin filament-based process	-4.46661	2.19385	4.66242	30211	602	732	32	4.37158	0.755714	408|604|822|825|1020|2317|2934|3753|3985|4082|4205|5339|6840|7171|7791|8522|9050|9368|9535|9749|10395|10459|23384|28988|54434|58480|64236|64780|65108|81873|84687|342184	ARRB1|BCL6|CAPG|CAPN3|CDK5|FLNB|GSN|KCNE1|LIMK2|MARCKS|MEF2A|PLEC|SVIL|TPM4|ZYX|GAS7|PSTPIP2|SLC9A3R1|GMFG|PHACTR2|DLC1|MAD2L2|SPECC1L|DBNL|SSH1|RHOU|PDLIM2|MICAL1|MARCKSL1|ARPC5L|PPP1R9B|FMN1	-2.3752	0	62	0	0	-4.57592	10.318
GO:1901699	GO Biological Processes	cellular response to nitrogen compound	-4.43501	2.15502	4.62413	30211	632	732	33	4.5082	0.766883	366|634|641|1020|1051|1536|1545|2200|2730|2776|3480|3753|5315|5447|5562|5905|6507|6777|7226|9365|9368|10211|11031|22849|23028|26191|54434|56034|57085|58528|80315|83667|84687	AQP9|CEACAM1|BLM|CDK5|CEBPB|CYBB|CYP1B1|FBN1|GCLM|GNAQ|IGF1R|KCNE1|PKM|POR|PRKAA1|RANGAP1|SLC1A3|STAT5B|TRPM2|KL|SLC9A3R1|FLOT1|RAB31|CPEB3|KDM1A|PTPN22|SSH1|PDGFC|AGTRAP|RRAGD|CPEB4|SESN2|PPP1R9B	-2.34642	0	64	0	0	-4.48912	2.25984
GO:0051345	GO Biological Processes	positive regulation of hydrolase activity	-4.43239	2.21738	4.65257	30211	577	732	31	4.23497	0.744343	27|444|942|1378|1509|2776|2934|3303|5023|5905|6279|6655|8698|9910|10395|11138|23179|26577|51256|57568|58484|64786|83464|91662|114548|115727|202243|221002|266747|400410|440503	ABL2|ASPH|CD86|CR1|CTSD|GNAQ|GSN|HSPA1A|P2RX1|RANGAP1|S100A8|SOS2|S1PR4|RABGAP1L|DLC1|TBC1D8|RGL1|PCOLCE2|TBC1D7|SIPA1L2|NLRC4|TBC1D15|APH1B|NLRP12|NLRP3|RASGRP4|CCDC125|RASGEF1A|RGL4|ST20|PLIN5	-2.34642	0	66	1	1	-4.43239	2.41484
GO:0051348	GO Biological Processes	negative regulation of transferase activity	-4.42949	2.90432	4.95293	30211	270	732	19	2.59563	0.587699	634|1050|1647|2629|2776|5291|5339|5728|8396|9467|9961|10459|10641|11213|26191|26524|27250|55755|84313	CEACAM1|CEBPA|GADD45A|GBA|GNAQ|PIK3CB|PLEC|PTEN|PIP4K2B|SH3BP5|MVP|MAD2L2|NPRL2|IRAK3|PTPN22|LATS2|PDCD4|CDK5RAP2|VPS25	-2.34642	0	12	0	0	-8.70482	3.38294
GO:0009595	GO Biological Processes	detection of biotic stimulus	-4.42829	7.40777	6.30974	30211	39	732	7	0.956284	0.359709	706|1602|4671|7096|8993|58484|114548	TSPO|DACH1|NAIP|TLR1|PGLYRP1|NLRC4|NLRP3	-2.34642	0	67	1	1	-4.42829	9.71103
GO:0019751	GO Biological Processes	polyol metabolic process	-4.42228	4.45089	5.5012	30211	102	732	11	1.50273	0.449674	1593|2629|2710|3613|3628|3705|4923|5728|55331|84649|256356	CYP27A1|GBA|GK|IMPA2|INPP1|ITPK1|NTSR1|PTEN|ACER3|DGAT2|GK5	-2.34553	0	68	1	1	-4.42228	9.17152
GO:0055082	GO Biological Processes	cellular chemical homeostasis	-4.42203	2.047	4.56284	30211	746	732	37	5.05464	0.809705	27|133|490|825|1020|1230|1604|2730|3101|3480|3778|3934|4923|4987|5023|5165|5291|5562|5799|6279|6507|6556|7226|8698|9368|9914|10804|28952|30001|30061|55647|55858|60675|84329|84649|118987|286530	ABL2|ADM|ATP2B1|CAPN3|CDK5|CCR1|CD55|GCLM|HK3|IGF1R|KCNMA1|LCN2|NTSR1|OPRL1|P2RX1|PDK3|PIK3CB|PRKAA1|PTPRN2|S100A8|SLC1A3|SLC11A1|TRPM2|S1PR4|SLC9A3R1|ATP2C2|GJB6|CCDC22|ERO1A|SLC40A1|RAB20|TMEM165|PROK2|HVCN1|DGAT2|PDZD8|P2RY8	-2.34553	0	69	1	1	-4.42203	3.46822
GO:0046174	GO Biological Processes	polyol catabolic process	-4.42037	9.17152	6.69377	30211	27	732	6	0.819672	0.333255	2710|3613|3628|4923|5728|256356	GK|IMPA2|INPP1|NTSR1|PTEN|GK5	-2.34553	0	68	0	0	-4.42228	9.17152
GO:0043281	GO Biological Processes	regulation of cysteine-type endopeptidase activity involved in apoptotic process	-4.38123	3.23701	5.0518	30211	204	732	16	2.18579	0.540443	960|1509|2934|3082|4318|4671|5023|5447|6197|6279|10395|58484|64780|91662|114548|400410	CD44|CTSD|GSN|HGF|MMP9|NAIP|P2RX1|POR|RPS6KA3|S100A8|DLC1|NLRC4|MICAL1|NLRP12|NLRP3|ST20	-2.31013	0	25	0	0	-7.20177	3.24408
WP382	WikiPathways	MAPK signaling pathway	-4.38036	2.98351	4.95248	30211	249	732	18	2.45902	0.572425	408|777|1432|1647|2258|2317|3303|3304|3554|5608|5922|6197|6655|6788|8569|9252|57551|115727	ARRB1|CACNA1E|MAPK14|GADD45A|FGF13|FLNB|HSPA1A|HSPA1B|IL1R1|MAP2K6|RASA2|RPS6KA3|SOS2|STK3|MKNK1|RPS6KA5|TAOK1|RASGRP4	-2.31013	0	51	0	0	-4.92824	2.98351
GO:0006024	GO Biological Processes	glycosaminoglycan biosynthetic process	-4.37247	5.38329	5.74398	30211	69	732	9	1.22951	0.407309	2131|6484|8509|8702|9953|22856|29940|50515|56548	EXT1|ST3GAL4|NDST2|B4GALT4|HS3ST3B1|CHSY1|DSE|CHST11|CHST7	-2.30454	0	5	0	0	-11.7564	9.17152
WP500	WikiPathways	Glycogen synthesis and degradation	-4.35386	7.22258	6.20554	30211	40	732	7	0.956284	0.359709	2632|2992|2997|3101|5236|5256|5836	GBE1|GYG1|GYS1|HK3|PGM1|PHKA2|PYGL	-2.29048	0	31	0	0	-6.55093	12.8975
GO:0019915	GO Biological Processes	lipid storage	-4.35386	7.22258	6.20554	30211	40	732	7	0.956284	0.359709	2629|2760|6777|8694|10226|84649|440503	GBA|GM2A|STAT5B|DGAT1|PLIN3|DGAT2|PLIN5	-2.29048	0	70	1	1	-4.35386	7.22258
GO:0019218	GO Biological Processes	regulation of steroid metabolic process	-4.34363	4.36529	5.41727	30211	104	732	11	1.50273	0.449674	133|706|1717|3480|3490|5447|5562|6777|10613|26119|84649	ADM|TSPO|DHCR7|IGF1R|IGFBP7|POR|PRKAA1|STAT5B|ERLIN1|LDLRAP1|DGAT2	-2.2825	0	61	0	0	-4.59033	13.7573
GO:0071900	GO Biological Processes	regulation of protein serine/threonine kinase activity	-4.33846	2.55175	4.74544	30211	372	732	23	3.14208	0.644793	641|1050|1647|2180|2629|5291|5608|5728|6283|6788|8754|8900|11213|26191|26524|27250|51719|54757|55755|56034|57551|79616|83667	BLM|CEBPA|GADD45A|ACSL1|GBA|PIK3CB|MAP2K6|PTEN|S100A12|STK3|ADAM9|CCNA1|IRAK3|PTPN22|LATS2|PDCD4|CAB39|FAM20A|CDK5RAP2|PDGFC|TAOK1|CCNJL|SESN2	-2.27957	0	17	0	0	-8.18005	2.5595
GO:0050801	GO Biological Processes	ion homeostasis	-4.32547	2.02528	4.4927	30211	754	732	37	5.05464	0.809705	27|133|490|706|825|1020|1230|1604|2131|2730|3778|3934|4923|4987|5023|5291|6279|6507|6556|7226|8698|9365|9368|9914|28952|30001|30061|51076|54757|55647|55858|56996|60675|81894|84329|118987|286530	ABL2|ADM|ATP2B1|TSPO|CAPN3|CDK5|CCR1|CD55|EXT1|GCLM|KCNMA1|LCN2|NTSR1|OPRL1|P2RX1|PIK3CB|S100A8|SLC1A3|SLC11A1|TRPM2|S1PR4|KL|SLC9A3R1|ATP2C2|CCDC22|ERO1A|SLC40A1|CUTC|FAM20A|RAB20|TMEM165|SLC12A9|PROK2|SLC25A28|HVCN1|PDZD8|P2RY8	-2.26882	0	69	0	0	-4.42203	3.46822
GO:0007584	GO Biological Processes	response to nutrient	-4.32191	3.75199	5.198	30211	143	732	13	1.77596	0.488168	249|490|706|1536|1545|2153|2180|2242|2730|3480|5447|7706|9365	ALPL|ATP2B1|TSPO|CYBB|CYP1B1|F5|ACSL1|FES|GCLM|IGF1R|POR|TRIM25|KL	-2.26748	0	71	1	1	-4.32191	7.36997
R-HSA-1630316	Reactome Gene Sets	Glycosaminoglycan metabolism	-4.2994	3.99405	5.26448	30211	124	732	12	1.63934	0.469343	960|2131|2799|6484|8509|8702|9061|9953|22856|29940|50515|56548	CD44|EXT1|GNS|ST3GAL4|NDST2|B4GALT4|PAPSS1|HS3ST3B1|CHSY1|DSE|CHST11|CHST7	-2.24857	0	5	0	0	-11.7564	9.17152
GO:0051047	GO Biological Processes	positive regulation of secretion	-4.29859	2.75146	4.80418	30211	300	732	20	2.73224	0.602543	1020|1588|2181|2182|2550|3566|3684|4923|4987|5208|5608|5873|6279|7226|8754|10802|55737|56729|57126|134957	CDK5|CYP19A1|ACSL3|ACSL4|GABBR1|IL4R|ITGAM|NTSR1|OPRL1|PFKFB2|MAP2K6|RAB27A|S100A8|TRPM2|ADAM9|SEC24A|VPS35|RETN|CD177|STXBP5	-2.24857	0	33	0	0	-6.4697	2.75146
GO:0046164	GO Biological Processes	alcohol catabolic process	-4.293	6.00318	5.85214	30211	55	732	8	1.0929	0.38428	1593|2710|3613|3628|4923|5728|27284|256356	CYP27A1|GK|IMPA2|INPP1|NTSR1|PTEN|SULT1B1|GK5	-2.24735	0	68	0	0	-4.42228	9.17152
WP395	WikiPathways	IL-4 signaling pathway	-4.293	6.00318	5.85214	30211	55	732	8	1.0929	0.38428	1050|1051|1432|2242|3566|4783|6777|9021	CEBPA|CEBPB|MAPK14|FES|IL4R|NFIL3|STAT5B|SOCS3	-2.24735	0	72	1	1	-4.293	6.00318
GO:0120254	GO Biological Processes	olefinic compound metabolic process	-4.29039	3.72593	5.16685	30211	144	732	13	1.77596	0.488168	216|231|240|1545|1588|6777|8694|10170|10901|84649|147015|151056|317749	ALDH1A1|AKR1B1|ALOX5|CYP1B1|CYP19A1|STAT5B|DGAT1|DHRS9|DHRS4|DGAT2|DHRS13|PLB1|DHRS4L2	-2.2469	0	26	0	0	-7.14867	8.68881
R-HSA-983712	Reactome Gene Sets	Ion channel transport	-4.28303	3.32838	5.01929	30211	186	732	15	2.04918	0.523647	444|490|528|1831|2040|6446|7226|9914|10079|23200|23250|51076|79895|140803|197259	ASPH|ATP2B1|ATP6V1C1|TSC22D3|STOM|SGK1|TRPM2|ATP2C2|ATP9A|ATP11B|ATP11A|CUTC|ATP8B4|TRPM6|MLKL	-2.24169	0	73	1	1	-4.28303	5.06847
GO:0071496	GO Biological Processes	cellular response to external stimulus	-4.27848	2.74232	4.78714	30211	301	732	20	2.73224	0.602543	490|875|978|1647|1824|2242|2629|3480|5339|5562|7100|7378|10641|51100|51311|55062|58528|80315|83667|84687	ATP2B1|CBS|CDA|GADD45A|DSC2|FES|GBA|IGF1R|PLEC|PRKAA1|TLR5|UPP1|NPRL2|SH3GLB1|TLR8|WIPI1|RRAGD|CPEB4|SESN2|PPP1R9B	-2.24142	0	36	0	0	-6.22021	4.12719
R-HSA-1474244	Reactome Gene Sets	Extracellular matrix organization	-4.27848	2.74232	4.78714	30211	301	732	20	2.73224	0.602543	634|825|960|1308|1509|2200|3384|3679|3684|3915|4317|4318|5339|5351|7076|8754|9508|26577|64386|84034	CEACAM1|CAPN3|CD44|COL17A1|CTSD|FBN1|ICAM2|ITGA7|ITGAM|LAMC1|MMP8|MMP9|PLEC|PLOD1|TIMP1|ADAM9|ADAMTS3|PCOLCE2|MMP25|EMILIN2	-2.24142	0	74	1	1	-4.27848	3.24279
GO:0006637	GO Biological Processes	acyl-CoA metabolic process	-4.26755	4.68998	5.4625	30211	88	732	10	1.36612	0.429044	2180|2181|2182|8694|51144|55711|55902|84532|84649|137964	ACSL1|ACSL3|ACSL4|DGAT1|HSD17B12|FAR2|ACSS2|ACSS1|DGAT2|GPAT4	-2.23473	0	6	0	0	-10.7309	11.5561
GO:0035383	GO Biological Processes	thioester metabolic process	-4.26755	4.68998	5.4625	30211	88	732	10	1.36612	0.429044	2180|2181|2182|8694|51144|55711|55902|84532|84649|137964	ACSL1|ACSL3|ACSL4|DGAT1|HSD17B12|FAR2|ACSS2|ACSS1|DGAT2|GPAT4	-2.23473	0	6	0	0	-10.7309	11.5561
GO:0010038	GO Biological Processes	response to metal ion	-4.26381	2.58684	4.71212	30211	351	732	22	3.00546	0.631065	366|513|706|825|1050|1536|3778|4205|4318|4520|4734|5066|5359|5562|6279|7226|8754|8895|30061|57699|84329|221184	AQP9|ATP5F1D|TSPO|CAPN3|CEBPA|CYBB|KCNMA1|MEF2A|MMP9|MTF1|NEDD4|PAM|PLSCR1|PRKAA1|S100A8|TRPM2|ADAM9|CPNE3|SLC40A1|CPNE5|HVCN1|CPNE2	-2.23309	0	75	1	1	-4.26381	3.43932
GO:0098771	GO Biological Processes	inorganic ion homeostasis	-4.26019	2.05771	4.46821	30211	702	732	35	4.78142	0.788649	27|133|490|825|1020|1230|1604|2131|3778|3934|4923|4987|5023|5291|6279|6507|6556|7226|8698|9365|9368|9914|28952|30001|30061|51076|54757|55647|55858|56996|60675|81894|84329|118987|286530	ABL2|ADM|ATP2B1|CAPN3|CDK5|CCR1|CD55|EXT1|KCNMA1|LCN2|NTSR1|OPRL1|P2RX1|PIK3CB|S100A8|SLC1A3|SLC11A1|TRPM2|S1PR4|KL|SLC9A3R1|ATP2C2|CCDC22|ERO1A|SLC40A1|CUTC|FAM20A|RAB20|TMEM165|SLC12A9|PROK2|SLC25A28|HVCN1|PDZD8|P2RY8	-2.23157	0	69	0	0	-4.42203	3.46822
GO:0055065	GO Biological Processes	metal ion homeostasis	-4.25035	2.13705	4.50044	30211	618	732	32	4.37158	0.755714	27|133|490|825|1020|1230|1604|2131|3778|3934|4923|4987|5023|5291|6279|6507|6556|7226|8698|9365|9914|28952|30001|30061|51076|54757|55858|56996|60675|81894|118987|286530	ABL2|ADM|ATP2B1|CAPN3|CDK5|CCR1|CD55|EXT1|KCNMA1|LCN2|NTSR1|OPRL1|P2RX1|PIK3CB|S100A8|SLC1A3|SLC11A1|TRPM2|S1PR4|KL|ATP2C2|CCDC22|ERO1A|SLC40A1|CUTC|FAM20A|TMEM165|SLC12A9|PROK2|SLC25A28|PDZD8|P2RY8	-2.22381	0	69	0	0	-4.42203	3.46822
GO:0046513	GO Biological Processes	ceramide biosynthetic process	-4.23529	5.89598	5.77868	30211	56	732	8	1.0929	0.38428	2629|5023|7357|8702|142891|166929|256435|285848	GBA|P2RX1|UGCG|B4GALT4|SAMD8|SGMS2|ST6GALNAC3|PNPLA1	-2.21082	0	35	0	0	-6.25499	8.25437
GO:0044275	GO Biological Processes	cellular carbohydrate catabolic process	-4.23288	8.53901	6.40049	30211	29	732	6	0.819672	0.333255	2710|5226|5836|8972|256356|414328	GK|PGD|PYGL|MGAM|GK5|IDNK	-2.21048	0	11	0	0	-9.3968	9.52427
GO:0002819	GO Biological Processes	regulation of adaptive immune response	-4.22988	3.29297	4.96963	30211	188	732	15	2.04918	0.523647	604|634|1378|1604|2529|3140|3142|3554|3566|6556|8809|10459|10673|64092|114548	BCL6|CEACAM1|CR1|CD55|FUT7|MR1|HLX|IL1R1|IL4R|SLC11A1|IL18R1|MAD2L2|TNFSF13B|SAMSN1|NLRP3	-2.20993	0	44	0	0	-5.68056	7.11584
GO:0120161	GO Biological Processes	regulation of cold-induced thermogenesis	-4.22823	3.67489	5.10536	30211	146	732	13	1.77596	0.488168	216|249|1051|2180|3480|3566|3934|5608|8809|23028|50486|51316|56034	ALDH1A1|ALPL|CEBPB|ACSL1|IGF1R|IL4R|LCN2|MAP2K6|IL18R1|KDM1A|G0S2|PLAC8|PDGFC	-2.20993	0	76	1	1	-4.22823	4.21141
GO:0002286	GO Biological Processes	T cell activation involved in immune response	-4.22384	5.15898	5.56754	30211	72	732	9	1.22951	0.407309	2207|5873|6556|8809|10538|26253|57089|64218|338339	FCER1G|RAB27A|SLC11A1|IL18R1|BATF|CLEC4E|ENTPD7|SEMA4A|CLEC4D	-2.20757	0	9	0	0	-10.2397	7.60271
GO:0097305	GO Biological Processes	response to alcohol	-4.19761	2.99838	4.83579	30211	234	732	17	2.3224	0.556687	109|490|641|687|706|978|1536|1545|2550|3248|3480|3490|5562|6279|6446|57655|84687	ADCY3|ATP2B1|BLM|KLF9|TSPO|CDA|CYBB|CYP1B1|GABBR1|HPGD|IGF1R|IGFBP7|PRKAA1|S100A8|SGK1|GRAMD1A|PPP1R9B	-2.18337	0	23	0	0	-7.65522	4.58576
GO:0071421	GO Biological Processes	manganese ion transmembrane transport	-4.1945	16.5087	7.72931	30211	10	732	4	0.546448	0.272477	6556|7226|9914|55858	SLC11A1|TRPM2|ATP2C2|TMEM165	-2.18227	0	77	1	1	-4.1945	16.5087
R-HSA-8957275	Reactome Gene Sets	Post-translational protein phosphorylation	-4.19211	4.20362	5.25559	30211	108	732	11	1.50273	0.449674	1471|2153|2200|3490|3915|3956|5611|5768|7076|10970|54757	CST3|F5|FBN1|IGFBP7|LAMC1|LGALS1|DNAJC3|QSOX1|TIMP1|CKAP4|FAM20A	-2.18188	0	78	1	1	-4.19211	4.20362
GO:0097306	GO Biological Processes	cellular response to alcohol	-4.18345	4.58576	5.36837	30211	90	732	10	1.36612	0.429044	109|490|641|687|1536|1545|3480|5562|6446|57655	ADCY3|ATP2B1|BLM|KLF9|CYBB|CYP1B1|IGF1R|PRKAA1|SGK1|GRAMD1A	-2.17522	0	23	0	0	-7.65522	4.58576
GO:0006023	GO Biological Processes	aminoglycan biosynthetic process	-4.17603	5.08831	5.5109	30211	73	732	9	1.22951	0.407309	2131|6484|8509|8702|9953|22856|29940|50515|56548	EXT1|ST3GAL4|NDST2|B4GALT4|HS3ST3B1|CHSY1|DSE|CHST11|CHST7	-2.17176	0	5	0	0	-11.7564	9.17152
GO:1901568	GO Biological Processes	fatty acid derivative metabolic process	-4.17603	5.08831	5.5109	30211	73	732	9	1.22951	0.407309	240|2180|2181|2182|5066|8694|51144|55711|84649	ALOX5|ACSL1|ACSL3|ACSL4|PAM|DGAT1|HSD17B12|FAR2|DGAT2	-2.17176	0	6	0	0	-10.7309	11.5561
GO:0006469	GO Biological Processes	negative regulation of protein kinase activity	-4.15689	3.10023	4.84714	30211	213	732	16	2.18579	0.540443	634|1050|1647|2629|2776|5291|5339|5728|9467|9961|11213|26191|26524|27250|55755|84313	CEACAM1|CEBPA|GADD45A|GBA|GNAQ|PIK3CB|PLEC|PTEN|SH3BP5|MVP|IRAK3|PTPN22|LATS2|PDCD4|CDK5RAP2|VPS25	-2.1546	0	12	0	0	-8.70482	3.38294
GO:0050873	GO Biological Processes	brown fat cell differentiation	-4.14492	8.25437	6.26424	30211	30	732	6	0.819672	0.333255	1050|1051|30001|51316|116844|284207	CEBPA|CEBPB|ERO1A|PLAC8|LRG1|METRNL	-2.14459	0	79	1	1	-4.14492	8.25437
R-HSA-1483206	Reactome Gene Sets	Glycerophospholipid biosynthesis	-4.13145	3.83924	5.09235	30211	129	732	12	1.63934	0.469343	1119|5130|8694|8895|9489|51205|54947|79887|79888|84649|137964|151056	CHKA|PCYT1A|DGAT1|CPNE3|PGS1|ACP6|LPCAT2|PLBD1|LPCAT1|DGAT2|GPAT4|PLB1	-2.13307	0	3	0	0	-14.2521	4.31199
GO:0016311	GO Biological Processes	dephosphorylation	-4.12123	2.67132	4.65332	30211	309	732	20	2.73224	0.602543	249|3613|3628|5208|5209|5509|5728|5799|9150|9896|26191|51205|51207|51657|54434|64759|79660|132160|147699|151987	ALPL|IMPA2|INPP1|PFKFB2|PFKFB3|PPP1R3D|PTEN|PTPRN2|CTDP1|FIG4|PTPN22|ACP6|DUSP13|STYXL1|SSH1|TNS3|PPP1R3B|PPM1M|PPM1N|PPP4R2	-2.12479	0	80	1	1	-4.12123	2.67132
GO:0071674	GO Biological Processes	mononuclear cell migration	-4.11908	4.12719	5.17767	30211	110	732	11	1.50273	0.449674	240|1230|2131|2529|2629|4267|5339|6283|7226|51192|91662	ALOX5|CCR1|EXT1|FUT7|GBA|CD99|PLEC|S100A12|TRPM2|CKLF|NLRP12	-2.12458	0	57	0	0	-4.78838	9.52427
GO:0010639	GO Biological Processes	negative regulation of organelle organization	-4.11699	2.59494	4.61873	30211	334	732	21	2.86885	0.61699	706|822|2258|2934|3082|3303|3985|6840|9535|10395|10459|22919|23256|51256|51657|54434|55486|55755|57551|58526|79991	TSPO|CAPG|FGF13|GSN|HGF|HSPA1A|LIMK2|SVIL|GMFG|DLC1|MAD2L2|MAPRE1|SCFD1|TBC1D7|STYXL1|SSH1|PARL|CDK5RAP2|TAOK1|MID1IP1|STN1	-2.12442	0	65	0	0	-4.4872	11.0058
GO:0050866	GO Biological Processes	negative regulation of cell activation	-4.08512	3.05717	4.78132	30211	216	732	16	2.18579	0.540443	604|634|942|1051|1378|3142|3566|8530|8993|10461|26191|27342|55824|64092|146722|284021	BCL6|CEACAM1|CD86|CEBPB|CR1|HLX|IL4R|CST7|PGLYRP1|MERTK|PTPN22|RABGEF1|PAG1|SAMSN1|CD300LF|MILR1	-2.09446	0	21	0	0	-7.83974	18.7599
GO:0002526	GO Biological Processes	acute inflammatory response	-4.08284	4.95262	5.40067	30211	75	732	9	1.22951	0.407309	1051|2131|2209|3240|5004|5359|6279|8876|9365	CEBPB|EXT1|FCGR1A|HP|ORM1|PLSCR1|S100A8|VNN1|KL	-2.09409	0	4	0	0	-12.5305	4.95262
GO:0070201	GO Biological Processes	regulation of establishment of protein localization	-4.07857	2.22233	4.4305	30211	520	732	28	3.82514	0.708922	240|1020|1432|1509|2040|2181|2182|3684|3753|5066|5208|5562|5905|7226|8609|8724|8754|8934|10802|23256|51100|51465|55486|55737|58480|134957|258010|415116	ALOX5|CDK5|MAPK14|CTSD|STOM|ACSL3|ACSL4|ITGAM|KCNE1|PAM|PFKFB2|PRKAA1|RANGAP1|TRPM2|KLF7|SNX3|ADAM9|RAB29|SEC24A|SCFD1|SH3GLB1|UBE2J1|PARL|VPS35|RHOU|STXBP5|SVIP|PIM3	-2.09244	0	60	0	0	-4.6087	4.85551
GO:0062208	GO Biological Processes	positive regulation of pattern recognition receptor signaling pathway	-4.0774	6.56598	5.82205	30211	44	732	7	0.956284	0.359709	3303|3304|7096|7100|10211|26191|57864	HSPA1A|HSPA1B|TLR1|TLR5|FLOT1|PTPN22|SLC46A2	-2.09244	0	30	0	0	-6.87715	8.68881
hsa00052	KEGG Pathway	Galactose metabolism	-4.06045	7.9881	6.13416	30211	31	732	6	0.819672	0.333255	231|2592|3101|5236|8972|55276	AKR1B1|GALT|HK3|PGM1|MGAM|PGM2	-2.07737	0	81	1	1	-4.06045	7.9881
GO:0002822	GO Biological Processes	regulation of adaptive immune response based on somatic recombination of immune receptors built from immunoglobulin superfamily domains	-4.05356	3.33992	4.86366	30211	173	732	14	1.91257	0.506244	604|634|1378|1604|2529|3140|3142|3554|3566|6556|8809|10459|10673|114548	BCL6|CEACAM1|CR1|CD55|FUT7|MR1|HLX|IL1R1|IL4R|SLC11A1|IL18R1|MAD2L2|TNFSF13B|NLRP3	-2.07236	0	44	0	0	-5.68056	7.11584
GO:0051223	GO Biological Processes	regulation of protein transport	-4.04674	2.25119	4.42289	30211	495	732	27	3.68852	0.696642	240|1020|1432|2040|2181|2182|3684|3753|5066|5208|5562|5905|7226|8609|8724|8754|8934|10802|23256|51100|51465|55486|55737|58480|134957|258010|415116	ALOX5|CDK5|MAPK14|STOM|ACSL3|ACSL4|ITGAM|KCNE1|PAM|PFKFB2|PRKAA1|RANGAP1|TRPM2|KLF7|SNX3|ADAM9|RAB29|SEC24A|SCFD1|SH3GLB1|UBE2J1|PARL|VPS35|RHOU|STXBP5|SVIP|PIM3	-2.06858	0	60	0	0	-4.6087	4.85551
GO:0001558	GO Biological Processes	regulation of cell growth	-4.04605	2.38681	4.48266	30211	415	732	24	3.27869	0.658197	91|604|634|978|1020|2023|2258|3303|3304|3490|6197|6279|6446|9150|10459|22883|23499|28988|54512|57699|64218|83667|84687|400410	ACVR1B|BCL6|CEACAM1|CDA|CDK5|ENO1|FGF13|HSPA1A|HSPA1B|IGFBP7|RPS6KA3|S100A8|SGK1|CTDP1|MAD2L2|CLSTN1|MACF1|DBNL|EXOSC4|CPNE5|SEMA4A|SESN2|PPP1R9B|ST20	-2.06858	0	47	0	0	-5.19319	2.88459
GO:0055080	GO Biological Processes	cation homeostasis	-4.03325	2.02781	4.31011	30211	692	732	34	4.64481	0.777858	27|133|490|825|1020|1230|1604|2131|3778|3934|4923|4987|5023|5291|6279|6507|6556|7226|8698|9365|9914|28952|30001|30061|51076|54757|55647|55858|56996|60675|81894|84329|118987|286530	ABL2|ADM|ATP2B1|CAPN3|CDK5|CCR1|CD55|EXT1|KCNMA1|LCN2|NTSR1|OPRL1|P2RX1|PIK3CB|S100A8|SLC1A3|SLC11A1|TRPM2|S1PR4|KL|ATP2C2|CCDC22|ERO1A|SLC40A1|CUTC|FAM20A|RAB20|TMEM165|SLC12A9|PROK2|SLC25A28|HVCN1|PDZD8|P2RY8	-2.05763	0	69	0	0	-4.42203	3.46822
GO:0019432	GO Biological Processes	triglyceride biosynthetic process	-4.02508	10.318	6.56859	30211	20	732	5	0.68306	0.304429	2180|2710|8694|84649|137964	ACSL1|GK|DGAT1|DGAT2|GPAT4	-2.05131	0	82	1	1	-4.02508	10.318
GO:0032870	GO Biological Processes	cellular response to hormone stimulus	-4.01723	2.28312	4.41788	30211	470	732	26	3.55191	0.684104	490|634|678|687|1545|2180|2200|2730|3303|3304|3480|3490|4005|4734|5315|5447|5562|5905|6446|6777|7357|9365|11031|11057|26524|57085	ATP2B1|CEACAM1|ZFP36L2|KLF9|CYP1B1|ACSL1|FBN1|GCLM|HSPA1A|HSPA1B|IGF1R|IGFBP7|LMO2|NEDD4|PKM|POR|PRKAA1|RANGAP1|SGK1|STAT5B|UGCG|KL|RAB31|ABHD2|LATS2|AGTRAP	-2.04529	0	23	0	0	-7.65522	4.58576
GO:0033003	GO Biological Processes	regulation of mast cell activation	-4.01308	6.42007	5.73359	30211	45	732	7	0.956284	0.359709	2242|3566|5359|6813|27342|146722|284021	FES|IL4R|PLSCR1|STXBP2|RABGEF1|CD300LF|MILR1	-2.04297	0	32	0	0	-6.50098	6.42007
WP5049	WikiPathways	Glycolysis in senescence	-4.00662	15.0079	7.32221	30211	11	732	4	0.546448	0.272477	2023|3939|5315|5562	ENO1|LDHA|PKM|PRKAA1	-2.03834	0	50	0	0	-4.95755	15.0079
GO:0016125	GO Biological Processes	sterol metabolic process	-4.00326	3.72378	4.96075	30211	133	732	12	1.63934	0.469343	1050|1545|1588|1593|1717|2629|3422|5562|10613|26119|84650|114876	CEBPA|CYP1B1|CYP19A1|CYP27A1|DHCR7|GBA|IDI1|PRKAA1|ERLIN1|LDLRAP1|EBPL|OSBPL1A	-2.03679	0	8	0	0	-10.2632	4.04882
GO:0071396	GO Biological Processes	cellular response to lipid	-3.98911	2.23315	4.37697	30211	499	732	27	3.68852	0.696642	27|109|490|678|687|706|942|1051|1432|1545|2242|3303|3304|3480|4734|5165|6446|8754|11057|26191|27250|57048|57655|84649|84687|114548|151306	ABL2|ADCY3|ATP2B1|ZFP36L2|KLF9|TSPO|CD86|CEBPB|MAPK14|CYP1B1|FES|HSPA1A|HSPA1B|IGF1R|NEDD4|PDK3|SGK1|ADAM9|ABHD2|PTPN22|PDCD4|PLSCR3|GRAMD1A|DGAT2|PPP1R9B|NLRP3|GPBAR1	-2.02445	0	23	0	0	-7.65522	4.58576
GO:0006639	GO Biological Processes	acylglycerol metabolic process	-3.98335	4.34441	5.14466	30211	95	732	10	1.36612	0.429044	2180|2710|8694|9489|11057|84649|137964|151056|256356|285848	ACSL1|GK|DGAT1|PGS1|ABHD2|DGAT2|GPAT4|PLB1|GK5|PNPLA1	-2.02048	0	82	0	0	-4.02508	10.318
GO:0006650	GO Biological Processes	glycerophospholipid metabolic process	-3.97556	2.6855	4.56059	30211	292	732	19	2.59563	0.587699	660|1119|3613|3628|5130|5291|5359|5728|8396|9021|9489|9896|10908|51205|54947|57048|79888|137964|151056	BMX|CHKA|IMPA2|INPP1|PCYT1A|PIK3CB|PLSCR1|PTEN|PIP4K2B|SOCS3|PGS1|FIG4|PNPLA6|ACP6|LPCAT2|PLSCR3|LPCAT1|GPAT4|PLB1	-2.01585	0	3	0	0	-14.2521	4.31199
GO:0045785	GO Biological Processes	positive regulation of cell adhesion	-3.97515	2.31344	4.40353	30211	446	732	25	3.4153	0.671295	240|604|942|960|1378|1604|2319|2529|3109|3142|3566|3956|4651|6484|6777|8754|8876|10211|10562|10673|26191|51144|84034|114548|342184	ALOX5|BCL6|CD86|CD44|CR1|CD55|FLOT2|FUT7|HLA-DMB|HLX|IL4R|LGALS1|MYO10|ST3GAL4|STAT5B|ADAM9|VNN1|FLOT1|OLFM4|TNFSF13B|PTPN22|HSD17B12|EMILIN2|NLRP3|FMN1	-2.01585	0	21	0	0	-7.83974	18.7599
GO:0031348	GO Biological Processes	negative regulation of defense response	-3.97022	2.77199	4.59151	30211	268	732	18	2.45902	0.572425	240|634|1378|1432|1588|2629|3082|8530|8993|9021|9111|11213|27342|55737|90355|91662|114548|284207	ALOX5|CEACAM1|CR1|MAPK14|CYP19A1|GBA|HGF|CST7|PGLYRP1|SOCS3|NMI|IRAK3|RABGEF1|VPS35|MACIR|NLRP12|NLRP3|METRNL	-2.0127	0	10	0	0	-9.68165	3.56153
GO:0006112	GO Biological Processes	energy reserve metabolic process	-3.9648	5.4127	5.43626	30211	61	732	8	1.0929	0.38428	2632|2992|2997|5256|5509|5836|9365|79660	GBE1|GYG1|GYS1|PHKA2|PPP1R3D|PYGL|KL|PPP1R3B	-2.00905	0	31	0	0	-6.55093	12.8975
hsa04150	KEGG Pathway	mTOR signaling pathway	-3.96228	3.46151	4.84146	30211	155	732	13	1.77596	0.488168	528|3480|5291|5562|5728|6197|6446|6655|10641|51256|51719|58528|83667	ATP6V1C1|IGF1R|PIK3CB|PRKAA1|PTEN|RPS6KA3|SGK1|SOS2|NPRL2|TBC1D7|CAB39|RRAGD|SESN2	-2.00829	0	83	1	1	-3.96228	4.01254
GO:0043604	GO Biological Processes	amide biosynthetic process	-3.95818	2.26386	4.37032	30211	474	732	26	3.55191	0.684104	23|1050|1938|2180|2181|2182|2629|2730|3735|5023|5066|6169|6238|7357|8702|22849|51144|55902|79587|80315|84532|142891|166929|256435|285848|317649	ABCF1|CEBPA|EEF2|ACSL1|ACSL3|ACSL4|GBA|GCLM|KARS1|P2RX1|PAM|RPL38|RRBP1|UGCG|B4GALT4|CPEB3|HSD17B12|ACSS2|CARS2|CPEB4|ACSS1|SAMD8|SGMS2|ST6GALNAC3|PNPLA1|EIF4E3	-2.00595	0	35	0	0	-6.25499	8.25437
R-HSA-5668914	Reactome Gene Sets	Diseases of metabolism	-3.95312	2.86376	4.61566	30211	245	732	17	2.3224	0.556687	1438|1545|1588|1593|2131|2592|2632|2730|2799|2992|2997|5236|9508|22856|26873|27249|64087	CSF2RA|CYP1B1|CYP19A1|CYP27A1|EXT1|GALT|GBE1|GCLM|GNS|GYG1|GYS1|PGM1|ADAMTS3|CHSY1|OPLAH|MMADHC|MCCC2	-2.00263	0	84	1	1	-3.95312	2.86376
GO:0006638	GO Biological Processes	neutral lipid metabolic process	-3.94497	4.29915	5.10177	30211	96	732	10	1.36612	0.429044	2180|2710|8694|9489|11057|84649|137964|151056|256356|285848	ACSL1|GK|DGAT1|PGS1|ABHD2|DGAT2|GPAT4|PLB1|GK5|PNPLA1	-1.99623	0	82	0	0	-4.02508	10.318
GO:1903037	GO Biological Processes	regulation of leukocyte cell-cell adhesion	-3.93727	2.5195	4.46642	30211	344	732	21	2.86885	0.61699	240|604|634|942|960|1051|1378|1604|2319|2529|3109|3142|3566|3956|6484|6777|8876|10673|26191|55824|114548	ALOX5|BCL6|CEACAM1|CD86|CD44|CEBPB|CR1|CD55|FLOT2|FUT7|HLA-DMB|HLX|IL4R|LGALS1|ST3GAL4|STAT5B|VNN1|TNFSF13B|PTPN22|PAG1|NLRP3	-1.99026	0	21	0	0	-7.83974	18.7599
GO:0009896	GO Biological Processes	positive regulation of catabolic process	-3.93228	2.21539	4.33148	30211	503	732	27	3.68852	0.696642	678|1050|2629|3303|3304|4734|5291|5562|5728|8396|8754|10641|11040|22849|22926|23287|25976|28952|51100|55062|55737|79016|79888|83667|258010|400410|440503	ZFP36L2|CEBPA|GBA|HSPA1A|HSPA1B|NEDD4|PIK3CB|PRKAA1|PTEN|PIP4K2B|ADAM9|NPRL2|PIM2|CPEB3|ATF6|AGTPBP1|TIPARP|CCDC22|SH3GLB1|WIPI1|VPS35|DDA1|LPCAT1|SESN2|SVIP|ST20|PLIN5	-1.98699	0	38	0	0	-6.06867	3.07082
GO:0000902	GO Biological Processes	cell morphogenesis	-3.91592	2.02373	4.23231	30211	673	732	33	4.5082	0.766883	214|604|1020|1432|2131|2317|3082|3480|3915|4205|5339|5728|6446|6507|8522|8609|9252|9368|10211|10461|10653|23218|23256|23405|23654|28988|51177|54434|57551|64218|79834|83706|133418	ALCAM|BCL6|CDK5|MAPK14|EXT1|FLNB|HGF|IGF1R|LAMC1|MEF2A|PLEC|PTEN|SGK1|SLC1A3|GAS7|KLF7|RPS6KA5|SLC9A3R1|FLOT1|MERTK|SPINT2|NBEAL2|SCFD1|DICER1|PLXNB2|DBNL|PLEKHO1|SSH1|TAOK1|SEMA4A|PEAK1|FERMT3|EMB	-1.97367	0	85	1	1	-3.91592	2.02373
GO:1903706	GO Biological Processes	regulation of hemopoiesis	-3.91381	2.44739	4.42025	30211	371	732	22	3.00546	0.631065	91|604|634|678|942|1051|1230|1378|1432|2200|2242|3142|3303|3304|3566|6655|6777|7107|8876|8993|57864|114548	ACVR1B|BCL6|CEACAM1|ZFP36L2|CD86|CEBPB|CCR1|CR1|MAPK14|FBN1|FES|HLX|HSPA1A|HSPA1B|IL4R|SOS2|STAT5B|GPR137B|VNN1|PGLYRP1|SLC46A2|NLRP3	-1.97367	0	21	0	0	-7.83974	18.7599
GO:0051346	GO Biological Processes	negative regulation of hydrolase activity	-3.91381	2.44739	4.42025	30211	371	732	22	3.00546	0.631065	960|1378|1471|1992|2280|3082|4318|4671|5055|5266|5271|5447|6197|6272|7076|8530|10653|51657|64780|79661|84687|440503	CD44|CR1|CST3|SERPINB1|FKBP1A|HGF|MMP9|NAIP|SERPINB2|PI3|SERPINB8|POR|RPS6KA3|SORT1|TIMP1|CST7|SPINT2|STYXL1|MICAL1|NEIL1|PPP1R9B|PLIN5	-1.97367	0	86	1	1	-3.91381	3.88441
GO:0070050	GO Biological Processes	neuron cellular homeostasis	-3.901	7.50397	5.89068	30211	33	732	6	0.819672	0.333255	490|1020|5023|5562|55277|57551	ATP2B1|CDK5|P2RX1|PRKAA1|FGGY|TAOK1	-1.96425	0	87	1	1	-3.901	8.25437
GO:0031116	GO Biological Processes	positive regulation of microtubule polymerization	-3.901	7.50397	5.89068	30211	33	732	6	0.819672	0.333255	403|2242|3303|3304|22919|55755	ARL3|FES|HSPA1A|HSPA1B|MAPRE1|CDK5RAP2	-1.96425	0	88	1	1	-3.901	20.6359
R-HSA-1280218	Reactome Gene Sets	Adaptive Immune System	-3.8861	1.9473	4.17633	30211	763	732	36	4.91803	0.799262	942|1308|1509|1536|2209|2280|3109|3384|3797|3903|4267|4689|4734|4794|5291|5728|6279|7096|8778|9021|10802|26118|26190|26191|27180|51465|55236|55824|84078|89890|114876|118788|126014|146722|222235|353514	CD86|COL17A1|CTSD|CYBB|FCGR1A|FKBP1A|HLA-DMB|ICAM2|KIF3C|LAIR1|CD99|NCF4|NEDD4|NFKBIE|PIK3CB|PTEN|S100A8|TLR1|SIGLEC5|SOCS3|SEC24A|WSB1|FBXW2|PTPN22|SIGLEC9|UBE2J1|UBA6|PAG1|KBTBD7|KBTBD6|OSBPL1A|PIK3AP1|OSCAR|CD300LF|FBXL13|LILRA5	-1.95103	0	89	1	1	-3.8861	3.12666
GO:0006643	GO Biological Processes	membrane lipid metabolic process	-3.8791	3.06474	4.6397	30211	202	732	15	2.04918	0.523647	1545|2529|2629|2760|5023|6484|7357|8702|55331|84002|142891|166929|256435|285362|285848	CYP1B1|FUT7|GBA|GM2A|P2RX1|ST3GAL4|UGCG|B4GALT4|ACER3|B3GNT5|SAMD8|SGMS2|ST6GALNAC3|SUMF1|PNPLA1	-1.94572	0	35	0	0	-6.25499	8.25437
GO:0120162	GO Biological Processes	positive regulation of cold-induced thermogenesis	-3.86976	4.21141	5.01773	30211	98	732	10	1.36612	0.429044	249|1051|2180|3480|3566|3934|23028|50486|51316|56034	ALPL|CEBPB|ACSL1|IGF1R|IL4R|LCN2|KDM1A|G0S2|PLAC8|PDGFC	-1.93804	0	76	0	0	-4.22823	4.21141
GO:0031581	GO Biological Processes	hemidesmosome assembly	-3.86456	24.7631	8.37368	30211	5	732	3	0.409836	0.236134	1308|3915|5339	COL17A1|LAMC1|PLEC	-1.93617	0	90	1	1	-3.86456	24.7631
GO:0051414	GO Biological Processes	response to cortisol	-3.86456	24.7631	8.37368	30211	5	732	3	0.409836	0.236134	687|1545|3490	KLF9|CYP1B1|IGFBP7	-1.93617	0	91	1	1	-3.86456	24.7631
hsa04640	KEGG Pathway	Hematopoietic cell lineage	-3.8329	4.16887	4.97654	30211	99	732	10	1.36612	0.429044	960|966|1378|1438|1604|2209|3109|3554|3566|3684	CD44|CD59|CR1|CSF2RA|CD55|FCGR1A|HLA-DMB|IL1R1|IL4R|ITGAM	-1.90617	0	92	1	1	-3.8329	10.318
GO:0005977	GO Biological Processes	glycogen metabolic process	-3.83018	6.01881	5.48351	30211	48	732	7	0.956284	0.359709	2632|2992|2997|5256|5509|5836|79660	GBE1|GYG1|GYS1|PHKA2|PPP1R3D|PYGL|PPP1R3B	-1.90509	0	31	0	0	-6.55093	12.8975
M110	Canonical Pathways	PID IL1 PATHWAY	-3.82561	7.28327	5.77646	30211	34	732	6	0.819672	0.333255	3554|3556|3557|5608|8878|11213	IL1R1|IL1RAP|IL1RN|MAP2K6|SQSTM1|IRAK3	-1.90217	0	93	1	1	-3.82561	7.28327
GO:0050728	GO Biological Processes	negative regulation of inflammatory response	-3.81963	3.17476	4.63715	30211	182	732	14	1.91257	0.506244	240|1432|1588|2629|3082|8530|8993|9021|27342|55737|90355|91662|114548|284207	ALOX5|MAPK14|CYP19A1|GBA|HGF|CST7|PGLYRP1|SOCS3|RABGEF1|VPS35|MACIR|NLRP12|NLRP3|METRNL	-1.89782	0	10	0	0	-9.68165	3.56153
M28	Canonical Pathways	PID IL4 2PATHWAY	-3.81548	5.15898	5.24843	30211	64	732	8	1.0929	0.38428	604|1051|1432|2242|3566|6777|7033|9021	BCL6|CEBPB|MAPK14|FES|IL4R|STAT5B|TFF3|SOCS3	-1.89531	0	72	0	0	-4.293	6.00318
WP357	WikiPathways	Fatty acid biosynthesis	-3.81245	9.37997	6.19589	30211	22	732	5	0.68306	0.304429	2180|2181|2182|55825|55902	ACSL1|ACSL3|ACSL4|PECR|ACSS2	-1.8939	0	6	0	0	-10.7309	11.5561
hsa04144	KEGG Pathway	Endocytosis	-3.80587	2.78421	4.48185	30211	252	732	17	2.3224	0.556687	408|2352|2870|3303|3304|3480|4734|8724|9744|11031|26119|27128|51100|55737|81873|84313|119016	ARRB1|FOLR3|GRK6|HSPA1A|HSPA1B|IGF1R|NEDD4|SNX3|ACAP1|RAB31|LDLRAP1|CYTH4|SH3GLB1|VPS35|ARPC5L|VPS25|AGAP4	-1.88893	0	94	1	1	-3.80587	4.65973
GO:0000041	GO Biological Processes	transition metal ion transport	-3.79652	4.12719	4.93589	30211	100	732	10	1.36612	0.429044	3934|6556|6947|7226|9914|30061|51076|55858|81894|94081	LCN2|SLC11A1|TCN1|TRPM2|ATP2C2|SLC40A1|CUTC|TMEM165|SLC25A28|SFXN1	-1.8812	0	77	0	0	-4.1945	16.5087
GO:1903305	GO Biological Processes	regulation of regulated secretory pathway	-3.79107	3.53759	4.74226	30211	140	732	12	1.63934	0.469343	634|1020|2242|3566|3684|5023|5873|6813|27342|57126|64780|134957	CEACAM1|CDK5|FES|IL4R|ITGAM|P2RX1|RAB27A|STXBP2|RABGEF1|CD177|MICAL1|STXBP5	-1.88037	0	32	0	0	-6.50098	6.42007
GO:0006914	GO Biological Processes	autophagy	-3.79089	2.68193	4.43138	30211	277	732	18	2.45902	0.572425	738|2629|3964|5291|5562|6279|7107|8396|8878|23001|26191|51100|53917|55062|55332|57655|57705|84313	VPS51|GBA|LGALS8|PIK3CB|PRKAA1|S100A8|GPR137B|PIP4K2B|SQSTM1|WDFY3|PTPN22|SH3GLB1|RAB24|WIPI1|DRAM1|GRAMD1A|WDFY4|VPS25	-1.88037	0	38	0	0	-6.06867	3.07082
GO:0061919	GO Biological Processes	process utilizing autophagic mechanism	-3.79089	2.68193	4.43138	30211	277	732	18	2.45902	0.572425	738|2629|3964|5291|5562|6279|7107|8396|8878|23001|26191|51100|53917|55062|55332|57655|57705|84313	VPS51|GBA|LGALS8|PIK3CB|PRKAA1|S100A8|GPR137B|PIP4K2B|SQSTM1|WDFY3|PTPN22|SH3GLB1|RAB24|WIPI1|DRAM1|GRAMD1A|WDFY4|VPS25	-1.88037	0	38	0	0	-6.06867	3.07082
GO:0018209	GO Biological Processes	peptidyl-serine modification	-3.78524	3.00523	4.55068	30211	206	732	15	2.04918	0.523647	1020|1432|2589|2590|5165|5562|6197|6446|8569|8798|9252|26524|28996|51719|375449	CDK5|MAPK14|GALNT1|GALNT2|PDK3|PRKAA1|RPS6KA3|SGK1|MKNK1|DYRK4|RPS6KA5|LATS2|HIPK2|CAB39|MAST4	-1.87631	0	29	0	0	-7.05542	3.00523
GO:0043300	GO Biological Processes	regulation of leukocyte degranulation	-3.77232	5.89598	5.40483	30211	49	732	7	0.956284	0.359709	634|2242|3566|3684|6813|27342|57126	CEACAM1|FES|IL4R|ITGAM|STXBP2|RABGEF1|CD177	-1.86654	0	32	0	0	-6.50098	6.42007
hsa00520	KEGG Pathway	Amino sugar and nucleotide sugar metabolism	-3.77232	5.89598	5.40483	30211	49	732	7	0.956284	0.359709	1118|2592|3101|5236|54187|55276|55577	CHIT1|GALT|HK3|PGM1|NANS|PGM2|NAGK	-1.86654	0	81	0	0	-4.06045	7.9881
GO:0043408	GO Biological Processes	regulation of MAPK cascade	-3.76327	1.98538	4.11382	30211	686	732	33	4.5082	0.766883	408|634|960|1116|1230|1647|2629|3082|3480|4317|4671|5008|5291|5608|5728|6283|6788|8754|9365|9368|11213|26191|27250|28996|51207|56034|57551|81606|91662|151306|353514|388121|388325	ARRB1|CEACAM1|CD44|CHI3L1|CCR1|GADD45A|GBA|HGF|IGF1R|MMP8|NAIP|OSM|PIK3CB|MAP2K6|PTEN|S100A12|STK3|ADAM9|KL|SLC9A3R1|IRAK3|PTPN22|PDCD4|HIPK2|DUSP13|PDGFC|TAOK1|LBH|NLRP12|GPBAR1|LILRA5|TNFAIP8L3|SCIMP	-1.8593	0	95	1	1	-3.76327	2.65319
GO:0019318	GO Biological Processes	hexose metabolic process	-3.76194	3.5125	4.71219	30211	141	732	12	1.63934	0.469343	231|1432|2023|2529|2592|3101|5165|5208|5209|5236|5562|55276	AKR1B1|MAPK14|ENO1|FUT7|GALT|HK3|PDK3|PFKFB2|PFKFB3|PGM1|PRKAA1|PGM2	-1.8593	0	50	0	0	-4.95755	15.0079
GO:1901658	GO Biological Processes	glycosyl compound catabolic process	-3.75287	7.07518	5.66678	30211	35	732	6	0.819672	0.333255	978|2629|7378|51733|51816|81602	CDA|GBA|UPP1|UPB1|ADA2|CDADC1	-1.8549	0	15	0	0	-8.40935	17.6879
WP4496	WikiPathways	Signal transduction through IL1R	-3.75287	7.07518	5.66678	30211	35	732	6	0.819672	0.333255	1432|3554|3556|3557|5608|11213	MAPK14|IL1R1|IL1RAP|IL1RN|MAP2K6|IRAK3	-1.8549	0	93	0	0	-3.82561	7.28327
GO:0031646	GO Biological Processes	positive regulation of nervous system process	-3.75287	7.07518	5.66678	30211	35	732	6	0.819672	0.333255	2629|3082|4923|4987|8530|23405	GBA|HGF|NTSR1|OPRL1|CST7|DICER1	-1.8549	0	96	1	1	-3.75287	7.07518
GO:0030099	GO Biological Processes	myeloid cell differentiation	-3.74695	2.85866	4.46852	30211	231	732	16	2.18579	0.540443	211|604|1050|1432|1777|2629|4318|10100|10538|23210|23218|23601|28996|94081|115727|126014	ALAS1|BCL6|CEBPA|MAPK14|DNASE2|GBA|MMP9|TSPAN2|BATF|JMJD6|NBEAL2|CLEC5A|HIPK2|SFXN1|RASGRP4|OSCAR	-1.85052	0	97	1	1	-3.74695	6.11435
GO:2001243	GO Biological Processes	negative regulation of intrinsic apoptotic signaling pathway	-3.72519	4.04626	4.85617	30211	102	732	10	1.36612	0.429044	960|2023|3303|4318|5291|8876|10131|23028|55486|220042	CD44|ENO1|HSPA1A|MMP9|PIK3CB|VNN1|TRAP1|KDM1A|PARL|DDIAS	-1.83194	0	13	0	0	-8.68279	4.04626
hsa04914	KEGG Pathway	Progesterone-mediated oocyte maturation	-3.72519	4.04626	4.85617	30211	102	732	10	1.36612	0.429044	109|1432|3480|5291|6197|8900|10459|22849|25906|80315	ADCY3|MAPK14|IGF1R|PIK3CB|RPS6KA3|CCNA1|MAD2L2|CPEB3|ANAPC15|CPEB4	-1.83194	0	98	1	1	-3.72519	4.04626
GO:0050867	GO Biological Processes	positive regulation of cell activation	-3.72276	2.27185	4.21528	30211	436	732	24	3.27869	0.658197	604|683|825|942|1050|1378|1604|2319|3109|3142|3566|3684|3735|3956|4317|6777|8876|10459|10673|26191|57126|114548|338339|353514	BCL6|BST1|CAPN3|CD86|CEBPA|CR1|CD55|FLOT2|HLA-DMB|HLX|IL4R|ITGAM|KARS1|LGALS1|MMP8|STAT5B|VNN1|MAD2L2|TNFSF13B|PTPN22|CD177|NLRP3|CLEC4D|LILRA5	-1.83194	0	21	0	0	-7.83974	18.7599
WP2877	WikiPathways	Vitamin D receptor pathway	-3.72087	3.10648	4.54096	30211	186	732	14	1.91257	0.506244	240|490|604|634|875|1050|1647|1992|3684|5004|6279|9365|9914|50486	ALOX5|ATP2B1|BCL6|CEACAM1|CBS|CEBPA|GADD45A|SERPINB1|ITGAM|ORM1|S100A8|KL|ATP2C2|G0S2	-1.83194	0	99	1	1	-3.72087	3.10648
WP4313	WikiPathways	Ferroptosis	-3.72075	5.00265	5.12963	30211	66	732	8	1.0929	0.38428	875|1536|2180|2181|2182|2730|5447|30061	CBS|CYBB|ACSL1|ACSL3|ACSL4|GCLM|POR|SLC40A1	-1.83194	0	6	0	0	-10.7309	11.5561
GO:1901570	GO Biological Processes	fatty acid derivative biosynthetic process	-3.7159	5.77806	5.3283	30211	50	732	7	0.956284	0.359709	240|2180|2181|2182|5066|51144|55711	ALOX5|ACSL1|ACSL3|ACSL4|PAM|HSD17B12|FAR2	-1.82861	0	6	0	0	-10.7309	11.5561
GO:0071214	GO Biological Processes	cellular response to abiotic stimulus	-3.69501	2.55428	4.3133	30211	307	732	19	2.59563	0.587699	231|641|706|825|1432|1647|3480|4318|4734|5339|5728|7076|7100|9577|23028|51311|51719|84329|400410	AKR1B1|BLM|TSPO|CAPN3|MAPK14|GADD45A|IGF1R|MMP9|NEDD4|PLEC|PTEN|TIMP1|TLR5|BABAM2|KDM1A|TLR8|CAB39|HVCN1|ST20	-1.81073	0	100	1	1	-3.69501	2.55428
GO:0104004	GO Biological Processes	cellular response to environmental stimulus	-3.69501	2.55428	4.3133	30211	307	732	19	2.59563	0.587699	231|641|706|825|1432|1647|3480|4318|4734|5339|5728|7076|7100|9577|23028|51311|51719|84329|400410	AKR1B1|BLM|TSPO|CAPN3|MAPK14|GADD45A|IGF1R|MMP9|NEDD4|PLEC|PTEN|TIMP1|TLR5|BABAM2|KDM1A|TLR8|CAB39|HVCN1|ST20	-1.81073	0	100	0	0	-3.69501	2.55428
GO:0046390	GO Biological Processes	ribose phosphate biosynthetic process	-3.6908	3.25172	4.57023	30211	165	732	13	1.77596	0.488168	109|272|513|978|2180|2181|2182|5836|7378|9061|51144|55902|84532	ADCY3|AMPD3|ATP5F1D|CDA|ACSL1|ACSL3|ACSL4|PYGL|UPP1|PAPSS1|HSD17B12|ACSS2|ACSS1	-1.808	0	6	0	0	-10.7309	11.5561
GO:0070424	GO Biological Processes	regulation of nucleotide-binding oligomerization domain containing signaling pathway	-3.68764	12.699	6.64825	30211	13	732	4	0.546448	0.272477	3303|3304|26191|57864	HSPA1A|HSPA1B|PTPN22|SLC46A2	-1.80634	0	88	0	0	-3.901	20.6359
GO:0046365	GO Biological Processes	monosaccharide catabolic process	-3.68262	6.87864	5.56134	30211	36	732	6	0.819672	0.333255	2023|2529|2592|3101|5208|64080	ENO1|FUT7|GALT|HK3|PFKFB2|RBKS	-1.80371	0	50	0	0	-4.95755	15.0079
GO:0031331	GO Biological Processes	positive regulation of cellular catabolic process	-3.6787	2.25632	4.17833	30211	439	732	24	3.27869	0.658197	678|1050|2629|3303|3304|5291|5562|5728|8396|8754|10641|11040|22849|22926|23287|28952|51100|55062|55737|79016|83667|258010|400410|440503	ZFP36L2|CEBPA|GBA|HSPA1A|HSPA1B|PIK3CB|PRKAA1|PTEN|PIP4K2B|ADAM9|NPRL2|PIM2|CPEB3|ATF6|AGTPBP1|CCDC22|SH3GLB1|WIPI1|VPS35|DDA1|SESN2|SVIP|ST20|PLIN5	-1.80371	0	38	0	0	-6.06867	3.07082
GO:1902105	GO Biological Processes	regulation of leukocyte differentiation	-3.67623	2.62507	4.32812	30211	283	732	18	2.45902	0.572425	604|634|678|942|1051|1230|1378|2200|2242|3142|3566|6655|6777|7107|8876|8993|57864|114548	BCL6|CEACAM1|ZFP36L2|CD86|CEBPB|CCR1|CR1|FBN1|FES|HLX|IL4R|SOS2|STAT5B|GPR137B|VNN1|PGLYRP1|SLC46A2|NLRP3	-1.80371	0	21	0	0	-7.83974	18.7599
WP2380	WikiPathways	Brain-derived neurotrophic factor (BDNF) signaling pathway	-3.67623	3.43932	4.62359	30211	144	732	12	1.63934	0.469343	249|1020|1432|1938|4082|4205|5562|6197|6272|6777|8878|9252	ALPL|CDK5|MAPK14|EEF2|MARCKS|MEF2A|PRKAA1|RPS6KA3|SORT1|STAT5B|SQSTM1|RPS6KA5	-1.80371	0	101	1	1	-3.67623	7.50397
hsa00010	KEGG Pathway	Glycolysis / Gluconeogenesis	-3.67473	4.92798	5.07202	30211	67	732	8	1.0929	0.38428	2023|3101|3939|5236|5315|55276|55902|84532	ENO1|HK3|LDHA|PGM1|PKM|PGM2|ACSS2|ACSS1	-1.80371	0	50	0	0	-4.95755	15.0079
GO:0042698	GO Biological Processes	ovulation cycle	-3.67473	4.92798	5.07202	30211	67	732	8	1.0929	0.38428	1545|3480|4987|5066|5608|6777|7226|9612	CYP1B1|IGF1R|OPRL1|PAM|MAP2K6|STAT5B|TRPM2|NCOR2	-1.80371	0	53	0	0	-4.86162	14.7399
hsa05221	KEGG Pathway	Acute myeloid leukemia	-3.67473	4.92798	5.07202	30211	67	732	8	1.0929	0.38428	1050|2209|3684|5291|6655|6777|8900|11040	CEBPA|FCGR1A|ITGAM|PIK3CB|SOS2|STAT5B|CCNA1|PIM2	-1.80371	0	102	1	1	-3.67473	4.92798
GO:0070085	GO Biological Processes	glycosylation	-3.66221	2.81	4.38935	30211	235	732	16	2.18579	0.540443	2131|2529|2589|2590|2629|2650|6484|8702|9382|51465|54187|55858|79623|83857|84002|256435	EXT1|FUT7|GALNT1|GALNT2|GBA|GCNT1|ST3GAL4|B4GALT4|COG1|UBE2J1|NANS|TMEM165|GALNT14|TMTC1|B3GNT5|ST6GALNAC3	-1.79265	0	63	0	0	-4.51802	13.7573
GO:0071229	GO Biological Processes	cellular response to acid chemical	-3.6603	4.36996	4.90273	30211	85	732	9	1.22951	0.407309	1051|1536|2730|5339|22849|56034|58528|80315|83667	CEBPB|CYBB|GCLM|PLEC|CPEB3|PDGFC|RRAGD|CPEB4|SESN2	-1.79218	0	103	1	1	-3.6603	4.40233
GO:0006641	GO Biological Processes	triglyceride metabolic process	-3.62957	4.85551	5.01554	30211	68	732	8	1.0929	0.38428	2180|2710|8694|84649|137964|151056|256356|285848	ACSL1|GK|DGAT1|DGAT2|GPAT4|PLB1|GK5|PNPLA1	-1.76433	0	82	0	0	-4.02508	10.318
WP1403	WikiPathways	AMP-activated protein kinase (AMPK) signaling	-3.62957	4.85551	5.01554	30211	68	732	8	1.0929	0.38428	1938|2997|5209|5291|5562|8900|51719|84254	EEF2|GYS1|PFKFB3|PIK3CB|PRKAA1|CCNA1|CAB39|CAMKK1	-1.76433	0	104	1	1	-3.62957	4.85551
GO:0071248	GO Biological Processes	cellular response to metal ion	-3.62511	3.04108	4.44733	30211	190	732	14	1.91257	0.506244	706|825|1050|1536|4205|4318|4520|5562|7226|8895|30061|57699|84329|221184	TSPO|CAPN3|CEBPA|CYBB|MEF2A|MMP9|MTF1|PRKAA1|TRPM2|CPNE3|SLC40A1|CPNE5|HVCN1|CPNE2	-1.7613	0	75	0	0	-4.26381	3.43932
R-HSA-381426	Reactome Gene Sets	Regulation of Insulin-like Growth Factor (IGF) transport and uptake by Insulin-like Growth Factor Binding Proteins (IGFBPs)	-3.62242	3.63192	4.64644	30211	125	732	11	1.50273	0.449674	1471|2153|2200|3490|3915|3956|5611|5768|7076|10970|54757	CST3|F5|FBN1|IGFBP7|LAMC1|LGALS1|DNAJC3|QSOX1|TIMP1|CKAP4|FAM20A	-1.76099	0	78	0	0	-4.19211	4.20362
GO:0051923	GO Biological Processes	sulfation	-3.62196	8.5983	5.86796	30211	24	732	5	0.68306	0.304429	2131|8459|9953|22856|27284	EXT1|TPST2|HS3ST3B1|CHSY1|SULT1B1	-1.76099	0	5	0	0	-11.7564	9.17152
GO:0072529	GO Biological Processes	pyrimidine-containing compound catabolic process	-3.6147	6.69273	5.45984	30211	37	732	6	0.819672	0.333255	978|7378|51733|57089|79661|81602	CDA|UPP1|UPB1|ENTPD7|NEIL1|CDADC1	-1.75938	0	15	0	0	-8.40935	17.6879
GO:0090181	GO Biological Processes	regulation of cholesterol metabolic process	-3.6147	6.69273	5.45984	30211	37	732	6	0.819672	0.333255	1717|5447|5562|10613|26119|84649	DHCR7|POR|PRKAA1|ERLIN1|LDLRAP1|DGAT2	-1.75938	0	61	0	0	-4.59033	13.7573
hsa01250	KEGG Pathway	Biosynthesis of nucleotide sugars	-3.6147	6.69273	5.45984	30211	37	732	6	0.819672	0.333255	2592|3101|5236|54187|55276|55577	GALT|HK3|PGM1|NANS|PGM2|NAGK	-1.75938	0	81	0	0	-4.06045	7.9881
GO:0031112	GO Biological Processes	positive regulation of microtubule polymerization or depolymerization	-3.6147	6.69273	5.45984	30211	37	732	6	0.819672	0.333255	403|2242|3303|3304|22919|55755	ARL3|FES|HSPA1A|HSPA1B|MAPRE1|CDK5RAP2	-1.75938	0	88	0	0	-3.901	20.6359
GO:0030166	GO Biological Processes	proteoglycan biosynthetic process	-3.60716	5.55583	5.18125	30211	52	732	7	0.956284	0.359709	2131|8509|9953|22856|29940|50515|56548	EXT1|NDST2|HS3ST3B1|CHSY1|DSE|CHST11|CHST7	-1.75323	0	5	0	0	-11.7564	9.17152
GO:0009165	GO Biological Processes	nucleotide biosynthetic process	-3.60527	2.89289	4.37892	30211	214	732	15	2.04918	0.523647	109|272|513|978|2180|2181|2182|3735|7378|9061|51144|54981|55902|84532|93100	ADCY3|AMPD3|ATP5F1D|CDA|ACSL1|ACSL3|ACSL4|KARS1|UPP1|PAPSS1|HSD17B12|NMRK1|ACSS2|ACSS1|NAPRT	-1.75274	0	6	0	0	-10.7309	11.5561
GO:0018130	GO Biological Processes	heterocycle biosynthetic process	-3.59636	1.88074	3.95283	30211	790	732	36	4.91803	0.799262	109|211|240|262|272|513|706|978|1871|2180|2181|2182|2963|3735|4086|4205|4520|4783|4942|5442|7378|9061|9111|9150|10459|10588|27010|51144|51816|54187|54981|55718|55902|84532|92797|93100	ADCY3|ALAS1|ALOX5|AMD1|AMPD3|ATP5F1D|TSPO|CDA|E2F3|ACSL1|ACSL3|ACSL4|GTF2F2|KARS1|SMAD1|MEF2A|MTF1|NFIL3|OAT|POLRMT|UPP1|PAPSS1|NMI|CTDP1|MAD2L2|MTHFS|TPK1|HSD17B12|ADA2|NANS|NMRK1|POLR3E|ACSS2|ACSS1|HELB|NAPRT	-1.74522	0	6	0	0	-10.7309	11.5561
R-HSA-3700989	Reactome Gene Sets	Transcriptional Regulation by TP53	-3.58572	2.37455	4.16329	30211	365	732	21	2.86885	0.61699	604|641|1020|1432|1647|2936|2963|5562|5608|5728|6446|8396|8793|8900|9150|9540|28996|58484|58528|83667|192670	BCL6|BLM|CDK5|MAPK14|GADD45A|GSR|GTF2F2|PRKAA1|MAP2K6|PTEN|SGK1|PIP4K2B|TNFRSF10D|CCNA1|CTDP1|TP53I3|HIPK2|NLRC4|RRAGD|SESN2|AGO4	-1.73688	0	105	1	1	-3.58572	3.43932
GO:0032715	GO Biological Processes	negative regulation of interleukin-6 production	-3.58525	4.78514	4.96016	30211	69	732	8	1.0929	0.38428	408|2629|3082|5004|11213|26191|27342|91662	ARRB1|GBA|HGF|ORM1|IRAK3|PTPN22|RABGEF1|NLRP12	-1.73688	0	14	0	0	-8.67365	4.78514
GO:0019216	GO Biological Processes	regulation of lipid metabolic process	-3.58388	2.43492	4.18668	30211	339	732	20	2.73224	0.602543	133|634|706|1717|2181|3480|3490|5165|5447|5562|6777|8396|10613|26119|58526|79888|84649|142891|388121|440503	ADM|CEACAM1|TSPO|DHCR7|ACSL3|IGF1R|IGFBP7|PDK3|POR|PRKAA1|STAT5B|PIP4K2B|ERLIN1|LDLRAP1|MID1IP1|LPCAT1|DGAT2|SAMD8|TNFAIP8L3|PLIN5	-1.73688	0	61	0	0	-4.59033	13.7573
hsa05202	KEGG Pathway	Transcriptional misregulation in cancer	-3.57832	3.00941	4.40144	30211	192	732	14	1.91257	0.506244	604|942|1050|1051|1647|2120|2209|3248|3480|3684|4005|4086|4318|8900	BCL6|CD86|CEBPA|CEBPB|GADD45A|ETV6|FCGR1A|HPGD|IGF1R|ITGAM|LMO2|SMAD1|MMP9|CCNA1	-1.73269	0	102	0	0	-3.67473	4.92798
GO:0070426	GO Biological Processes	positive regulation of nucleotide-binding oligomerization domain containing signaling pathway	-3.57144	20.6359	7.57988	30211	6	732	3	0.409836	0.236134	3303|3304|57864	HSPA1A|HSPA1B|SLC46A2	-1.72718	0	88	0	0	-3.901	20.6359
GO:0031349	GO Biological Processes	positive regulation of defense response	-3.56527	2.57057	4.22751	30211	289	732	18	2.45902	0.572425	1050|1051|3735|3956|4317|5008|5359|6279|6283|6777|9111|27250|51311|58484|63940|84034|91662|353514	CEBPA|CEBPB|KARS1|LGALS1|MMP8|OSM|PLSCR1|S100A8|S100A12|STAT5B|NMI|PDCD4|TLR8|NLRC4|GPSM3|EMILIN2|NLRP12|LILRA5	-1.72237	0	52	0	0	-4.90467	3.98487
GO:1901293	GO Biological Processes	nucleoside phosphate biosynthetic process	-3.56182	2.8661	4.33723	30211	216	732	15	2.04918	0.523647	109|272|513|978|2180|2181|2182|3735|7378|9061|51144|54981|55902|84532|93100	ADCY3|AMPD3|ATP5F1D|CDA|ACSL1|ACSL3|ACSL4|KARS1|UPP1|PAPSS1|HSD17B12|NMRK1|ACSS2|ACSS1|NAPRT	-1.72029	0	6	0	0	-10.7309	11.5561
GO:0050778	GO Biological Processes	positive regulation of immune response	-3.55969	2.06728	4.0136	30211	559	732	28	3.82514	0.708922	660|942|1378|1604|1675|2207|3109|3140|3142|3554|3566|3684|3735|5144|5359|6556|6777|8809|8934|9111|10459|10673|26191|51279|51311|57126|58484|114548	BMX|CD86|CR1|CD55|CFD|FCER1G|HLA-DMB|MR1|HLX|IL1R1|IL4R|ITGAM|KARS1|PDE4D|PLSCR1|SLC11A1|STAT5B|IL18R1|RAB29|NMI|MAD2L2|TNFSF13B|PTPN22|C1RL|TLR8|CD177|NLRC4|NLRP3	-1.71951	0	44	0	0	-5.68056	7.11584
GO:0046348	GO Biological Processes	amino sugar catabolic process	-3.5499	11.792	6.36439	30211	14	732	4	0.546448	0.272477	216|1116|1118|55577	ALDH1A1|CHI3L1|CHIT1|NAGK	-1.7115	0	106	1	1	-3.5499	11.792
M229	Canonical Pathways	PID P38 ALPHA BETA DOWNSTREAM PATHWAY	-3.54898	6.51661	5.36203	30211	38	732	6	0.819672	0.333255	1051|1432|4205|8569|9252|22926	CEBPB|MAPK14|MEF2A|MKNK1|RPS6KA5|ATF6	-1.7115	0	101	0	0	-3.67623	7.50397
GO:0031110	GO Biological Processes	regulation of microtubule polymerization or depolymerization	-3.54589	4.22099	4.76821	30211	88	732	9	1.22951	0.407309	403|2242|2258|3303|3304|22919|55755|57551|58526	ARL3|FES|FGF13|HSPA1A|HSPA1B|MAPRE1|CDK5RAP2|TAOK1|MID1IP1	-1.70975	0	88	0	0	-3.901	20.6359
GO:2001242	GO Biological Processes	regulation of intrinsic apoptotic signaling pathway	-3.53877	3.13763	4.41728	30211	171	732	13	1.77596	0.488168	960|2023|3303|4318|5291|6279|8876|9368|10131|23028|51657|55486|220042	CD44|ENO1|HSPA1A|MMP9|PIK3CB|S100A8|VNN1|SLC9A3R1|TRAP1|KDM1A|STYXL1|PARL|DDIAS	-1.70558	0	13	0	0	-8.68279	4.04626
GO:0009164	GO Biological Processes	nucleoside catabolic process	-3.53375	8.25437	5.71797	30211	25	732	5	0.68306	0.304429	978|7378|51733|51816|81602	CDA|UPP1|UPB1|ADA2|CDADC1	-1.70558	0	15	0	0	-8.40935	17.6879
GO:0036336	GO Biological Processes	dendritic cell migration	-3.53375	8.25437	5.71797	30211	25	732	5	0.68306	0.304429	240|1230|2131|7226|91662	ALOX5|CCR1|EXT1|TRPM2|NLRP12	-1.70558	0	57	0	0	-4.78838	9.52427
GO:0046339	GO Biological Processes	diacylglycerol metabolic process	-3.53375	8.25437	5.71797	30211	25	732	5	0.68306	0.304429	8694|9489|84649|137964|151056	DGAT1|PGS1|DGAT2|GPAT4|PLB1	-1.70558	0	82	0	0	-4.02508	10.318
WP2865	WikiPathways	IL1 and megakaryocytes in obesity	-3.53375	8.25437	5.71797	30211	25	732	5	0.68306	0.304429	3554|4318|7076|7096|114548	IL1R1|MMP9|TIMP1|TLR1|NLRP3	-1.70558	0	107	1	1	-3.53375	8.25437
GO:0032753	GO Biological Processes	positive regulation of interleukin-4 production	-3.53375	8.25437	5.71797	30211	25	732	5	0.68306	0.304429	942|1051|2207|3556|114548	CD86|CEBPB|FCER1G|IL1RAP|NLRP3	-1.70558	0	108	1	1	-3.53375	8.25437
WP4321	WikiPathways	Thermogenesis	-3.52186	3.82147	4.62868	30211	108	732	10	1.36612	0.429044	109|1432|2180|2181|2182|5562|6197|6655|9586|23028	ADCY3|MAPK14|ACSL1|ACSL3|ACSL4|PRKAA1|RPS6KA3|SOS2|CREB5|KDM1A	-1.69762	0	6	0	0	-10.7309	11.5561
hsa04931	KEGG Pathway	Insulin resistance	-3.52186	3.82147	4.62868	30211	108	732	10	1.36612	0.429044	2997|5291|5509|5562|5728|5836|6197|9021|9586|79660	GYS1|PIK3CB|PPP1R3D|PRKAA1|PTEN|PYGL|RPS6KA3|SOCS3|CREB5|PPP1R3B	-1.69762	0	43	0	0	-5.68176	4.10155
WP615	WikiPathways	Senescence and autophagy in cancer	-3.52186	3.82147	4.62868	30211	108	732	10	1.36612	0.429044	960|1051|1432|2934|3480|3490|5055|5728|8878|51100	CD44|CEBPB|MAPK14|GSN|IGF1R|IGFBP7|SERPINB2|PTEN|SQSTM1|SH3GLB1	-1.69762	0	109	1	1	-3.52186	3.82147
GO:0007596	GO Biological Processes	blood coagulation	-3.51417	3.11938	4.39244	30211	172	732	13	1.77596	0.488168	953|966|1432|2153|2776|3705|5023|5291|5359|5873|10461|80856|83706	ENTPD1|CD59|MAPK14|F5|GNAQ|ITPK1|P2RX1|PIK3CB|PLSCR1|RAB27A|MERTK|LNPK|FERMT3	-1.69123	0	28	0	0	-7.06417	3.11938
R-HSA-114608	Reactome Gene Sets	Platelet degranulation	-3.5034	3.51931	4.51853	30211	129	732	11	1.50273	0.449674	967|1675|2153|3082|5004|5768|6813|7076|9749|54863|83706	CD63|CFD|F5|HGF|ORM1|QSOX1|STXBP2|TIMP1|PHACTR2|TOR4A|FERMT3	-1.68306	0	42	0	0	-5.78669	3.51931
GO:0001101	GO Biological Processes	response to acid chemical	-3.5034	3.51931	4.51853	30211	129	732	11	1.50273	0.449674	1051|1536|2730|3480|5339|22849|56034|58528|80315|83667|84687	CEBPB|CYBB|GCLM|IGF1R|PLEC|CPEB3|PDGFC|RRAGD|CPEB4|SESN2|PPP1R9B	-1.68306	0	103	0	0	-3.6603	4.40233
WP2880	WikiPathways	Glucocorticoid receptor pathway	-3.49902	4.65035	4.85251	30211	71	732	8	1.0929	0.38428	1831|2040|6286|8972|10602|11057|80315|84002	TSC22D3|STOM|S100P|MGAM|CDC42EP3|ABHD2|CPEB4|B3GNT5	-1.67996	0	110	1	1	-3.49902	4.65035
GO:0006096	GO Biological Processes	glycolytic process	-3.48535	6.34952	5.26768	30211	39	732	6	0.819672	0.333255	2023|3101|3939|5208|5236|5315	ENO1|HK3|LDHA|PFKFB2|PGM1|PKM	-1.66886	0	50	0	0	-4.95755	15.0079
GO:0097479	GO Biological Processes	synaptic vesicle localization	-3.48535	6.34952	5.26768	30211	39	732	6	0.819672	0.333255	1020|2647|5873|6854|8825|10239	CDK5|BLOC1S1|RAB27A|SYN2|LIN7A|AP3S2	-1.66886	0	111	1	1	-3.48535	6.34952
GO:0071241	GO Biological Processes	cellular response to inorganic substance	-3.47668	2.81399	4.25525	30211	220	732	15	2.04918	0.523647	641|706|825|1050|1536|4205|4318|4520|5562|7226|8895|30061|57699|84329|221184	BLM|TSPO|CAPN3|CEBPA|CYBB|MEF2A|MMP9|MTF1|PRKAA1|TRPM2|CPNE3|SLC40A1|CPNE5|HVCN1|CPNE2	-1.66148	0	75	0	0	-4.26381	3.43932
GO:0050817	GO Biological Processes	coagulation	-3.46558	3.08353	4.34331	30211	174	732	13	1.77596	0.488168	953|966|1432|2153|2776|3705|5023|5291|5359|5873|10461|80856|83706	ENTPD1|CD59|MAPK14|F5|GNAQ|ITPK1|P2RX1|PIK3CB|PLSCR1|RAB27A|MERTK|LNPK|FERMT3	-1.65164	0	28	0	0	-7.06417	3.11938
GO:0045926	GO Biological Processes	negative regulation of growth	-3.45954	2.69531	4.19847	30211	245	732	16	2.18579	0.540443	91|604|978|1020|2023|2258|3303|3304|5728|6788|9150|51316|64218|83667|84687|400410	ACVR1B|BCL6|CDA|CDK5|ENO1|FGF13|HSPA1A|HSPA1B|PTEN|STK3|CTDP1|PLAC8|SEMA4A|SESN2|PPP1R9B|ST20	-1.64708	0	47	0	0	-5.19319	2.88459
GO:0050810	GO Biological Processes	regulation of steroid biosynthetic process	-3.45705	4.58576	4.80018	30211	72	732	8	1.0929	0.38428	133|706|1717|3480|3490|5447|5562|10613	ADM|TSPO|DHCR7|IGF1R|IGFBP7|POR|PRKAA1|ERLIN1	-1.64708	0	61	0	0	-4.59033	13.7573
GO:0033866	GO Biological Processes	nucleoside bisphosphate biosynthetic process	-3.45344	5.25278	4.97442	30211	55	732	7	0.956284	0.359709	2180|2181|2182|9061|51144|55902|84532	ACSL1|ACSL3|ACSL4|PAPSS1|HSD17B12|ACSS2|ACSS1	-1.64708	0	6	0	0	-10.7309	11.5561
GO:0034030	GO Biological Processes	ribonucleoside bisphosphate biosynthetic process	-3.45344	5.25278	4.97442	30211	55	732	7	0.956284	0.359709	2180|2181|2182|9061|51144|55902|84532	ACSL1|ACSL3|ACSL4|PAPSS1|HSD17B12|ACSS2|ACSS1	-1.64708	0	6	0	0	-10.7309	11.5561
GO:0034033	GO Biological Processes	purine nucleoside bisphosphate biosynthetic process	-3.45344	5.25278	4.97442	30211	55	732	7	0.956284	0.359709	2180|2181|2182|9061|51144|55902|84532	ACSL1|ACSL3|ACSL4|PAPSS1|HSD17B12|ACSS2|ACSS1	-1.64708	0	6	0	0	-10.7309	11.5561
GO:0002275	GO Biological Processes	myeloid cell activation involved in immune response	-3.45344	5.25278	4.97442	30211	55	732	7	0.956284	0.359709	306|2207|3735|6813|8291|9111|284021	ANXA3|FCER1G|KARS1|STXBP2|DYSF|NMI|MILR1	-1.64708	0	46	0	0	-5.22684	10.318
WP236	WikiPathways	Adipogenesis	-3.44577	3.46558	4.45646	30211	131	732	11	1.50273	0.449674	1050|1051|1647|1675|4205|5008|6777|8609|9021|9612|56729	CEBPA|CEBPB|GADD45A|CFD|MEF2A|OSM|STAT5B|KLF7|SOCS3|NCOR2|RETN	-1.64119	0	72	0	0	-4.293	6.00318
GO:0043269	GO Biological Processes	regulation of ion transport	-3.44505	1.92803	3.8715	30211	685	732	32	4.37158	0.755714	490|706|777|825|967|1020|1051|1230|1536|2040|2258|2280|2550|3753|3778|4318|4734|4923|4987|5023|5144|5562|5608|9368|9914|51719|54899|84329|117144|353514|375346|401152	ATP2B1|TSPO|CACNA1E|CAPN3|CD63|CDK5|CEBPB|CCR1|CYBB|STOM|FGF13|FKBP1A|GABBR1|KCNE1|KCNMA1|MMP9|NEDD4|NTSR1|OPRL1|P2RX1|PDE4D|PRKAA1|MAP2K6|SLC9A3R1|ATP2C2|CAB39|PXK|HVCN1|CATSPER1|LILRA5|STIMATE|C4orf3	-1.64119	0	49	0	0	-4.96954	3.48076
WP3925	WikiPathways	Amino acid metabolism	-3.43647	4.08183	4.63956	30211	91	732	9	1.22951	0.407309	216|875|2730|2936|3939|4942|5315|6611|84532	ALDH1A1|CBS|GCLM|GSR|LDHA|OAT|PKM|SMS|ACSS1	-1.63385	0	112	1	1	-3.43647	13.7573
R-HSA-8957322	Reactome Gene Sets	Metabolism of steroids	-3.4333	3.23701	4.37127	30211	153	732	12	1.63934	0.469343	231|706|1588|1593|1717|3422|4520|10802|51144|114876|114883|200931	AKR1B1|TSPO|CYP19A1|CYP27A1|DHCR7|IDI1|MTF1|SEC24A|HSD17B12|OSBPL1A|OSBPL9|SLC51A	-1.63193	0	113	1	1	-3.4333	6.87864
GO:0010035	GO Biological Processes	response to inorganic substance	-3.42445	2.09175	3.93001	30211	513	732	26	3.55191	0.684104	366|513|641|706|825|1050|1536|1545|3240|3778|4205|4318|4520|4734|5066|5339|5359|5562|6279|7226|8754|8895|30061|57699|84329|221184	AQP9|ATP5F1D|BLM|TSPO|CAPN3|CEBPA|CYBB|CYP1B1|HP|KCNMA1|MEF2A|MMP9|MTF1|NEDD4|PAM|PLEC|PLSCR1|PRKAA1|S100A8|TRPM2|ADAM9|CPNE3|SLC40A1|CPNE5|HVCN1|CPNE2	-1.62997	0	75	0	0	-4.26381	3.43932
GO:0035384	GO Biological Processes	thioester biosynthetic process	-3.42367	6.19078	5.17657	30211	40	732	6	0.819672	0.333255	2180|2181|2182|51144|55902|84532	ACSL1|ACSL3|ACSL4|HSD17B12|ACSS2|ACSS1	-1.62997	0	6	0	0	-10.7309	11.5561
GO:0071616	GO Biological Processes	acyl-CoA biosynthetic process	-3.42367	6.19078	5.17657	30211	40	732	6	0.819672	0.333255	2180|2181|2182|51144|55902|84532	ACSL1|ACSL3|ACSL4|HSD17B12|ACSS2|ACSS1	-1.62997	0	6	0	0	-10.7309	11.5561
GO:0006757	GO Biological Processes	ATP generation from ADP	-3.42367	6.19078	5.17657	30211	40	732	6	0.819672	0.333255	2023|3101|3939|5208|5236|5315	ENO1|HK3|LDHA|PFKFB2|PGM1|PKM	-1.62997	0	50	0	0	-4.95755	15.0079
WP3937	WikiPathways	Microglia pathogen phagocytosis pathway	-3.42367	6.19078	5.17657	30211	40	732	6	0.819672	0.333255	1536|2207|2209|3684|4689|5291	CYBB|FCER1G|FCGR1A|ITGAM|NCF4|PIK3CB	-1.62997	0	114	1	1	-3.42367	6.87864
GO:0051014	GO Biological Processes	actin filament severing	-3.42359	11.0058	6.10799	30211	15	732	4	0.546448	0.272477	822|2934|6840|9535	CAPG|GSN|SVIL|GMFG	-1.62997	0	65	0	0	-4.4872	11.0058
GO:0046903	GO Biological Processes	secretion	-3.42277	2.12742	3.94422	30211	485	732	25	3.4153	0.671295	133|306|366|1020|1230|3557|5023|5066|5799|5873|6777|6813|6854|8825|9368|9612|10461|11031|51192|54536|94120|134957|137964|200931|284021	ADM|ANXA3|AQP9|CDK5|CCR1|IL1RN|P2RX1|PAM|PTPRN2|RAB27A|STAT5B|STXBP2|SYN2|LIN7A|SLC9A3R1|NCOR2|MERTK|RAB31|CKLF|EXOC6|SYTL3|STXBP5|GPAT4|SLC51A|MILR1	-1.62997	0	115	1	1	-3.42277	2.40598
hsa05131	KEGG Pathway	Shigellosis	-3.4205	2.67348	4.16144	30211	247	732	16	2.18579	0.540443	960|1432|3101|3554|4671|5291|7100|8878|9252|27128|55062|58484|58528|81873|92610|114548	CD44|MAPK14|HK3|IL1R1|NAIP|PIK3CB|TLR5|SQSTM1|RPS6KA5|CYTH4|WIPI1|NLRC4|RRAGD|ARPC5L|TIFA|NLRP3	-1.62891	0	116	1	1	-3.4205	2.67348
GO:0007160	GO Biological Processes	cell-matrix adhesion	-3.41741	3.43932	4.42587	30211	132	732	11	1.50273	0.449674	960|967|1020|1308|3679|3684|7791|8754|10395|79834|83706	CD44|CD63|CDK5|COL17A1|ITGA7|ITGAM|ZYX|ADAM9|DLC1|PEAK1|FERMT3	-1.62702	0	117	1	1	-3.41741	5.29126
GO:0051668	GO Biological Processes	localization within membrane	-3.399	2.08363	3.90849	30211	515	732	26	3.55191	0.684104	403|738|825|1020|2258|2319|8724|8825|8934|9368|9694|9914|10211|10981|11031|22883|23499|27342|28952|51100|54536|55737|64374|92162|131540|285590	ARL3|VPS51|CAPN3|CDK5|FGF13|FLOT2|SNX3|LIN7A|RAB29|SLC9A3R1|EMC2|ATP2C2|FLOT1|RAB32|RAB31|CLSTN1|MACF1|RABGEF1|CCDC22|SH3GLB1|EXOC6|VPS35|SIL1|TMEM88|ZDHHC19|SH3PXD2B	-1.60982	0	118	1	1	-3.399	2.47985
GO:0002698	GO Biological Processes	negative regulation of immune effector process	-3.39451	3.68499	4.4859	30211	112	732	10	1.36612	0.429044	604|634|966|1378|1604|3142|3566|8993|11213|27342	BCL6|CEACAM1|CD59|CR1|CD55|HLX|IL4R|PGLYRP1|IRAK3|RABGEF1	-1.60859	0	21	0	0	-7.83974	18.7599
hsa04668	KEGG Pathway	TNF signaling pathway	-3.39451	3.68499	4.4859	30211	112	732	10	1.36612	0.429044	1051|1432|4318|5291|5608|8809|9021|9252|9586|197259	CEBPB|MAPK14|MMP9|PIK3CB|MAP2K6|IL18R1|SOCS3|RPS6KA5|CREB5|MLKL	-1.60859	0	101	0	0	-3.67623	7.50397
GO:0007599	GO Biological Processes	hemostasis	-3.39417	3.03127	4.27092	30211	177	732	13	1.77596	0.488168	953|966|1432|2153|2776|3705|5023|5291|5359|5873|10461|80856|83706	ENTPD1|CD59|MAPK14|F5|GNAQ|ITPK1|P2RX1|PIK3CB|PLSCR1|RAB27A|MERTK|LNPK|FERMT3	-1.60859	0	28	0	0	-7.06417	3.11938
GO:0002764	GO Biological Processes	immune response-regulating signaling pathway	-3.38974	2.35167	4.01379	30211	351	732	20	2.73224	0.602543	660|1378|2207|2210|5144|5608|6197|7096|7100|9111|11213|26191|26253|51311|80216|92610|118788|146722|338339|388325	BMX|CR1|FCER1G|FCGR1BP|PDE4D|MAP2K6|RPS6KA3|TLR1|TLR5|NMI|IRAK3|PTPN22|CLEC4E|TLR8|ALPK1|TIFA|PIK3AP1|CD300LF|CLEC4D|SCIMP	-1.60613	0	30	0	0	-6.87715	8.68881
GO:0042770	GO Biological Processes	signal transduction in response to DNA damage	-3.38934	3.41346	4.39558	30211	133	732	11	1.50273	0.449674	641|1112|1432|1647|9577|10459|10538|28996|51149|57551|83667	BLM|FOXN3|MAPK14|GADD45A|BABAM2|MAD2L2|BATF|HIPK2|MRNIP|TAOK1|SESN2	-1.60613	0	119	1	1	-3.38934	5.89598
GO:1903532	GO Biological Processes	positive regulation of secretion by cell	-3.38086	2.56066	4.08935	30211	274	732	17	2.3224	0.556687	1020|1588|2182|2550|3566|3684|4923|5208|5608|5873|7226|8754|10802|55737|56729|57126|134957	CDK5|CYP19A1|ACSL4|GABBR1|IL4R|ITGAM|NTSR1|PFKFB2|MAP2K6|RAB27A|TRPM2|ADAM9|SEC24A|VPS35|RETN|CD177|STXBP5	-1.59884	0	33	0	0	-6.4697	2.75146
GO:0032271	GO Biological Processes	regulation of protein polymerization	-3.37623	2.87466	4.20205	30211	201	732	14	1.91257	0.506244	403|822|2242|2934|3303|3304|6840|10602|22919|28988|54434|55755|81873|342184	ARL3|CAPG|FES|GSN|HSPA1A|HSPA1B|SVIL|CDC42EP3|MAPRE1|DBNL|SSH1|CDK5RAP2|ARPC5L|FMN1	-1.59539	0	65	0	0	-4.4872	11.0058
GO:0006886	GO Biological Processes	intracellular protein transport	-3.37316	1.93267	3.82349	30211	662	732	31	4.23497	0.744343	706|1020|1871|3840|4734|5873|6272|6788|6813|8878|8934|9679|10239|10483|10802|10981|11031|23256|27342|51194|51307|53917|54536|55647|55737|64374|80273|84313|94120|131540|728489	TSPO|CDK5|E2F3|KPNA4|NEDD4|RAB27A|SORT1|STK3|STXBP2|SQSTM1|RAB29|FAM53B|AP3S2|SEC23B|SEC24A|RAB32|RAB31|SCFD1|RABGEF1|IPO11|FAM53C|RAB24|EXOC6|RAB20|VPS35|SIL1|GRPEL1|VPS25|SYTL3|ZDHHC19|DNLZ	-1.5935	0	120	1	1	-3.37316	1.93267
GO:0046460	GO Biological Processes	neutral lipid biosynthetic process	-3.36944	7.64294	5.44162	30211	27	732	5	0.68306	0.304429	2180|2710|8694|84649|137964	ACSL1|GK|DGAT1|DGAT2|GPAT4	-1.59325	0	82	0	0	-4.02508	10.318
GO:0046463	GO Biological Processes	acylglycerol biosynthetic process	-3.36944	7.64294	5.44162	30211	27	732	5	0.68306	0.304429	2180|2710|8694|84649|137964	ACSL1|GK|DGAT1|DGAT2|GPAT4	-1.59325	0	82	0	0	-4.02508	10.318
GO:0080135	GO Biological Processes	regulation of cellular response to stress	-3.36939	1.90853	3.8099	30211	692	732	32	4.37158	0.755714	240|604|960|1647|2023|3082|3303|3480|4317|4671|5291|5728|6788|7226|8870|8876|9577|10131|10459|22926|23028|26191|27250|28996|51149|57551|83999|92797|151987|220042|258010|388325	ALOX5|BCL6|CD44|GADD45A|ENO1|HGF|HSPA1A|IGF1R|MMP8|NAIP|PIK3CB|PTEN|STK3|TRPM2|IER3|VNN1|BABAM2|TRAP1|MAD2L2|ATF6|KDM1A|PTPN22|PDCD4|HIPK2|MRNIP|TAOK1|KREMEN1|HELB|PPP4R2|DDIAS|SVIP|SCIMP	-1.59325	0	95	0	0	-3.76327	2.65319
hsa04216	KEGG Pathway	Ferroptosis	-3.36386	6.03978	5.08851	30211	41	732	6	0.819672	0.333255	1536|2180|2181|2182|2730|30061	CYBB|ACSL1|ACSL3|ACSL4|GCLM|SLC40A1	-1.59005	0	6	0	0	-10.7309	11.5561
WP1433	WikiPathways	Nucleotide-binding oligomerization domain (NOD) pathway	-3.36386	6.03978	5.08851	30211	41	732	6	0.819672	0.333255	4671|9744|58484|84674|91662|114548	NAIP|ACAP1|NLRC4|CARD6|NLRP12|NLRP3	-1.59005	0	121	1	1	-3.36386	6.03978
R-HSA-76005	Reactome Gene Sets	Response to elevated platelet cytosolic Ca2+	-3.36156	3.38799	4.36558	30211	134	732	11	1.50273	0.449674	967|1675|2153|3082|5004|5768|6813|7076|9749|54863|83706	CD63|CFD|F5|HGF|ORM1|QSOX1|STXBP2|TIMP1|PHACTR2|TOR4A|FERMT3	-1.58969	0	42	0	0	-5.78669	3.51931
GO:1901652	GO Biological Processes	response to peptide	-3.36119	2.18722	3.92563	30211	434	732	23	3.14208	0.644793	133|634|1020|1432|1536|1545|2200|2650|3480|4318|5315|5447|5905|6272|6777|7076|9365|11031|26191|56729|57085|83667|84687	ADM|CEACAM1|CDK5|MAPK14|CYBB|CYP1B1|FBN1|GCNT1|IGF1R|MMP9|PKM|POR|RANGAP1|SORT1|STAT5B|TIMP1|KL|RAB31|PTPN22|RETN|AGTRAP|SESN2|PPP1R9B	-1.58969	0	64	0	0	-4.48912	2.25984
GO:0006665	GO Biological Processes	sphingolipid metabolic process	-3.35674	3.17476	4.29131	30211	156	732	12	1.63934	0.469343	2529|2629|2760|5023|7357|8702|55331|142891|166929|256435|285362|285848	FUT7|GBA|GM2A|P2RX1|UGCG|B4GALT4|ACER3|SAMD8|SGMS2|ST6GALNAC3|SUMF1|PNPLA1	-1.58862	0	35	0	0	-6.25499	8.25437
R-HSA-936837	Reactome Gene Sets	Ion transport by P-type ATPases	-3.35667	5.06847	4.84475	30211	57	732	7	0.956284	0.359709	490|9914|10079|23200|23250|51076|79895	ATP2B1|ATP2C2|ATP9A|ATP11B|ATP11A|CUTC|ATP8B4	-1.58862	0	73	0	0	-4.28303	5.06847
hsa05134	KEGG Pathway	Legionellosis	-3.35667	5.06847	4.84475	30211	57	732	7	0.956284	0.359709	1378|3303|3304|3684|4671|7100|58484	CR1|HSPA1A|HSPA1B|ITGAM|NAIP|TLR5|NLRC4	-1.58862	0	88	0	0	-3.901	20.6359
GO:0050777	GO Biological Processes	negative regulation of immune response	-3.34753	2.9974	4.22351	30211	179	732	13	1.77596	0.488168	604|634|966|1378|1432|1604|3142|3566|8993|9111|11213|27342|64092	BCL6|CEACAM1|CD59|CR1|MAPK14|CD55|HLX|IL4R|PGLYRP1|NMI|IRAK3|RABGEF1|SAMSN1	-1.58063	0	21	0	0	-7.83974	18.7599
GO:0010951	GO Biological Processes	negative regulation of endopeptidase activity	-3.34387	2.63088	4.08847	30211	251	732	16	2.18579	0.540443	960|1378|1471|1992|3082|4318|4671|5055|5266|5271|5447|6197|7076|8530|10653|64780	CD44|CR1|CST3|SERPINB1|HGF|MMP9|NAIP|SERPINB2|PI3|SERPINB8|POR|RPS6KA3|TIMP1|CST7|SPINT2|MICAL1	-1.57811	0	86	0	0	-3.91381	3.88441
GO:0009222	GO Biological Processes	pyrimidine ribonucleotide catabolic process	-3.3363	17.6879	6.95815	30211	7	732	3	0.409836	0.236134	7378|51733|57089	UPP1|UPB1|ENTPD7	-1.57494	0	15	0	0	-8.40935	17.6879
GO:0045630	GO Biological Processes	positive regulation of T-helper 2 cell differentiation	-3.3363	17.6879	6.95815	30211	7	732	3	0.409836	0.236134	942|3566|114548	CD86|IL4R|NLRP3	-1.57494	0	21	0	0	-7.83974	18.7599
GO:0042940	GO Biological Processes	D-amino acid transport	-3.3363	17.6879	6.95815	30211	7	732	3	0.409836	0.236134	4923|6507|94081	NTSR1|SLC1A3|SFXN1	-1.57494	0	122	1	1	-3.3363	17.6879
GO:0071230	GO Biological Processes	cellular response to amino acid stimulus	-3.33552	4.40233	4.64878	30211	75	732	8	1.0929	0.38428	1051|1536|2730|22849|56034|58528|80315|83667	CEBPB|CYBB|GCLM|CPEB3|PDGFC|RRAGD|CPEB4|SESN2	-1.57494	0	103	0	0	-3.6603	4.40233
GO:0043200	GO Biological Processes	response to amino acid	-3.3331	3.62034	4.41695	30211	114	732	10	1.36612	0.429044	1051|1536|2730|3480|22849|56034|58528|80315|83667|84687	CEBPB|CYBB|GCLM|IGF1R|CPEB3|PDGFC|RRAGD|CPEB4|SESN2|PPP1R9B	-1.57494	0	103	0	0	-3.6603	4.40233
GO:0006694	GO Biological Processes	steroid biosynthetic process	-3.3331	3.62034	4.41695	30211	114	732	10	1.36612	0.429044	231|706|1588|1593|1717|3422|5562|51144|114876|114883	AKR1B1|TSPO|CYP19A1|CYP27A1|DHCR7|IDI1|PRKAA1|HSD17B12|OSBPL1A|OSBPL9	-1.57494	0	113	0	0	-3.4333	6.87864
R-HSA-168898	Reactome Gene Sets	Toll-like Receptor Cascades	-3.33168	3.15454	4.26508	30211	157	732	12	1.63934	0.469343	1432|3684|4205|5608|6197|6279|6283|7096|7100|9252|11213|51311	MAPK14|ITGAM|MEF2A|MAP2K6|RPS6KA3|S100A8|S100A12|TLR1|TLR5|RPS6KA5|IRAK3|TLR8	-1.57494	0	101	0	0	-3.67623	7.50397
GO:0043112	GO Biological Processes	receptor metabolic process	-3.33168	3.95156	4.51632	30211	94	732	9	1.22951	0.407309	133|408|634|1020|2207|4734|11031|26119|51100	ADM|ARRB1|CEACAM1|CDK5|FCER1G|NEDD4|RAB31|LDLRAP1|SH3GLB1	-1.57494	0	94	0	0	-3.80587	4.65973
R-HSA-9006934	Reactome Gene Sets	Signaling by Receptor Tyrosine Kinases	-3.32373	2.05963	3.84453	30211	521	732	26	3.55191	0.684104	528|1020|1432|1536|2242|2963|3082|3480|3915|4205|4318|4689|4734|5291|6016|6197|6446|6777|8569|9252|9365|10653|55824|56034|64759|83464	ATP6V1C1|CDK5|MAPK14|CYBB|FES|GTF2F2|HGF|IGF1R|LAMC1|MEF2A|MMP9|NCF4|NEDD4|PIK3CB|RIT1|RPS6KA3|SGK1|STAT5B|MKNK1|RPS6KA5|KL|SPINT2|PAG1|PDGFC|TNS3|APH1B	-1.56811	0	123	1	1	-3.32373	2.05963
GO:0097435	GO Biological Processes	supramolecular fiber organization	-3.31133	2.05569	3.83395	30211	522	732	26	3.55191	0.684104	408|822|825|1471|1545|2131|2258|2280|2934|3985|4082|4205|5339|6840|7171|7791|8522|9050|9508|10459|22919|64780|65108|81873|84687|342184	ARRB1|CAPG|CAPN3|CST3|CYP1B1|EXT1|FGF13|FKBP1A|GSN|LIMK2|MARCKS|MEF2A|PLEC|SVIL|TPM4|ZYX|GAS7|PSTPIP2|ADAMTS3|MAD2L2|MAPRE1|MICAL1|MARCKSL1|ARPC5L|PPP1R9B|FMN1	-1.55682	0	62	0	0	-4.57592	10.318
GO:0046135	GO Biological Processes	pyrimidine nucleoside catabolic process	-3.30703	10.318	5.87473	30211	16	732	4	0.546448	0.272477	978|7378|51733|81602	CDA|UPP1|UPB1|CDADC1	-1.55676	0	15	0	0	-8.40935	17.6879
GO:0006828	GO Biological Processes	manganese ion transport	-3.30703	10.318	5.87473	30211	16	732	4	0.546448	0.272477	6556|7226|9914|55858	SLC11A1|TRPM2|ATP2C2|TMEM165	-1.55676	0	77	0	0	-4.1945	16.5087
GO:2001044	GO Biological Processes	regulation of integrin-mediated signaling pathway	-3.30703	10.318	5.87473	30211	16	732	4	0.546448	0.272477	683|967|7076|57126	BST1|CD63|TIMP1|CD177	-1.55676	0	124	1	1	-3.30703	10.318
GO:0009260	GO Biological Processes	ribonucleotide biosynthetic process	-3.30685	3.13457	4.23906	30211	158	732	12	1.63934	0.469343	109|272|513|978|2180|2181|2182|7378|9061|51144|55902|84532	ADCY3|AMPD3|ATP5F1D|CDA|ACSL1|ACSL3|ACSL4|UPP1|PAPSS1|HSD17B12|ACSS2|ACSS1	-1.55676	0	6	0	0	-10.7309	11.5561
GO:0009100	GO Biological Processes	glycoprotein metabolic process	-3.3045	2.37626	3.96127	30211	330	732	19	2.59563	0.587699	2131|2529|2589|2590|2650|6484|8509|8702|9953|22856|29940|50515|51465|55858|56548|79623|83857|84002|256435	EXT1|FUT7|GALNT1|GALNT2|GCNT1|ST3GAL4|NDST2|B4GALT4|HS3ST3B1|CHSY1|DSE|CHST11|UBE2J1|TMEM165|CHST7|GALNT14|TMTC1|B3GNT5|ST6GALNAC3	-1.55551	0	63	0	0	-4.51802	13.7573
GO:0033273	GO Biological Processes	response to vitamin	-3.29639	4.34441	4.60007	30211	76	732	8	1.0929	0.38428	249|490|706|2153|2242|3480|7706|9365	ALPL|ATP2B1|TSPO|F5|FES|IGF1R|TRIM25|KL	-1.54857	0	71	0	0	-4.32191	7.36997
R-HSA-382551	Reactome Gene Sets	Transport of small molecules	-3.29537	1.86827	3.73952	30211	729	732	33	4.5082	0.766883	23|109|366|444|490|528|762|1831|2040|3934|6446|6507|6556|7226|9056|9914|10079|10613|11182|23200|23250|23568|26119|30061|51076|55356|55486|79895|120103|133418|140803|197259|353189	ABCF1|ADCY3|AQP9|ASPH|ATP2B1|ATP6V1C1|CA4|TSC22D3|STOM|LCN2|SGK1|SLC1A3|SLC11A1|TRPM2|SLC7A7|ATP2C2|ATP9A|ERLIN1|SLC2A6|ATP11B|ATP11A|ARL2BP|LDLRAP1|SLC40A1|CUTC|SLC22A15|PARL|ATP8B4|SLC36A4|EMB|TRPM6|MLKL|SLCO4C1	-1.54857	0	125	1	1	-3.29537	1.86827
GO:0033280	GO Biological Processes	response to vitamin D	-3.29269	7.36997	5.31386	30211	28	732	5	0.68306	0.304429	249|490|2242|7706|9365	ALPL|ATP2B1|FES|TRIM25|KL	-1.54698	0	71	0	0	-4.32191	7.36997
GO:0051493	GO Biological Processes	regulation of cytoskeleton organization	-3.27441	2.04394	3.80236	30211	525	732	26	3.55191	0.684104	27|403|683|822|1020|2242|2258|2934|3303|3304|5066|5562|6279|6840|7226|9535|10395|10602|22919|28988|54434|55755|57551|58526|81873|342184	ABL2|ARL3|BST1|CAPG|CDK5|FES|FGF13|GSN|HSPA1A|HSPA1B|PAM|PRKAA1|S100A8|SVIL|TRPM2|GMFG|DLC1|CDC42EP3|MAPRE1|DBNL|SSH1|CDK5RAP2|TAOK1|MID1IP1|ARPC5L|FMN1	-1.53048	0	65	0	0	-4.4872	11.0058
GO:0048193	GO Biological Processes	Golgi vesicle transport	-3.27402	2.50579	3.98894	30211	280	732	17	2.3224	0.556687	403|738|6272|8724|9382|10079|10239|10483|10802|11031|23256|23499|28952|54536|55062|58485|79090	ARL3|VPS51|SORT1|SNX3|COG1|ATP9A|AP3S2|SEC23B|SEC24A|RAB31|SCFD1|MACF1|CCDC22|EXOC6|WIPI1|TRAPPC1|TRAPPC6A	-1.53048	0	126	1	1	-3.27402	4.04626
GO:0006892	GO Biological Processes	post-Golgi vesicle-mediated transport	-3.26425	3.86924	4.43696	30211	96	732	9	1.22951	0.407309	403|6272|10239|11031|23256|23499|28952|54536|55062	ARL3|SORT1|AP3S2|RAB31|SCFD1|MACF1|CCDC22|EXOC6|WIPI1	-1.52179	0	126	0	0	-3.27402	4.04626
hsa05140	KEGG Pathway	Leishmaniasis	-3.25793	4.28799	4.5522	30211	77	732	8	1.0929	0.38428	1378|1432|1536|2209|3109|3684|4689|65108	CR1|MAPK14|CYBB|FCGR1A|HLA-DMB|ITGAM|NCF4|MARCKSL1	-1.51655	0	114	0	0	-3.42367	6.87864
GO:0018105	GO Biological Processes	peptidyl-serine phosphorylation	-3.25648	2.93188	4.13064	30211	183	732	13	1.77596	0.488168	1020|1432|5165|5562|6197|6446|8569|8798|9252|26524|28996|51719|375449	CDK5|MAPK14|PDK3|PRKAA1|RPS6KA3|SGK1|MKNK1|DYRK4|RPS6KA5|LATS2|HIPK2|CAB39|MAST4	-1.51618	0	29	0	0	-7.05542	3.00523
GO:0016266	GO Biological Processes	O-glycan processing	-3.24944	5.75886	4.92083	30211	43	732	6	0.819672	0.333255	2589|2590|2650|6484|79623|84002	GALNT1|GALNT2|GCNT1|ST3GAL4|GALNT14|B3GNT5	-1.51021	0	63	0	0	-4.51802	13.7573
GO:0032386	GO Biological Processes	regulation of intracellular transport	-3.24105	2.3478	3.90306	30211	334	732	19	2.59563	0.587699	1020|1432|2040|3684|3753|4734|5562|5905|8724|8934|10079|23256|26119|51100|51465|55486|55737|58480|258010	CDK5|MAPK14|STOM|ITGAM|KCNE1|NEDD4|PRKAA1|RANGAP1|SNX3|RAB29|ATP9A|SCFD1|LDLRAP1|SH3GLB1|UBE2J1|PARL|VPS35|RHOU|SVIP	-1.50289	0	60	0	0	-4.6087	4.85551
GO:0072522	GO Biological Processes	purine-containing compound biosynthetic process	-3.23367	3.07616	4.16224	30211	161	732	12	1.63934	0.469343	109|262|272|513|2180|2181|2182|9061|51144|51816|55902|84532	ADCY3|AMD1|AMPD3|ATP5F1D|ACSL1|ACSL3|ACSL4|PAPSS1|HSD17B12|ADA2|ACSS2|ACSS1	-1.49765	0	6	0	0	-10.7309	11.5561
GO:0051250	GO Biological Processes	negative regulation of lymphocyte activation	-3.23367	3.07616	4.16224	30211	161	732	12	1.63934	0.469343	604|634|942|1051|1378|3142|3566|8993|10461|26191|55824|64092	BCL6|CEACAM1|CD86|CEBPB|CR1|HLX|IL4R|PGLYRP1|MERTK|PTPN22|PAG1|SAMSN1	-1.49765	0	21	0	0	-7.83974	18.7599
GO:1903533	GO Biological Processes	regulation of protein targeting	-3.2201	4.23301	4.50514	30211	78	732	8	1.0929	0.38428	1020|2040|3684|3753|5562|51100|55486|58480	CDK5|STOM|ITGAM|KCNE1|PRKAA1|SH3GLB1|PARL|RHOU	-1.48845	0	60	0	0	-4.6087	4.85551
GO:1901616	GO Biological Processes	organic hydroxy compound catabolic process	-3.2201	4.23301	4.50514	30211	78	732	8	1.0929	0.38428	1593|2710|3613|3628|4923|5728|27284|256356	CYP27A1|GK|IMPA2|INPP1|NTSR1|PTEN|SULT1B1|GK5	-1.48845	0	68	0	0	-4.42228	9.17152
GO:0032387	GO Biological Processes	negative regulation of intracellular transport	-3.21925	4.81505	4.66122	30211	60	732	7	0.956284	0.359709	1020|3753|5905|8724|51465|55737|258010	CDK5|KCNE1|RANGAP1|SNX3|UBE2J1|VPS35|SVIP	-1.48845	0	60	0	0	-4.6087	4.85551
GO:0002825	GO Biological Processes	regulation of T-helper 1 type immune response	-3.21919	7.11584	5.19225	30211	29	732	5	0.68306	0.304429	3142|3554|3566|6556|8809	HLX|IL1R1|IL4R|SLC11A1|IL18R1	-1.48845	0	44	0	0	-5.68056	7.11584
GO:0097066	GO Biological Processes	response to thyroid hormone	-3.21919	7.11584	5.19225	30211	29	732	5	0.68306	0.304429	687|2629|2730|4005|51719	KLF9|GBA|GCLM|LMO2|CAB39	-1.48845	0	127	1	1	-3.21919	7.28327
GO:0019438	GO Biological Processes	aromatic compound biosynthetic process	-3.20399	1.8079	3.64708	30211	799	732	35	4.78142	0.788649	109|211|262|272|513|706|978|1871|2180|2181|2182|2963|3735|4086|4205|4520|4783|5442|7378|9061|9111|9150|9365|10459|10588|27010|51144|51816|54187|54981|55718|55902|84532|92797|93100	ADCY3|ALAS1|AMD1|AMPD3|ATP5F1D|TSPO|CDA|E2F3|ACSL1|ACSL3|ACSL4|GTF2F2|KARS1|SMAD1|MEF2A|MTF1|NFIL3|POLRMT|UPP1|PAPSS1|NMI|CTDP1|KL|MAD2L2|MTHFS|TPK1|HSD17B12|ADA2|NANS|NMRK1|POLR3E|ACSS2|ACSS1|HELB|NAPRT	-1.47546	0	6	0	0	-10.7309	11.5561
GO:0007005	GO Biological Processes	mitochondrion organization	-3.20111	2.1722	3.80284	30211	418	732	22	3.00546	0.631065	513|706|1020|1050|2730|3303|4205|5339|8878|8934|10981|23287|23408|23593|51103|55062|55486|55737|57001|80273|83667|728489	ATP5F1D|TSPO|CDK5|CEBPA|GCLM|HSPA1A|MEF2A|PLEC|SQSTM1|RAB29|RAB32|AGTPBP1|SIRT5|HEBP2|NDUFAF1|WIPI1|PARL|VPS35|SDHAF3|GRPEL1|SESN2|DNLZ	-1.47546	0	128	1	1	-3.20111	2.1722
GO:0046467	GO Biological Processes	membrane lipid biosynthetic process	-3.20073	3.24279	4.19134	30211	140	732	11	1.50273	0.449674	2629|5023|6484|7357|8702|55331|84002|142891|166929|256435|285848	GBA|P2RX1|ST3GAL4|UGCG|B4GALT4|ACER3|B3GNT5|SAMD8|SGMS2|ST6GALNAC3|PNPLA1	-1.47546	0	35	0	0	-6.25499	8.25437
R-HSA-1474228	Reactome Gene Sets	Degradation of the extracellular matrix	-3.20073	3.24279	4.19134	30211	140	732	11	1.50273	0.449674	825|960|1308|1509|2200|3915|4317|4318|7076|8754|64386	CAPN3|CD44|COL17A1|CTSD|FBN1|LAMC1|MMP8|MMP9|TIMP1|ADAM9|MMP25	-1.47546	0	74	0	0	-4.27848	3.24279
WP368	WikiPathways	Mitochondrial long chain fatty acid beta-oxidation	-3.1989	9.71103	5.66119	30211	17	732	4	0.546448	0.272477	2180|2181|2182|55825	ACSL1|ACSL3|ACSL4|PECR	-1.47546	0	6	0	0	-10.7309	11.5561
R-HSA-70221	Reactome Gene Sets	Glycogen breakdown (glycogenolysis)	-3.1989	9.71103	5.66119	30211	17	732	4	0.546448	0.272477	2992|5256|5836|55276	GYG1|PHKA2|PYGL|PGM2	-1.47546	0	31	0	0	-6.55093	12.8975
GO:0016045	GO Biological Processes	detection of bacterium	-3.1989	9.71103	5.66119	30211	17	732	4	0.546448	0.272477	4671|7096|8993|58484	NAIP|TLR1|PGLYRP1|NLRC4	-1.47546	0	67	0	0	-4.42829	9.71103
GO:0030308	GO Biological Processes	negative regulation of cell growth	-3.19008	2.88459	4.06263	30211	186	732	13	1.77596	0.488168	91|604|978|1020|2023|2258|3303|3304|9150|64218|83667|84687|400410	ACVR1B|BCL6|CDA|CDK5|ENO1|FGF13|HSPA1A|HSPA1B|CTDP1|SEMA4A|SESN2|PPP1R9B|ST20	-1.46768	0	47	0	0	-5.19319	2.88459
GO:0051928	GO Biological Processes	positive regulation of calcium ion transport	-3.1858	3.46822	4.25116	30211	119	732	10	1.36612	0.429044	490|706|825|1020|1230|4923|5023|9914|353514|375346	ATP2B1|TSPO|CAPN3|CDK5|CCR1|NTSR1|P2RX1|ATP2C2|LILRA5|STIMATE	-1.46443	0	69	0	0	-4.42203	3.46822
GO:0046394	GO Biological Processes	carboxylic acid biosynthetic process	-3.17815	2.53981	3.92936	30211	260	732	16	2.18579	0.540443	216|240|875|1593|4942|5562|6507|10170|11057|22928|51144|51733|55825|84532|114876|114883	ALDH1A1|ALOX5|CBS|CYP27A1|OAT|PRKAA1|SLC1A3|DHRS9|ABHD2|SEPHS2|HSD17B12|UPB1|PECR|ACSS1|OSBPL1A|OSBPL9	-1.4578	0	16	0	0	-8.29432	3.02604
GO:0008154	GO Biological Processes	actin polymerization or depolymerization	-3.17536	4.73611	4.60274	30211	61	732	7	0.956284	0.359709	822|2934|6840|8522|9050|64780|84687	CAPG|GSN|SVIL|GAS7|PSTPIP2|MICAL1|PPP1R9B	-1.45604	0	62	0	0	-4.57592	10.318
GO:0050764	GO Biological Processes	regulation of phagocytosis	-3.16653	3.75199	4.32184	30211	99	732	9	1.22951	0.407309	2207|5359|5873|6556|8291|8724|10461|11031|146722	FCER1G|PLSCR1|RAB27A|SLC11A1|DYSF|SNX3|MERTK|RAB31|CD300LF	-1.44823	0	129	1	1	-3.16653	7.50397
GO:0002237	GO Biological Processes	response to molecule of bacterial origin	-3.16347	2.31317	3.83146	30211	339	732	19	2.59563	0.587699	133|249|706|942|1051|1432|3248|3454|6197|6279|6556|7096|8754|10804|11213|26191|27250|57048|114548	ADM|ALPL|TSPO|CD86|CEBPB|MAPK14|HPGD|IFNAR1|RPS6KA3|S100A8|SLC11A1|TLR1|ADAM9|GJB6|IRAK3|PTPN22|PDCD4|PLSCR3|NLRP3	-1.4462	0	37	0	0	-6.2135	2.33614
GO:0002696	GO Biological Processes	positive regulation of leukocyte activation	-3.16023	2.15672	3.76626	30211	421	732	22	3.00546	0.631065	604|683|942|1050|1378|1604|2319|3109|3142|3566|3684|3735|3956|4317|6777|8876|10459|10673|26191|57126|114548|338339	BCL6|BST1|CD86|CEBPA|CR1|CD55|FLOT2|HLA-DMB|HLX|IL4R|ITGAM|KARS1|LGALS1|MMP8|STAT5B|VNN1|MAD2L2|TNFSF13B|PTPN22|CD177|NLRP3|CLEC4D	-1.44397	0	21	0	0	-7.83974	18.7599
GO:0048872	GO Biological Processes	homeostasis of number of cells	-3.15812	2.62321	3.94481	30211	236	732	15	2.04918	0.523647	211|604|1777|2131|2629|3957|6655|6777|10461|10673|23210|28996|30061|57864|94081	ALAS1|BCL6|DNASE2|EXT1|GBA|LGALS2|SOS2|STAT5B|MERTK|TNFSF13B|JMJD6|HIPK2|SLC40A1|SLC46A2|SFXN1	-1.44312	0	130	1	1	-3.15812	4.42198
hsa04152	KEGG Pathway	AMPK signaling pathway	-3.15735	3.43932	4.21906	30211	120	732	10	1.36612	0.429044	1938|2997|3480|5208|5209|5291|5562|8900|9586|51719	EEF2|GYS1|IGF1R|PFKFB2|PFKFB3|PIK3CB|PRKAA1|CCNA1|CREB5|CAB39	-1.44312	0	104	0	0	-3.62957	4.85551
GO:0061024	GO Biological Processes	membrane organization	-3.14979	1.81298	3.61057	30211	774	732	34	4.64481	0.777858	706|1378|2209|2319|2352|2934|3303|3684|5339|5359|5728|7357|8291|8396|8724|9368|9694|10079|10211|10483|10802|23200|23250|23355|23593|25801|51100|51272|54947|55647|57048|57655|79895|388121	TSPO|CR1|FCGR1A|FLOT2|FOLR3|GSN|HSPA1A|ITGAM|PLEC|PLSCR1|PTEN|UGCG|DYSF|PIP4K2B|SNX3|SLC9A3R1|EMC2|ATP9A|FLOT1|SEC23B|SEC24A|ATP11B|ATP11A|VPS8|HEBP2|GCA|SH3GLB1|BET1L|LPCAT2|RAB20|PLSCR3|GRAMD1A|ATP8B4|TNFAIP8L3	-1.44148	0	131	1	1	-3.14979	2.9692
GO:0030204	GO Biological Processes	chondroitin sulfate metabolic process	-3.14868	6.87864	5.07628	30211	30	732	5	0.68306	0.304429	2131|22856|29940|50515|56548	EXT1|CHSY1|DSE|CHST11|CHST7	-1.44148	0	5	0	0	-11.7564	9.17152
GO:0019320	GO Biological Processes	hexose catabolic process	-3.14868	6.87864	5.07628	30211	30	732	5	0.68306	0.304429	2023|2529|2592|3101|5208	ENO1|FUT7|GALT|HK3|PFKFB2	-1.44148	0	50	0	0	-4.95755	15.0079
GO:0120178	GO Biological Processes	steroid hormone biosynthetic process	-3.14868	6.87864	5.07628	30211	30	732	5	0.68306	0.304429	231|706|1588|1717|51144	AKR1B1|TSPO|CYP19A1|DHCR7|HSD17B12	-1.44148	0	113	0	0	-3.4333	6.87864
hsa00030	KEGG Pathway	Pentose phosphate pathway	-3.14868	6.87864	5.07628	30211	30	732	5	0.68306	0.304429	5226|5236|55276|64080|414328	PGD|PGM1|PGM2|RBKS|IDNK	-1.44148	0	132	1	1	-3.14868	8.84397
M269	Canonical Pathways	PID RAS PATHWAY	-3.14868	6.87864	5.07628	30211	30	732	5	0.68306	0.304429	3956|5922|6655|27342|115727	LGALS1|RASA2|SOS2|RABGEF1|RASGRP4	-1.44148	0	133	1	1	-3.14868	6.87864
GO:0060142	GO Biological Processes	regulation of syncytium formation by plasma membrane fusion	-3.14868	6.87864	5.07628	30211	30	732	5	0.68306	0.304429	1432|3566|8754|10211|51177	MAPK14|IL4R|ADAM9|FLOT1|PLEKHO1	-1.44148	0	134	1	1	-3.14868	7.86131
GO:0031589	GO Biological Processes	cell-substrate adhesion	-3.14668	2.85391	4.01804	30211	188	732	13	1.77596	0.488168	960|967|1020|1308|3679|3684|3915|7791|8754|10395|10461|79834|83706	CD44|CD63|CDK5|COL17A1|ITGA7|ITGAM|LAMC1|ZYX|ADAM9|DLC1|MERTK|PEAK1|FERMT3	-1.44077	0	117	0	0	-3.41741	5.29126
GO:0016053	GO Biological Processes	organic acid biosynthetic process	-3.14253	2.52042	3.89491	30211	262	732	16	2.18579	0.540443	216|240|875|1593|4942|5562|6507|10170|11057|22928|51144|51733|55825|84532|114876|114883	ALDH1A1|ALOX5|CBS|CYP27A1|OAT|PRKAA1|SLC1A3|DHRS9|ABHD2|SEPHS2|HSD17B12|UPB1|PECR|ACSS1|OSBPL1A|OSBPL9	-1.44077	0	16	0	0	-8.29432	3.02604
GO:0010466	GO Biological Processes	negative regulation of peptidase activity	-3.14253	2.52042	3.89491	30211	262	732	16	2.18579	0.540443	960|1378|1471|1992|3082|4318|4671|5055|5266|5271|5447|6197|7076|8530|10653|64780	CD44|CR1|CST3|SERPINB1|HGF|MMP9|NAIP|SERPINB2|PI3|SERPINB8|POR|RPS6KA3|TIMP1|CST7|SPINT2|MICAL1	-1.44077	0	86	0	0	-3.91381	3.88441
GO:0070432	GO Biological Processes	regulation of nucleotide-binding oligomerization domain containing 2 signaling pathway	-3.14008	15.4769	6.45315	30211	8	732	3	0.409836	0.236134	3303|3304|26191	HSPA1A|HSPA1B|PTPN22	-1.44077	0	88	0	0	-3.901	20.6359
GO:1904044	GO Biological Processes	response to aldosterone	-3.14008	15.4769	6.45315	30211	8	732	3	0.409836	0.236134	1536|3480|6446	CYBB|IGF1R|SGK1	-1.44077	0	135	1	1	-3.14008	15.4769
R-HSA-9012546	Reactome Gene Sets	Interleukin-18 signaling	-3.14008	15.4769	6.45315	30211	8	732	3	0.409836	0.236134	240|8807|8809	ALOX5|IL18RAP|IL18R1	-1.44077	0	136	1	1	-3.14008	15.4769
GO:2000389	GO Biological Processes	regulation of neutrophil extravasation	-3.14008	15.4769	6.45315	30211	8	732	3	0.409836	0.236134	2529|3554|4267	FUT7|IL1R1|CD99	-1.44077	0	137	1	1	-3.14008	15.4769
GO:0031668	GO Biological Processes	cellular response to extracellular stimulus	-3.13931	2.61214	3.92627	30211	237	732	15	2.04918	0.523647	490|875|1824|2242|2629|5339|5562|7378|10641|51100|55062|58528|80315|83667|84687	ATP2B1|CBS|DSC2|FES|GBA|PLEC|PRKAA1|UPP1|NPRL2|SH3GLB1|WIPI1|RRAGD|CPEB4|SESN2|PPP1R9B	-1.44077	0	36	0	0	-6.22021	4.12719
GO:0009266	GO Biological Processes	response to temperature stimulus	-3.13909	3.00159	4.06255	30211	165	732	12	1.63934	0.469343	133|490|3303|3304|3490|4923|5562|5611|7226|30001|51316|284207	ADM|ATP2B1|HSPA1A|HSPA1B|IGFBP7|NTSR1|PRKAA1|DNAJC3|TRPM2|ERO1A|PLAC8|METRNL	-1.44077	0	138	1	1	-3.13909	4.85551
GO:0031623	GO Biological Processes	receptor internalization	-3.13237	4.65973	4.54551	30211	62	732	7	0.956284	0.359709	133|408|634|2207|4734|11031|26119	ADM|ARRB1|CEACAM1|FCER1G|NEDD4|RAB31|LDLRAP1	-1.43502	0	94	0	0	-3.80587	4.65973
R-HSA-76002	Reactome Gene Sets	Platelet activation, signaling and aggregation	-3.12488	2.51084	3.8778	30211	263	732	16	2.18579	0.540443	408|967|1432|1675|2153|2207|2776|3082|5004|5291|5768|6813|7076|9749|54863|83706	ARRB1|CD63|MAPK14|CFD|F5|FCER1G|GNAQ|HGF|ORM1|PIK3CB|QSOX1|STXBP2|TIMP1|PHACTR2|TOR4A|FERMT3	-1.4285	0	42	0	0	-5.78669	3.51931
M3468	Canonical Pathways	NABA ECM REGULATORS	-3.12062	2.60117	3.90782	30211	238	732	15	2.04918	0.523647	1471|1509|1992|4317|4318|5055|5266|5271|5351|7076|8530|8754|9508|54757|64386	CST3|CTSD|SERPINB1|MMP8|MMP9|SERPINB2|PI3|SERPINB8|PLOD1|TIMP1|CST7|ADAM9|ADAMTS3|FAM20A|MMP25	-1.42521	0	74	0	0	-4.27848	3.24279
GO:0050863	GO Biological Processes	regulation of T cell activation	-3.11783	2.29288	3.7891	30211	342	732	19	2.59563	0.587699	604|634|942|1051|1378|1604|2319|3109|3142|3566|3956|6655|6777|8876|10673|26191|55824|57864|114548	BCL6|CEACAM1|CD86|CEBPB|CR1|CD55|FLOT2|HLA-DMB|HLX|IL4R|LGALS1|SOS2|STAT5B|VNN1|TNFSF13B|PTPN22|PAG1|SLC46A2|NLRP3	-1.42339	0	21	0	0	-7.83974	18.7599
R-HSA-166058	Reactome Gene Sets	MyD88:MAL(TIRAP) cascade initiated on plasma membrane	-3.10356	3.67769	4.24757	30211	101	732	9	1.22951	0.407309	1432|4205|5608|6197|6279|6283|7096|9252|11213	MAPK14|MEF2A|MAP2K6|RPS6KA3|S100A8|S100A12|TLR1|RPS6KA5|IRAK3	-1.41105	0	101	0	0	-3.67623	7.50397
R-HSA-168188	Reactome Gene Sets	Toll Like Receptor TLR6:TLR2 Cascade	-3.10356	3.67769	4.24757	30211	101	732	9	1.22951	0.407309	1432|4205|5608|6197|6279|6283|7096|9252|11213	MAPK14|MEF2A|MAP2K6|RPS6KA3|S100A8|S100A12|TLR1|RPS6KA5|IRAK3	-1.41105	0	101	0	0	-3.67623	7.50397
GO:0071901	GO Biological Processes	negative regulation of protein serine/threonine kinase activity	-3.10142	3.38294	4.15589	30211	122	732	10	1.36612	0.429044	1050|1647|2629|5291|5728|11213|26191|26524|27250|55755	CEBPA|GADD45A|GBA|PIK3CB|PTEN|IRAK3|PTPN22|LATS2|PDCD4|CDK5RAP2	-1.40988	0	12	0	0	-8.70482	3.38294
GO:0030206	GO Biological Processes	chondroitin sulfate biosynthetic process	-3.09812	9.17152	5.46463	30211	18	732	4	0.546448	0.272477	22856|29940|50515|56548	CHSY1|DSE|CHST11|CHST7	-1.40849	0	5	0	0	-11.7564	9.17152
GO:0043173	GO Biological Processes	nucleotide salvage	-3.09812	9.17152	5.46463	30211	18	732	4	0.546448	0.272477	272|978|7378|93100	AMPD3|CDA|UPP1|NAPRT	-1.40849	0	15	0	0	-8.40935	17.6879
GO:0002700	GO Biological Processes	regulation of production of molecular mediator of immune response	-3.09303	2.96564	4.01382	30211	167	732	12	1.63934	0.469343	604|942|1378|1604|3554|3566|8809|10459|11213|26191|114548|388325	BCL6|CD86|CR1|CD55|IL1R1|IL4R|IL18R1|MAD2L2|IRAK3|PTPN22|NLRP3|SCIMP	-1.40436	0	44	0	0	-5.68056	7.11584
R-HSA-913709	Reactome Gene Sets	O-linked glycosylation of mucins	-3.09026	4.58576	4.48949	30211	63	732	7	0.956284	0.359709	2589|2590|2650|6484|79623|84002|256435	GALNT1|GALNT2|GCNT1|ST3GAL4|GALNT14|B3GNT5|ST6GALNAC3	-1.40254	0	63	0	0	-4.51802	13.7573
GO:0032102	GO Biological Processes	negative regulation of response to external stimulus	-3.07997	2.12642	3.694	30211	427	732	22	3.00546	0.631065	240|634|1378|1432|1588|2629|3082|5055|5728|8530|8993|9021|9111|11213|27342|55737|64218|83999|90355|91662|114548|284207	ALOX5|CEACAM1|CR1|MAPK14|CYP19A1|GBA|HGF|SERPINB2|PTEN|CST7|PGLYRP1|SOCS3|NMI|IRAK3|RABGEF1|VPS35|SEMA4A|KREMEN1|MACIR|NLRP12|NLRP3|METRNL	-1.3932	0	10	0	0	-9.68165	3.56153
GO:0032496	GO Biological Processes	response to lipopolysaccharide	-3.07642	2.33614	3.77447	30211	318	732	18	2.45902	0.572425	133|249|706|942|1051|1432|3248|3454|6197|6279|6556|8754|10804|11213|26191|27250|57048|114548	ADM|ALPL|TSPO|CD86|CEBPB|MAPK14|HPGD|IFNAR1|RPS6KA3|S100A8|SLC11A1|ADAM9|GJB6|IRAK3|PTPN22|PDCD4|PLSCR3|NLRP3	-1.39281	0	37	0	0	-6.2135	2.33614
M5885	Canonical Pathways	NABA MATRISOME ASSOCIATED	-3.07637	1.81354	3.55762	30211	751	732	33	4.5082	0.766883	306|1471|1509|1992|2258|3082|3557|3956|3957|3964|4317|4318|5008|5055|5266|5271|5351|6279|6283|6286|7076|8530|8754|9508|10673|23601|23654|26253|54757|56034|64218|64386|338339	ANXA3|CST3|CTSD|SERPINB1|FGF13|HGF|IL1RN|LGALS1|LGALS2|LGALS8|MMP8|MMP9|OSM|SERPINB2|PI3|SERPINB8|PLOD1|S100A8|S100A12|S100P|TIMP1|CST7|ADAM9|ADAMTS3|TNFSF13B|CLEC5A|PLXNB2|CLEC4E|FAM20A|PDGFC|SEMA4A|MMP25|CLEC4D	-1.39281	0	74	0	0	-4.27848	3.24279
GO:1901292	GO Biological Processes	nucleoside phosphate catabolic process	-3.07489	4.02652	4.32447	30211	82	732	8	1.0929	0.38428	272|953|5144|7378|10924|51733|57089|79661	AMPD3|ENTPD1|PDE4D|UPP1|SMPDL3A|UPB1|ENTPD7|NEIL1	-1.39281	0	15	0	0	-8.40935	17.6879
GO:0042180	GO Biological Processes	cellular ketone metabolic process	-3.07489	4.02652	4.32447	30211	82	732	8	1.0929	0.38428	231|1588|4835|6777|10170|10901|23590|79934	AKR1B1|CYP19A1|NQO2|STAT5B|DHRS9|DHRS4|PDSS1|COQ8B	-1.39281	0	113	0	0	-3.4333	6.87864
GO:0002285	GO Biological Processes	lymphocyte activation involved in immune response	-3.07393	3.35544	4.12479	30211	123	732	10	1.36612	0.429044	2207|3956|5873|6556|8809|10538|26253|57089|64218|338339	FCER1G|LGALS1|RAB27A|SLC11A1|IL18R1|BATF|CLEC4E|ENTPD7|SEMA4A|CLEC4D	-1.39281	0	9	0	0	-10.2397	7.60271
WP1449	WikiPathways	Regulation of toll-like receptor signaling pathway	-3.07392	3.13097	4.0532	30211	145	732	11	1.50273	0.449674	942|1432|3454|5291|5608|7096|7100|8878|11213|51311|92610	CD86|MAPK14|IFNAR1|PIK3CB|MAP2K6|TLR1|TLR5|SQSTM1|IRAK3|TLR8|TIFA	-1.39281	0	55	0	0	-4.83344	4.19167
GO:0030148	GO Biological Processes	sphingolipid biosynthetic process	-3.07269	3.64163	4.21114	30211	102	732	9	1.22951	0.407309	2629|5023|7357|8702|55331|142891|166929|256435|285848	GBA|P2RX1|UGCG|B4GALT4|ACER3|SAMD8|SGMS2|ST6GALNAC3|PNPLA1	-1.39253	0	35	0	0	-6.25499	8.25437
GO:0007167	GO Biological Processes	enzyme linked receptor protein signaling pathway	-3.06971	1.92282	3.60087	30211	601	732	28	3.82514	0.708922	91|1432|2131|2242|2280|3082|3248|3480|4086|4318|5291|6272|6503|6777|7791|8754|8895|9252|9365|9961|10461|23294|25976|27250|28996|56034|79930|115727	ACVR1B|MAPK14|EXT1|FES|FKBP1A|HGF|HPGD|IGF1R|SMAD1|MMP9|PIK3CB|SORT1|SLA|STAT5B|ZYX|ADAM9|CPNE3|RPS6KA5|KL|MVP|MERTK|ANKS1A|TIPARP|PDCD4|HIPK2|PDGFC|DOK3|RASGRP4	-1.39047	0	139	1	1	-3.06971	2.04823
GO:0008015	GO Biological Processes	blood circulation	-3.06848	2.16677	3.70171	30211	400	732	21	2.86885	0.61699	133|490|634|2131|2153|2730|2934|3753|3778|4923|4987|5023|5144|5339|5608|6446|7136|9365|11138|57085|59342	ADM|ATP2B1|CEACAM1|EXT1|F5|GCLM|GSN|KCNE1|KCNMA1|NTSR1|OPRL1|P2RX1|PDE4D|PLEC|MAP2K6|SGK1|TNNI2|KL|TBC1D8|AGTRAP|SCPEP1	-1.39018	0	140	1	1	-3.06848	2.48082
GO:0010952	GO Biological Processes	positive regulation of peptidase activity	-3.0619	2.79445	3.93059	30211	192	732	13	1.77596	0.488168	444|1378|1509|2934|5023|6279|10395|26577|58484|83464|91662|114548|400410	ASPH|CR1|CTSD|GSN|P2RX1|S100A8|DLC1|PCOLCE2|NLRC4|APH1B|NLRP12|NLRP3|ST20	-1.38453	0	25	0	0	-7.20177	3.24408
GO:0007015	GO Biological Processes	actin filament organization	-3.05533	2.47322	3.81016	30211	267	732	16	2.18579	0.540443	408|822|2934|4082|5339|6840|7171|7791|8522|9050|10459|64780|65108|81873|84687|342184	ARRB1|CAPG|GSN|MARCKS|PLEC|SVIL|TPM4|ZYX|GAS7|PSTPIP2|MAD2L2|MICAL1|MARCKSL1|ARPC5L|PPP1R9B|FMN1	-1.37889	0	62	0	0	-4.57592	10.318
GO:0043434	GO Biological Processes	response to peptide hormone	-3.04322	2.25984	3.71947	30211	347	732	19	2.59563	0.587699	133|634|1432|1536|1545|2200|2650|3480|5315|5447|5905|6272|6777|7076|9365|11031|56729|57085|83667	ADM|CEACAM1|MAPK14|CYBB|CYP1B1|FBN1|GCNT1|IGF1R|PKM|POR|RANGAP1|SORT1|STAT5B|TIMP1|KL|RAB31|RETN|AGTRAP|SESN2	-1.36771	0	64	0	0	-4.48912	2.25984
GO:0010959	GO Biological Processes	regulation of metal ion transport	-3.02773	2.15064	3.66439	30211	403	732	21	2.86885	0.61699	490|706|825|967|1020|1230|2040|2258|2280|3753|4734|4923|4987|5023|5144|9368|9914|51719|353514|375346|401152	ATP2B1|TSPO|CAPN3|CD63|CDK5|CCR1|STOM|FGF13|FKBP1A|KCNE1|NEDD4|NTSR1|OPRL1|P2RX1|PDE4D|SLC9A3R1|ATP2C2|CAB39|LILRA5|STIMATE|C4orf3	-1.35314	0	49	0	0	-4.96954	3.48076
GO:0006873	GO Biological Processes	cellular ion homeostasis	-3.0247	1.88486	3.55111	30211	635	732	29	3.96175	0.720958	27|133|490|825|1020|1230|1604|3778|3934|4923|4987|5023|5291|6279|6507|6556|7226|8698|9368|9914|28952|30001|30061|55647|55858|60675|84329|118987|286530	ABL2|ADM|ATP2B1|CAPN3|CDK5|CCR1|CD55|KCNMA1|LCN2|NTSR1|OPRL1|P2RX1|PIK3CB|S100A8|SLC1A3|SLC11A1|TRPM2|S1PR4|SLC9A3R1|ATP2C2|CCDC22|ERO1A|SLC40A1|RAB20|TMEM165|PROK2|HVCN1|PDZD8|P2RY8	-1.35103	0	69	0	0	-4.42203	3.46822
GO:0043244	GO Biological Processes	regulation of protein-containing complex disassembly	-3.01986	3.30175	4.06355	30211	125	732	10	1.36612	0.429044	444|822|2258|2629|2934|3480|6840|11213|57551|58526	ASPH|CAPG|FGF13|GBA|GSN|IGF1R|SVIL|IRAK3|TAOK1|MID1IP1	-1.34712	0	65	0	0	-4.4872	11.0058
GO:0002828	GO Biological Processes	regulation of type 2 immune response	-3.01584	6.44873	4.85951	30211	32	732	5	0.68306	0.304429	604|942|3142|3566|114548	BCL6|CD86|HLX|IL4R|NLRP3	-1.34556	0	21	0	0	-7.83974	18.7599
GO:0006026	GO Biological Processes	aminoglycan catabolic process	-3.01584	6.44873	4.85951	30211	32	732	5	0.68306	0.304429	960|1116|1118|2799|8993	CD44|CHI3L1|CHIT1|GNS|PGLYRP1	-1.34556	0	106	0	0	-3.5499	11.792
WP2882	WikiPathways	Nuclear receptors meta-pathway	-3.01463	2.30712	3.71589	30211	322	732	18	2.45902	0.572425	211|1545|1831|2040|2258|2730|2936|3082|3303|5055|5226|6286|8878|10602|11057|11182|80315|84002	ALAS1|CYP1B1|TSC22D3|STOM|FGF13|GCLM|GSR|HGF|HSPA1A|SERPINB2|PGD|S100P|SQSTM1|CDC42EP3|ABHD2|SLC2A6|CPEB4|B3GNT5	-1.34556	0	110	0	0	-3.49902	4.65035
GO:0009895	GO Biological Processes	negative regulation of catabolic process	-3.01463	2.30712	3.71589	30211	322	732	18	2.45902	0.572425	706|1432|1471|3082|3240|5562|5768|6556|7076|8724|10459|11213|23256|26191|28996|55737|258010|440503	TSPO|MAPK14|CST3|HGF|HP|PRKAA1|QSOX1|SLC11A1|TIMP1|SNX3|MAD2L2|IRAK3|SCFD1|PTPN22|HIPK2|VPS35|SVIP|PLIN5	-1.34556	0	141	1	1	-3.01463	2.30712
R-HSA-168179	Reactome Gene Sets	Toll Like Receptor TLR1:TLR2 Cascade	-3.01218	3.5716	4.13963	30211	104	732	9	1.22951	0.407309	1432|4205|5608|6197|6279|6283|7096|9252|11213	MAPK14|MEF2A|MAP2K6|RPS6KA3|S100A8|S100A12|TLR1|RPS6KA5|IRAK3	-1.34492	0	101	0	0	-3.67623	7.50397
R-HSA-181438	Reactome Gene Sets	Toll Like Receptor 2 (TLR2) Cascade	-3.01218	3.5716	4.13963	30211	104	732	9	1.22951	0.407309	1432|4205|5608|6197|6279|6283|7096|9252|11213	MAPK14|MEF2A|MAP2K6|RPS6KA3|S100A8|S100A12|TLR1|RPS6KA5|IRAK3	-1.34492	0	101	0	0	-3.67623	7.50397
GO:0035338	GO Biological Processes	long-chain fatty-acyl-CoA biosynthetic process	-3.00381	8.68881	5.28281	30211	19	732	4	0.546448	0.272477	2180|2181|2182|51144	ACSL1|ACSL3|ACSL4|HSD17B12	-1.34053	0	6	0	0	-10.7309	11.5561
GO:0042574	GO Biological Processes	retinal metabolic process	-3.00381	8.68881	5.28281	30211	19	732	4	0.546448	0.272477	1545|10901|147015|317749	CYP1B1|DHRS4|DHRS13|DHRS4L2	-1.34053	0	26	0	0	-7.14867	8.68881
WP3877	WikiPathways	MYD88 distinct input-output pathway	-3.00381	8.68881	5.28281	30211	19	732	4	0.546448	0.272477	7096|7100|51311|92610	TLR1|TLR5|TLR8|TIFA	-1.34053	0	30	0	0	-6.87715	8.68881
GO:0071545	GO Biological Processes	inositol phosphate catabolic process	-3.00381	8.68881	5.28281	30211	19	732	4	0.546448	0.272477	3613|3628|4923|5728	IMPA2|INPP1|NTSR1|PTEN	-1.34053	0	68	0	0	-4.42228	9.17152
hsa04141	KEGG Pathway	Protein processing in endoplasmic reticulum	-3.00327	2.89627	3.91853	30211	171	732	12	1.63934	0.469343	3303|3304|5611|6238|10483|10802|10970|22926|30001|51465|64374|258010	HSPA1A|HSPA1B|DNAJC3|RRBP1|SEC23B|SEC24A|CKAP4|ATF6|ERO1A|UBE2J1|SIL1|SVIP	-1.34053	0	142	1	1	-3.00327	3.39221
GO:0043410	GO Biological Processes	positive regulation of MAPK cascade	-3.00214	2.02148	3.59228	30211	490	732	24	3.27869	0.658197	408|960|1116|1230|1647|3082|3480|4317|4671|5008|5608|5728|6283|6788|8754|9365|26191|28996|56034|57551|151306|353514|388121|388325	ARRB1|CD44|CHI3L1|CCR1|GADD45A|HGF|IGF1R|MMP8|NAIP|OSM|MAP2K6|PTEN|S100A12|STK3|ADAM9|KL|PTPN22|HIPK2|PDGFC|TAOK1|GPBAR1|LILRA5|TNFAIP8L3|SCIMP	-1.3403	0	95	0	0	-3.76327	2.65319
GO:0045861	GO Biological Processes	negative regulation of proteolysis	-2.99931	2.24047	3.67827	30211	350	732	19	2.59563	0.587699	960|1020|1378|1471|1992|3082|4318|4671|5055|5266|5271|5447|6197|7076|8530|10653|28996|64780|258010	CD44|CDK5|CR1|CST3|SERPINB1|HGF|MMP9|NAIP|SERPINB2|PI3|SERPINB8|POR|RPS6KA3|TIMP1|CST7|SPINT2|HIPK2|MICAL1|SVIP	-1.33837	0	86	0	0	-3.91381	3.88441
WP4718	WikiPathways	Cholesterol metabolism with Bloch and Kandutsch-Russell pathways	-2.99003	5.15898	4.54407	30211	48	732	6	0.819672	0.333255	1593|1717|2180|2181|2182|3422	CYP27A1|DHCR7|ACSL1|ACSL3|ACSL4|IDI1	-1.33266	0	6	0	0	-10.7309	11.5561
GO:0046031	GO Biological Processes	ADP metabolic process	-2.99003	5.15898	4.54407	30211	48	732	6	0.819672	0.333255	2023|3101|3939|5208|5236|5315	ENO1|HK3|LDHA|PFKFB2|PGM1|PKM	-1.33266	0	50	0	0	-4.95755	15.0079
WP4566	WikiPathways	Translation inhibitors in chronically activated PDGFRA cells	-2.99003	5.15898	4.54407	30211	48	732	6	0.819672	0.333255	1432|5291|5608|9252|11040|27250	MAPK14|PIK3CB|MAP2K6|RPS6KA5|PIM2|PDCD4	-1.33266	0	101	0	0	-3.67623	7.50397
GO:0044818	GO Biological Processes	mitotic G2/M transition checkpoint	-2.99003	5.15898	4.54407	30211	48	732	6	0.819672	0.333255	641|1112|9577|51149|57551|64859	BLM|FOXN3|BABAM2|MRNIP|TAOK1|NABP1	-1.33266	0	119	0	0	-3.38934	5.89598
GO:0006875	GO Biological Processes	cellular metal ion homeostasis	-2.98117	1.95103	3.54698	30211	550	732	26	3.55191	0.684104	27|133|490|825|1020|1230|1604|3778|3934|4923|4987|5023|5291|6279|6507|6556|7226|8698|9914|28952|30001|30061|55858|60675|118987|286530	ABL2|ADM|ATP2B1|CAPN3|CDK5|CCR1|CD55|KCNMA1|LCN2|NTSR1|OPRL1|P2RX1|PIK3CB|S100A8|SLC1A3|SLC11A1|TRPM2|S1PR4|ATP2C2|CCDC22|ERO1A|SLC40A1|TMEM165|PROK2|PDZD8|P2RY8	-1.32468	0	69	0	0	-4.42203	3.46822
GO:0046889	GO Biological Processes	positive regulation of lipid biosynthetic process	-2.97194	3.88441	4.19634	30211	85	732	8	1.0929	0.38428	133|2181|3480|5447|5562|58526|84649|440503	ADM|ACSL3|IGF1R|POR|PRKAA1|MID1IP1|DGAT2|PLIN5	-1.32067	0	61	0	0	-4.59033	13.7573
GO:2000117	GO Biological Processes	negative regulation of cysteine-type endopeptidase activity	-2.97194	3.88441	4.19634	30211	85	732	8	1.0929	0.38428	960|3082|4318|4671|5447|6197|8530|64780	CD44|HGF|MMP9|NAIP|POR|RPS6KA3|CST7|MICAL1	-1.32067	0	86	0	0	-3.91381	3.88441
GO:0046886	GO Biological Processes	positive regulation of hormone biosynthetic process	-2.97187	13.7573	6.03165	30211	9	732	3	0.409836	0.236134	133|3480|5447	ADM|IGF1R|POR	-1.32067	0	61	0	0	-4.59033	13.7573
R-HSA-9683673	Reactome Gene Sets	Maturation of protein 3a	-2.97187	13.7573	6.03165	30211	9	732	3	0.409836	0.236134	2589|6484|256435	GALNT1|ST3GAL4|ST6GALNAC3	-1.32067	0	63	0	0	-4.51802	13.7573
R-HSA-9694719	Reactome Gene Sets	Maturation of protein 3a	-2.97187	13.7573	6.03165	30211	9	732	3	0.409836	0.236134	2589|6484|256435	GALNT1|ST3GAL4|ST6GALNAC3	-1.32067	0	63	0	0	-4.51802	13.7573
WP1589	WikiPathways	Folate-alcohol and cancer pathway hypotheses	-2.97187	13.7573	6.03165	30211	9	732	3	0.409836	0.236134	216|875|1051	ALDH1A1|CBS|CEBPB	-1.32067	0	112	0	0	-3.43647	13.7573
GO:0006631	GO Biological Processes	fatty acid metabolic process	-2.96912	2.28583	3.67252	30211	325	732	18	2.45902	0.572425	231|240|1432|1545|2180|2181|2182|3248|5066|5447|5562|11057|51144|51390|55825|83667|84532|137964	AKR1B1|ALOX5|MAPK14|CYP1B1|ACSL1|ACSL3|ACSL4|HPGD|PAM|POR|PRKAA1|ABHD2|HSD17B12|AIG1|PECR|SESN2|ACSS1|GPAT4	-1.31942	0	16	0	0	-8.29432	3.02604
M255	Canonical Pathways	PID HIF1 TFPATHWAY	-2.96888	4.37732	4.32824	30211	66	732	7	0.956284	0.359709	133|2023|3939|5209|5236|5315|7033	ADM|ENO1|LDHA|PFKFB3|PGM1|PKM|TFF3	-1.31942	0	50	0	0	-4.95755	15.0079
GO:0062207	GO Biological Processes	regulation of pattern recognition receptor signaling pathway	-2.95322	3.50421	4.06986	30211	106	732	9	1.22951	0.407309	3303|3304|7096|7100|10211|11213|26191|57864|146722	HSPA1A|HSPA1B|TLR1|TLR5|FLOT1|IRAK3|PTPN22|SLC46A2|CD300LF	-1.31053	0	30	0	0	-6.87715	8.68881
R-HSA-211945	Reactome Gene Sets	Phase I - Functionalization of compounds	-2.95322	3.50421	4.06986	30211	106	732	9	1.22951	0.407309	216|1545|1588|1593|4835|5447|55902|64757|84532	ALDH1A1|CYP1B1|CYP19A1|CYP27A1|NQO2|POR|ACSS2|MTARC1|ACSS1	-1.31053	0	143	1	1	-2.95322	10.318
hsa04928	KEGG Pathway	Parathyroid hormone synthesis, secretion and action	-2.95322	3.50421	4.06986	30211	106	732	9	1.22951	0.407309	109|408|2776|4205|5144|9365|9368|9586|64386	ADCY3|ARRB1|GNAQ|MEF2A|PDE4D|KL|SLC9A3R1|CREB5|MMP25	-1.31053	0	144	1	1	-2.95322	4.71678
GO:0045940	GO Biological Processes	positive regulation of steroid metabolic process	-2.95314	6.25331	4.75795	30211	33	732	5	0.68306	0.304429	133|3480|5447|5562|26119	ADM|IGF1R|POR|PRKAA1|LDLRAP1	-1.31053	0	61	0	0	-4.59033	13.7573
GO:0045648	GO Biological Processes	positive regulation of erythrocyte differentiation	-2.95314	6.25331	4.75795	30211	33	732	5	0.68306	0.304429	91|1432|3303|3304|6777	ACVR1B|MAPK14|HSPA1A|HSPA1B|STAT5B	-1.31053	0	88	0	0	-3.901	20.6359
GO:0032673	GO Biological Processes	regulation of interleukin-4 production	-2.95314	6.25331	4.75795	30211	33	732	5	0.68306	0.304429	942|1051|2207|3556|114548	CD86|CEBPB|FCER1G|IL1RAP|NLRP3	-1.31053	0	108	0	0	-3.53375	8.25437
GO:0048489	GO Biological Processes	synaptic vesicle transport	-2.95314	6.25331	4.75795	30211	33	732	5	0.68306	0.304429	1020|2647|5873|8825|10239	CDK5|BLOC1S1|RAB27A|LIN7A|AP3S2	-1.31053	0	111	0	0	-3.48535	6.34952
R-HSA-211859	Reactome Gene Sets	Biological oxidations	-2.95306	2.60273	3.77686	30211	222	732	14	1.91257	0.506244	216|1545|1588|1593|2730|4835|5447|8459|9061|26873|27284|55902|64757|84532	ALDH1A1|CYP1B1|CYP19A1|CYP27A1|GCLM|NQO2|POR|TPST2|PAPSS1|OPLAH|SULT1B1|ACSS2|MTARC1|ACSS1	-1.31053	0	143	0	0	-2.95322	10.318
GO:0001501	GO Biological Processes	skeletal system development	-2.94255	2.00106	3.53869	30211	495	732	24	3.27869	0.658197	249|960|1112|1116|1432|2114|2131|2200|4086|4318|5608|6169|6197|7076|7227|9061|9968|22856|25976|50515|56034|285590|342184|389125	ALPL|CD44|FOXN3|CHI3L1|MAPK14|ETS2|EXT1|FBN1|SMAD1|MMP9|MAP2K6|RPL38|RPS6KA3|TIMP1|TRPS1|PAPSS1|MED12|CHSY1|TIPARP|CHST11|PDGFC|SH3PXD2B|FMN1|MUSTN1	-1.30135	0	145	1	1	-2.94255	2.00106
GO:0045332	GO Biological Processes	phospholipid translocation	-2.94218	5.0537	4.47501	30211	49	732	6	0.819672	0.333255	5359|10079|23200|23250|57048|79895	PLSCR1|ATP9A|ATP11B|ATP11A|PLSCR3|ATP8B4	-1.30135	0	73	0	0	-4.28303	5.06847
GO:0010950	GO Biological Processes	positive regulation of endopeptidase activity	-2.93794	2.84634	3.84885	30211	174	732	12	1.63934	0.469343	444|1378|1509|2934|5023|6279|10395|58484|83464|91662|114548|400410	ASPH|CR1|CTSD|GSN|P2RX1|S100A8|DLC1|NLRC4|APH1B|NLRP12|NLRP3|ST20	-1.29798	0	25	0	0	-7.20177	3.24408
GO:0050870	GO Biological Processes	positive regulation of T cell activation	-2.93444	2.59106	3.75785	30211	223	732	14	1.91257	0.506244	604|942|1378|1604|2319|3109|3142|3566|3956|6777|8876|10673|26191|114548	BCL6|CD86|CR1|CD55|FLOT2|HLA-DMB|HLX|IL4R|LGALS1|STAT5B|VNN1|TNFSF13B|PTPN22|NLRP3	-1.29532	0	21	0	0	-7.83974	18.7599
GO:0046470	GO Biological Processes	phosphatidylcholine metabolic process	-2.92998	4.31199	4.27661	30211	67	732	7	0.956284	0.359709	1119|5130|10908|54947|79888|137964|151056	CHKA|PCYT1A|PNPLA6|LPCAT2|LPCAT1|GPAT4|PLB1	-1.29171	0	3	0	0	-14.2521	4.31199
hsa00532	KEGG Pathway	Glycosaminoglycan biosynthesis - chondroitin sulfate / dermatan sulfate	-2.91526	8.25437	5.11388	30211	20	732	4	0.546448	0.272477	22856|29940|50515|56548	CHSY1|DSE|CHST11|CHST7	-1.28206	0	5	0	0	-11.7564	9.17152
GO:0042454	GO Biological Processes	ribonucleoside catabolic process	-2.91526	8.25437	5.11388	30211	20	732	4	0.546448	0.272477	978|7378|51816|81602	CDA|UPP1|ADA2|CDADC1	-1.28206	0	15	0	0	-8.40935	17.6879
GO:0002755	GO Biological Processes	MyD88-dependent toll-like receptor signaling pathway	-2.91526	8.25437	5.11388	30211	20	732	4	0.546448	0.272477	7096|7100|11213|51311	TLR1|TLR5|IRAK3|TLR8	-1.28206	0	30	0	0	-6.87715	8.68881
WP4142	WikiPathways	Metabolism of spingolipids in ER and Golgi apparatus	-2.91526	8.25437	5.11388	30211	20	732	4	0.546448	0.272477	2589|7357|166929|256435	GALNT1|UGCG|SGMS2|ST6GALNAC3	-1.28206	0	63	0	0	-4.51802	13.7573
GO:0098543	GO Biological Processes	detection of other organism	-2.91526	8.25437	5.11388	30211	20	732	4	0.546448	0.272477	4671|7096|8993|58484	NAIP|TLR1|PGLYRP1|NLRC4	-1.28206	0	67	0	0	-4.42829	9.71103
GO:0046209	GO Biological Processes	nitric oxide metabolic process	-2.91526	8.25437	5.11388	30211	20	732	4	0.546448	0.272477	1545|5447|23564|64757	CYP1B1|POR|DDAH2|MTARC1	-1.28206	0	146	1	1	-2.91526	8.25437
WP4018	WikiPathways	Clear cell renal cell carcinoma pathways	-2.90593	3.79511	4.11412	30211	87	732	8	1.0929	0.38428	2023|3101|3939|5236|5315|5728|8878|55276	ENO1|HK3|LDHA|PGM1|PKM|PTEN|SQSTM1|PGM2	-1.27358	0	50	0	0	-4.95755	15.0079
GO:0046580	GO Biological Processes	negative regulation of Ras protein signal transduction	-2.89552	4.95262	4.4078	30211	50	732	6	0.819672	0.333255	27|604|5922|10395|27342|202243	ABL2|BCL6|RASA2|DLC1|RABGEF1|CCDC125	-1.26484	0	54	0	0	-4.84581	7.50397
WP2637	WikiPathways	Interleukin-1 (IL-1) structural pathway	-2.89552	4.95262	4.4078	30211	50	732	6	0.819672	0.333255	1432|3554|3556|5608|8569|9252	MAPK14|IL1R1|IL1RAP|MAP2K6|MKNK1|RPS6KA5	-1.26484	0	101	0	0	-3.67623	7.50397
WP143	WikiPathways	Fatty acid beta-oxidation	-2.89271	6.06939	4.66049	30211	34	732	5	0.68306	0.304429	2180|2181|2182|2710|55902	ACSL1|ACSL3|ACSL4|GK|ACSS2	-1.26453	0	6	0	0	-10.7309	11.5561
M270	Canonical Pathways	PID MAPK TRK PATHWAY	-2.89271	6.06939	4.66049	30211	34	732	5	0.68306	0.304429	1020|1432|5608|6016|9252	CDK5|MAPK14|MAP2K6|RIT1|RPS6KA5	-1.26453	0	101	0	0	-3.67623	7.50397
R-HSA-5579029	Reactome Gene Sets	Metabolic disorders of biological oxidation enzymes	-2.89271	6.06939	4.66049	30211	34	732	5	0.68306	0.304429	1545|1588|1593|2730|26873	CYP1B1|CYP19A1|CYP27A1|GCLM|OPLAH	-1.26453	0	146	0	0	-2.91526	8.25437
GO:0072657	GO Biological Processes	protein localization to membrane	-2.88777	2.05426	3.51843	30211	442	732	22	3.00546	0.631065	403|825|1020|2258|2319|8825|8934|9368|9694|9914|10211|10981|11031|22883|23499|27342|51100|55737|64374|92162|131540|285590	ARL3|CAPN3|CDK5|FGF13|FLOT2|LIN7A|RAB29|SLC9A3R1|EMC2|ATP2C2|FLOT1|RAB32|RAB31|CLSTN1|MACF1|RABGEF1|SH3GLB1|VPS35|SIL1|TMEM88|ZDHHC19|SH3PXD2B	-1.26042	0	118	0	0	-3.399	2.47985
GO:0030003	GO Biological Processes	cellular cation homeostasis	-2.86878	1.86389	3.42491	30211	620	732	28	3.82514	0.708922	27|133|490|825|1020|1230|1604|3778|3934|4923|4987|5023|5291|6279|6507|6556|7226|8698|9914|28952|30001|30061|55647|55858|60675|84329|118987|286530	ABL2|ADM|ATP2B1|CAPN3|CDK5|CCR1|CD55|KCNMA1|LCN2|NTSR1|OPRL1|P2RX1|PIK3CB|S100A8|SLC1A3|SLC11A1|TRPM2|S1PR4|ATP2C2|CCDC22|ERO1A|SLC40A1|RAB20|TMEM165|PROK2|HVCN1|PDZD8|P2RY8	-1.24269	0	69	0	0	-4.42203	3.46822
hsa04066	KEGG Pathway	HIF-1 signaling pathway	-2.86757	3.40777	3.9683	30211	109	732	9	1.22951	0.407309	1536|2023|3101|3480|3939|5209|5291|7076|8569	CYBB|ENO1|HK3|IGF1R|LDHA|PFKFB3|PIK3CB|TIMP1|MKNK1	-1.24269	0	50	0	0	-4.95755	15.0079
WP5090	WikiPathways	Complement system in neuronal development and plasticity	-2.86757	3.40777	3.9683	30211	109	732	9	1.22951	0.407309	966|1378|1604|1675|3684|5359|10461|23250|57048	CD59|CR1|CD55|CFD|ITGAM|PLSCR1|MERTK|ATP11A|PLSCR3	-1.24269	0	92	0	0	-3.8329	10.318
GO:0022604	GO Biological Processes	regulation of cell morphogenesis	-2.86546	2.3004	3.59685	30211	305	732	17	2.3224	0.556687	960|2242|3679|4651|9368|10395|10562|10602|23499|23654|28988|51177|57699|58480|64218|118987|192670	CD44|FES|ITGA7|MYO10|SLC9A3R1|DLC1|OLFM4|CDC42EP3|MACF1|PLXNB2|DBNL|PLEKHO1|CPNE5|RHOU|SEMA4A|PDZD8|AGO4	-1.24223	0	147	1	1	-2.86546	2.73324
hsa04068	KEGG Pathway	FoxO signaling pathway	-2.86464	3.15052	3.88701	30211	131	732	10	1.36612	0.429044	604|1432|1647|3480|5291|5562|5728|6446|6655|8698	BCL6|MAPK14|GADD45A|IGF1R|PIK3CB|PRKAA1|PTEN|SGK1|SOS2|S1PR4	-1.24223	0	83	0	0	-3.96228	4.01254
WP4217	WikiPathways	Ebola virus pathway in host	-2.86464	3.15052	3.88701	30211	131	732	10	1.36612	0.429044	2317|2934|3109|3384|3480|4734|5291|5922|9021|10461	FLNB|GSN|HLA-DMB|ICAM2|IGF1R|NEDD4|PIK3CB|RASA2|SOCS3|MERTK	-1.24223	0	148	1	1	-2.86464	3.15052
hsa05169	KEGG Pathway	Epstein-Barr virus infection	-2.86103	2.65611	3.72146	30211	202	732	13	1.77596	0.488168	953|960|1432|1647|1871|3109|3454|4734|4794|5291|5608|8900|9612	ENTPD1|CD44|MAPK14|GADD45A|E2F3|HLA-DMB|IFNAR1|NEDD4|NFKBIE|PIK3CB|MAP2K6|CCNA1|NCOR2	-1.24026	0	55	0	0	-4.83344	4.19167
GO:1902115	GO Biological Processes	regulation of organelle assembly	-2.86103	2.65611	3.72146	30211	202	732	13	1.77596	0.488168	2934|3303|3304|3556|3985|5562|8396|23256|51100|51256|51657|55062|55755	GSN|HSPA1A|HSPA1B|IL1RAP|LIMK2|PRKAA1|PIP4K2B|SCFD1|SH3GLB1|TBC1D7|STYXL1|WIPI1|CDK5RAP2	-1.24026	0	149	1	1	-2.86103	4.68998
GO:0016050	GO Biological Processes	vesicle organization	-2.85629	2.36684	3.61433	30211	279	732	16	2.18579	0.540443	2647|5873|6272|8291|8396|8724|8878|8934|10483|10802|10981|23355|55647|79090|84067|84313	BLOC1S1|RAB27A|SORT1|DYSF|PIP4K2B|SNX3|SQSTM1|RAB29|SEC23B|SEC24A|RAB32|VPS8|RAB20|TRAPPC6A|FHIP1B|VPS25	-1.23633	0	150	1	1	-2.85629	6.11435
GO:0051249	GO Biological Processes	regulation of lymphocyte activation	-2.85345	1.93947	3.44498	30211	532	732	25	3.4153	0.671295	604|634|678|683|942|1051|1378|1604|2319|3109|3142|3566|3956|6655|6777|8876|8993|10459|10461|10673|26191|55824|57864|64092|114548	BCL6|CEACAM1|ZFP36L2|BST1|CD86|CEBPB|CR1|CD55|FLOT2|HLA-DMB|HLX|IL4R|LGALS1|SOS2|STAT5B|VNN1|PGLYRP1|MAD2L2|MERTK|TNFSF13B|PTPN22|PAG1|SLC46A2|SAMSN1|NLRP3	-1.23431	0	21	0	0	-7.83974	18.7599
GO:0034637	GO Biological Processes	cellular carbohydrate biosynthetic process	-2.85003	4.85551	4.34236	30211	51	732	6	0.819672	0.333255	2131|2632|2992|2997|3613|8509	EXT1|GBE1|GYG1|GYS1|IMPA2|NDST2	-1.23332	0	31	0	0	-6.55093	12.8975
GO:0009409	GO Biological Processes	response to cold	-2.85003	4.85551	4.34236	30211	51	732	6	0.819672	0.333255	133|490|5562|5611|51316|284207	ADM|ATP2B1|PRKAA1|DNAJC3|PLAC8|METRNL	-1.23332	0	138	0	0	-3.13909	4.85551
GO:0033059	GO Biological Processes	cellular pigmentation	-2.85003	4.85551	4.34236	30211	51	732	6	0.819672	0.333255	967|2647|5873|8934|10981|79090	CD63|BLOC1S1|RAB27A|RAB29|RAB32|TRAPPC6A	-1.23332	0	150	0	0	-2.85629	6.11435
GO:0098609	GO Biological Processes	cell-cell adhesion	-2.84235	1.93583	3.43492	30211	533	732	25	3.4153	0.671295	214|634|960|1545|1824|2131|2650|3384|3556|3679|3684|3956|3957|4267|5271|5291|6279|8754|8876|22883|23654|57126|83706|133418|284021	ALCAM|CEACAM1|CD44|CYP1B1|DSC2|EXT1|GCNT1|ICAM2|IL1RAP|ITGA7|ITGAM|LGALS1|LGALS2|CD99|SERPINB8|PIK3CB|S100A8|ADAM9|VNN1|CLSTN1|PLXNB2|CD177|FERMT3|EMB|MILR1	-1.23024	0	151	1	1	-2.84235	4.50238
GO:1901657	GO Biological Processes	glycosyl compound metabolic process	-2.84192	3.70983	4.03431	30211	89	732	8	1.0929	0.38428	231|262|978|2629|7378|51733|51816|81602	AKR1B1|AMD1|CDA|GBA|UPP1|UPB1|ADA2|CDADC1	-1.23024	0	15	0	0	-8.40935	17.6879
GO:0009132	GO Biological Processes	nucleoside diphosphate metabolic process	-2.84192	3.70983	4.03431	30211	89	732	8	1.0929	0.38428	953|2023|3101|3939|5208|5236|5315|57089	ENTPD1|ENO1|HK3|LDHA|PFKFB2|PGM1|PKM|ENTPD7	-1.23024	0	50	0	0	-4.95755	15.0079
GO:0042593	GO Biological Processes	glucose homeostasis	-2.84177	2.64303	3.70125	30211	203	732	13	1.77596	0.488168	240|1050|2730|3101|3480|5165|5562|5799|5836|8609|10804|57048|83667	ALOX5|CEBPA|GCLM|HK3|IGF1R|PDK3|PRKAA1|PTPRN2|PYGL|KLF7|GJB6|PLSCR3|SESN2	-1.23024	0	152	1	1	-2.84177	3.00941
WP3915	WikiPathways	Angiopoietin-like protein 8 regulatory pathway	-2.83974	3.12666	3.85858	30211	132	732	10	1.36612	0.429044	1432|2319|2997|5291|5562|5608|6197|6655|9252|10211	MAPK14|FLOT2|GYS1|PIK3CB|PRKAA1|MAP2K6|RPS6KA3|SOS2|RPS6KA5|FLOT1	-1.23024	0	43	0	0	-5.68176	4.10155
R-HSA-198933	Reactome Gene Sets	Immunoregulatory interactions between a Lymphoid and a non-Lymphoid cell	-2.83974	3.12666	3.85858	30211	132	732	10	1.36612	0.429044	1308|2209|3384|3903|4267|8778|27180|126014|146722|353514	COL17A1|FCGR1A|ICAM2|LAIR1|CD99|SIGLEC5|SIGLEC9|OSCAR|CD300LF|LILRA5	-1.23024	0	89	0	0	-3.8861	3.12666
hsa04142	KEGG Pathway	Lysosome	-2.83974	3.12666	3.85858	30211	132	732	10	1.36612	0.429044	967|1509|1777|2629|2760|2799|6272|6556|10239|285362	CD63|CTSD|DNASE2|GBA|GM2A|GNS|SORT1|SLC11A1|AP3S2|SUMF1	-1.23024	0	153	1	1	-2.83974	5.89598
GO:0010565	GO Biological Processes	regulation of cellular ketone metabolic process	-2.83974	3.12666	3.85858	30211	132	732	10	1.36612	0.429044	133|634|5165|9056|9612|10613|23408|58526|84649|440503	ADM|CEACAM1|PDK3|SLC7A7|NCOR2|ERLIN1|SIRT5|MID1IP1|DGAT2|PLIN5	-1.23024	0	154	1	1	-2.83974	4.71678
GO:1901222	GO Biological Processes	regulation of NIK/NF-kappaB signaling	-2.83973	3.37679	3.93524	30211	110	732	9	1.22951	0.407309	942|4317|8809|9111|26191|27250|91662|114548|222487	CD86|MMP8|IL18R1|NMI|PTPN22|PDCD4|NLRP12|NLRP3|ADGRG3	-1.23024	0	52	0	0	-4.90467	3.98487
GO:0015850	GO Biological Processes	organic hydroxy compound transport	-2.83804	2.92897	3.79403	30211	155	732	11	1.50273	0.449674	366|634|706|5023|5562|26119|57655|114876|114883|133418|200931	AQP9|CEACAM1|TSPO|P2RX1|PRKAA1|LDLRAP1|GRAMD1A|OSBPL1A|OSBPL9|EMB|SLC51A	-1.23017	0	20	0	0	-7.95432	5.3254
GO:0010256	GO Biological Processes	endomembrane system organization	-2.83804	1.96533	3.44377	30211	504	732	24	3.27869	0.658197	738|1378|2352|2647|5339|5359|5728|5873|7357|8291|8724|8878|8934|9368|9382|9694|10211|10313|25923|57048|79895|80856|84067|84313	VPS51|CR1|FOLR3|BLOC1S1|PLEC|PLSCR1|PTEN|RAB27A|UGCG|DYSF|SNX3|SQSTM1|RAB29|SLC9A3R1|COG1|EMC2|FLOT1|RTN3|ATL3|PLSCR3|ATP8B4|LNPK|FHIP1B|VPS25	-1.23017	0	131	0	0	-3.14979	2.9692
GO:0043122	GO Biological Processes	regulation of I-kappaB kinase/NF-kappaB signaling	-2.83729	2.43731	3.62488	30211	254	732	15	2.04918	0.523647	825|2280|3956|6283|7088|7706|8878|11040|28952|80216|84270|91662|92610|147699|338339	CAPN3|FKBP1A|LGALS1|S100A12|TLE1|TRIM25|SQSTM1|PIM2|CCDC22|ALPK1|CARD19|NLRP12|TIFA|PPM1N|CLEC4D	-1.23017	0	155	1	1	-2.83729	4.04626
GO:0050654	GO Biological Processes	chondroitin sulfate proteoglycan metabolic process	-2.83441	5.89598	4.56686	30211	35	732	5	0.68306	0.304429	2131|22856|29940|50515|56548	EXT1|CHSY1|DSE|CHST11|CHST7	-1.22966	0	5	0	0	-11.7564	9.17152
GO:0007095	GO Biological Processes	mitotic G2 DNA damage checkpoint signaling	-2.83441	5.89598	4.56686	30211	35	732	5	0.68306	0.304429	641|1112|9577|51149|57551	BLM|FOXN3|BABAM2|MRNIP|TAOK1	-1.22966	0	119	0	0	-3.38934	5.89598
R-HSA-432720	Reactome Gene Sets	Lysosome Vesicle Biogenesis	-2.83441	5.89598	4.56686	30211	35	732	5	0.68306	0.304429	408|1777|2647|2799|157807	ARRB1|DNASE2|BLOC1S1|GNS|CLVS1	-1.22966	0	153	0	0	-2.83974	5.89598
GO:0006244	GO Biological Processes	pyrimidine nucleotide catabolic process	-2.83183	7.86131	4.95632	30211	21	732	4	0.546448	0.272477	7378|51733|57089|79661	UPP1|UPB1|ENTPD7|NEIL1	-1.22944	0	15	0	0	-8.40935	17.6879
GO:1901739	GO Biological Processes	regulation of myoblast fusion	-2.83183	7.86131	4.95632	30211	21	732	4	0.546448	0.272477	1432|3566|10211|51177	MAPK14|IL4R|FLOT1|PLEKHO1	-1.22944	0	134	0	0	-3.14868	7.86131
GO:2001057	GO Biological Processes	reactive nitrogen species metabolic process	-2.83183	7.86131	4.95632	30211	21	732	4	0.546448	0.272477	1545|5447|23564|64757	CYP1B1|POR|DDAH2|MTARC1	-1.22944	0	146	0	0	-2.91526	8.25437
GO:0071389	GO Biological Processes	cellular response to mineralocorticoid stimulus	-2.82484	12.3816	5.67238	30211	10	732	3	0.409836	0.236134	490|3480|6446	ATP2B1|IGF1R|SGK1	-1.22401	0	135	0	0	-3.14008	15.4769
WP2815	WikiPathways	Mammary gland development pathway - Involution (Stage 4 of 4)	-2.82484	12.3816	5.67238	30211	10	732	3	0.409836	0.236134	1116|4318|9021	CHI3L1|MMP9|SOCS3	-1.22401	0	156	1	1	-2.82484	12.3816
GO:0017157	GO Biological Processes	regulation of exocytosis	-2.82265	2.63007	3.68116	30211	204	732	13	1.77596	0.488168	634|1020|2242|3566|3684|5023|5873|6813|10079|27342|57126|64780|134957	CEACAM1|CDK5|FES|IL4R|ITGAM|P2RX1|RAB27A|STXBP2|ATP9A|RABGEF1|CD177|MICAL1|STXBP5	-1.22338	0	32	0	0	-6.50098	6.42007
GO:0033500	GO Biological Processes	carbohydrate homeostasis	-2.82265	2.63007	3.68116	30211	204	732	13	1.77596	0.488168	240|1050|2730|3101|3480|5165|5562|5799|5836|8609|10804|57048|83667	ALOX5|CEBPA|GCLM|HK3|IGF1R|PDK3|PRKAA1|PTPRN2|PYGL|KLF7|GJB6|PLSCR3|SESN2	-1.22338	0	152	0	0	-2.84177	3.00941
GO:0009185	GO Biological Processes	ribonucleoside diphosphate metabolic process	-2.81764	4.12719	4.12761	30211	70	732	7	0.956284	0.359709	2023|3101|3939|5208|5236|5315|57089	ENO1|HK3|LDHA|PFKFB2|PGM1|PKM|ENTPD7	-1.21914	0	50	0	0	-4.95755	15.0079
GO:0014066	GO Biological Processes	regulation of phosphatidylinositol 3-kinase signaling	-2.81224	3.34637	3.90255	30211	111	732	9	1.22951	0.407309	634|3082|3480|4734|5008|5728|9368|56034|118788	CEACAM1|HGF|IGF1R|NEDD4|OSM|PTEN|SLC9A3R1|PDGFC|PIK3AP1	-1.21452	0	157	1	1	-2.81224	5.3254
WP3932	WikiPathways	Focal adhesion: PI3K-Akt-mTOR-signaling pathway	-2.80513	2.27062	3.53769	30211	309	732	17	2.3224	0.556687	2258|2997|3082|3454|3480|3566|3679|3915|5008|5208|5209|5291|5562|5728|9586|51719|56034	FGF13|GYS1|HGF|IFNAR1|IGF1R|IL4R|ITGA7|LAMC1|OSM|PFKFB2|PFKFB3|PIK3CB|PRKAA1|PTEN|CREB5|CAB39|PDGFC	-1.20818	0	104	0	0	-3.62957	4.85551
GO:0032970	GO Biological Processes	regulation of actin filament-based process	-2.80236	2.10571	3.47225	30211	392	732	20	2.73224	0.602543	27|683|822|1020|1824|2242|2258|2934|5066|5144|6840|7226|9535|10395|10602|28988|54434|57551|81873|342184	ABL2|BST1|CAPG|CDK5|DSC2|FES|FGF13|GSN|PAM|PDE4D|SVIL|TRPM2|GMFG|DLC1|CDC42EP3|DBNL|SSH1|TAOK1|ARPC5L|FMN1	-1.20618	0	65	0	0	-4.4872	11.0058
GO:0072507	GO Biological Processes	divalent inorganic cation homeostasis	-2.80139	1.98588	3.4237	30211	478	732	23	3.14208	0.644793	27|133|490|825|1020|1230|1604|4923|4987|5023|5291|6279|6556|7226|8698|9365|9914|30001|54757|55858|60675|118987|286530	ABL2|ADM|ATP2B1|CAPN3|CDK5|CCR1|CD55|NTSR1|OPRL1|P2RX1|PIK3CB|S100A8|SLC11A1|TRPM2|S1PR4|KL|ATP2C2|ERO1A|FAM20A|TMEM165|PROK2|PDZD8|P2RY8	-1.20598	0	69	0	0	-4.42203	3.46822
GO:0045619	GO Biological Processes	regulation of lymphocyte differentiation	-2.79178	2.73626	3.6919	30211	181	732	12	1.63934	0.469343	604|678|942|1378|3142|3566|6655|6777|8876|8993|57864|114548	BCL6|ZFP36L2|CD86|CR1|HLX|IL4R|SOS2|STAT5B|VNN1|PGLYRP1|SLC46A2|NLRP3	-1.19714	0	21	0	0	-7.83974	18.7599
GO:0006970	GO Biological Processes	response to osmotic stress	-2.78157	4.06906	4.07978	30211	71	732	7	0.956284	0.359709	231|366|706|825|1831|3778|51719	AKR1B1|AQP9|TSPO|CAPN3|TSC22D3|KCNMA1|CAB39	-1.18806	0	158	1	1	-2.78157	5.15898
GO:0060191	GO Biological Processes	regulation of lipase activity	-2.77979	3.6283	3.95678	30211	91	732	8	1.0929	0.38428	27|942|2776|5447|6272|8698|115727|440503	ABL2|CD86|GNAQ|POR|SORT1|S1PR4|RASGRP4|PLIN5	-1.18806	0	159	1	1	-2.77979	5.50291
GO:0009119	GO Biological Processes	ribonucleoside metabolic process	-2.77811	5.7322	4.47678	30211	36	732	5	0.68306	0.304429	262|978|7378|51816|81602	AMD1|CDA|UPP1|ADA2|CDADC1	-1.18806	0	15	0	0	-8.40935	17.6879
hsa00512	KEGG Pathway	Mucin type O-glycan biosynthesis	-2.77811	5.7322	4.47678	30211	36	732	5	0.68306	0.304429	2589|2590|2650|79623|256435	GALNT1|GALNT2|GCNT1|GALNT14|ST6GALNAC3	-1.18806	0	63	0	0	-4.51802	13.7573
GO:0007044	GO Biological Processes	cell-substrate junction assembly	-2.77811	5.7322	4.47678	30211	36	732	5	0.68306	0.304429	1308|3915|5339|10395|79834	COL17A1|LAMC1|PLEC|DLC1|PEAK1	-1.18806	0	90	0	0	-3.86456	24.7631
R-HSA-1222556	Reactome Gene Sets	ROS and RNS production in phagocytes	-2.77811	5.7322	4.47678	30211	36	732	5	0.68306	0.304429	528|1536|4689|6556|84329	ATP6V1C1|CYBB|NCF4|SLC11A1|HVCN1	-1.18806	0	114	0	0	-3.42367	6.87864
GO:0016241	GO Biological Processes	regulation of macroautophagy	-2.77152	2.87336	3.72032	30211	158	732	11	1.50273	0.449674	528|1020|2629|4734|5768|8396|23256|51100|55062|55737|83667	ATP6V1C1|CDK5|GBA|NEDD4|QSOX1|PIP4K2B|SCFD1|SH3GLB1|WIPI1|VPS35|SESN2	-1.18223	0	38	0	0	-6.06867	3.07082
GO:0140352	GO Biological Processes	export from cell	-2.76904	2.04896	3.42359	30211	423	732	21	2.86885	0.61699	133|306|490|1020|1230|3557|3753|5023|5799|5873|6813|6854|8825|10461|11031|30061|51192|54536|94120|134957|284021	ADM|ANXA3|ATP2B1|CDK5|CCR1|IL1RN|KCNE1|P2RX1|PTPRN2|RAB27A|STXBP2|SYN2|LIN7A|MERTK|RAB31|SLC40A1|CKLF|EXOC6|SYTL3|STXBP5|MILR1	-1.18051	0	115	0	0	-3.42277	2.40598
R-HSA-166016	Reactome Gene Sets	Toll Like Receptor 4 (TLR4) Cascade	-2.76661	3.05717	3.77487	30211	135	732	10	1.36612	0.429044	1432|3684|4205|5608|6197|6279|6283|7096|9252|11213	MAPK14|ITGAM|MEF2A|MAP2K6|RPS6KA3|S100A8|S100A12|TLR1|RPS6KA5|IRAK3	-1.17884	0	101	0	0	-3.67623	7.50397
GO:0042176	GO Biological Processes	regulation of protein catabolic process	-2.76353	2.08971	3.43527	30211	395	732	20	2.73224	0.602543	1050|1471|2629|3303|3304|4734|5728|7076|8724|8754|10459|11213|23287|25976|28952|28996|55737|79016|79888|258010	CEBPA|CST3|GBA|HSPA1A|HSPA1B|NEDD4|PTEN|TIMP1|SNX3|ADAM9|MAD2L2|IRAK3|AGTPBP1|TIPARP|CCDC22|HIPK2|VPS35|DDA1|LPCAT1|SVIP	-1.1766	0	160	1	1	-2.76353	3.05717
GO:0043620	GO Biological Processes	regulation of DNA-templated transcription in response to stress	-2.76231	4.67229	4.21646	30211	53	732	6	0.819672	0.333255	1051|3303|4734|6197|22926|83667	CEBPB|HSPA1A|NEDD4|RPS6KA3|ATF6|SESN2	-1.1766	0	161	1	1	-2.76231	7.28327
GO:2001233	GO Biological Processes	regulation of apoptotic signaling pathway	-2.76211	2.13669	3.4524	30211	367	732	19	2.59563	0.587699	960|2023|2730|3082|3303|3304|4318|5291|5728|6279|6788|8876|9368|10131|23028|50486|51657|55486|220042	CD44|ENO1|GCLM|HGF|HSPA1A|HSPA1B|MMP9|PIK3CB|PTEN|S100A8|STK3|VNN1|SLC9A3R1|TRAP1|KDM1A|G0S2|STYXL1|PARL|DDIAS	-1.1766	0	13	0	0	-8.68279	4.04626
R-HSA-199418	Reactome Gene Sets	Negative regulation of the PI3K/AKT network	-2.75827	3.28714	3.83829	30211	113	732	9	1.22951	0.407309	942|3082|3556|5291|5728|8396|8870|9365|118788	CD86|HGF|IL1RAP|PIK3CB|PTEN|PIP4K2B|IER3|KL|PIK3AP1	-1.17351	0	162	1	1	-2.75827	3.28714
GO:1990778	GO Biological Processes	protein localization to cell periphery	-2.75502	2.47985	3.5733	30211	233	732	14	1.91257	0.506244	403|2258|2319|8825|8934|9368|9914|10211|11031|22883|23499|55737|84687|92162	ARL3|FGF13|FLOT2|LIN7A|RAB29|SLC9A3R1|ATP2C2|FLOT1|RAB31|CLSTN1|MACF1|VPS35|PPP1R9B|TMEM88	-1.17348	0	118	0	0	-3.399	2.47985
GO:0062197	GO Biological Processes	cellular response to chemical stress	-2.75446	2.39026	3.54086	30211	259	732	15	2.04918	0.523647	231|706|825|1545|2936|3303|3304|4318|4482|5339|5562|7226|51314|51719|83667	AKR1B1|TSPO|CAPN3|CYP1B1|GSR|HSPA1A|HSPA1B|MMP9|MSRA|PLEC|PRKAA1|TRPM2|NME8|CAB39|SESN2	-1.17348	0	163	1	1	-2.75446	2.39026
GO:0015012	GO Biological Processes	heparan sulfate proteoglycan biosynthetic process	-2.75301	7.50397	4.80884	30211	22	732	4	0.546448	0.272477	2131|8509|9953|29940	EXT1|NDST2|HS3ST3B1|DSE	-1.17348	0	5	0	0	-11.7564	9.17152
GO:0045624	GO Biological Processes	positive regulation of T-helper cell differentiation	-2.75301	7.50397	4.80884	30211	22	732	4	0.546448	0.272477	942|3142|3566|114548	CD86|HLX|IL4R|NLRP3	-1.17348	0	21	0	0	-7.83974	18.7599
GO:0035024	GO Biological Processes	negative regulation of Rho protein signal transduction	-2.75301	7.50397	4.80884	30211	22	732	4	0.546448	0.272477	27|604|10395|202243	ABL2|BCL6|DLC1|CCDC125	-1.17348	0	54	0	0	-4.84581	7.50397
R-HSA-198753	Reactome Gene Sets	ERK/MAPK targets	-2.75301	7.50397	4.80884	30211	22	732	4	0.546448	0.272477	1432|4205|6197|9252	MAPK14|MEF2A|RPS6KA3|RPS6KA5	-1.17348	0	101	0	0	-3.67623	7.50397
GO:0050765	GO Biological Processes	negative regulation of phagocytosis	-2.75301	7.50397	4.80884	30211	22	732	4	0.546448	0.272477	5359|8291|8724|146722	PLSCR1|DYSF|SNX3|CD300LF	-1.17348	0	129	0	0	-3.16653	7.50397
GO:0051494	GO Biological Processes	negative regulation of cytoskeleton organization	-2.74976	2.85529	3.69613	30211	159	732	11	1.50273	0.449674	822|2258|2934|6840|9535|10395|22919|54434|55755|57551|58526	CAPG|FGF13|GSN|SVIL|GMFG|DLC1|MAPRE1|SSH1|CDK5RAP2|TAOK1|MID1IP1	-1.17098	0	65	0	0	-4.4872	11.0058
GO:0006470	GO Biological Processes	protein dephosphorylation	-2.7476	2.57949	3.60198	30211	208	732	13	1.77596	0.488168	5509|5728|5799|9150|9896|26191|51207|51657|54434|79660|132160|147699|151987	PPP1R3D|PTEN|PTPRN2|CTDP1|FIG4|PTPN22|DUSP13|STYXL1|SSH1|PPP1R3B|PPM1M|PPM1N|PPP4R2	-1.17098	0	80	0	0	-4.12123	2.67132
hsa05218	KEGG Pathway	Melanoma	-2.74616	4.01254	4.03283	30211	72	732	7	0.956284	0.359709	1647|1871|3082|3480|5291|5728|56034	GADD45A|E2F3|HGF|IGF1R|PIK3CB|PTEN|PDGFC	-1.17098	0	83	0	0	-3.96228	4.01254
hsa05223	KEGG Pathway	Non-small cell lung cancer	-2.74616	4.01254	4.03283	30211	72	732	7	0.956284	0.359709	1647|1871|3082|5291|6655|6777|27436	GADD45A|E2F3|HGF|PIK3CB|SOS2|STAT5B|EML4	-1.17098	0	83	0	0	-3.96228	4.01254
R-HSA-199992	Reactome Gene Sets	trans-Golgi Network Vesicle Budding	-2.74616	4.01254	4.03283	30211	72	732	7	0.956284	0.359709	408|1362|1777|2647|2799|6272|157807	ARRB1|CPD|DNASE2|BLOC1S1|GNS|SORT1|CLVS1	-1.17098	0	153	0	0	-2.83974	5.89598
GO:0015711	GO Biological Processes	organic anion transport	-2.74608	2.2416	3.47943	30211	313	732	17	2.3224	0.556687	366|634|762|1378|2352|4923|5562|6507|9056|9368|11182|94081|116369|120103|133418|200931|353189	AQP9|CEACAM1|CA4|CR1|FOLR3|NTSR1|PRKAA1|SLC1A3|SLC7A7|SLC9A3R1|SLC2A6|SFXN1|SLC26A8|SLC36A4|EMB|SLC51A|SLCO4C1	-1.17098	0	122	0	0	-3.3363	17.6879
GO:0010508	GO Biological Processes	positive regulation of autophagy	-2.74275	3.0347	3.74749	30211	136	732	10	1.36612	0.429044	5291|5562|8396|10641|11040|22926|51100|55062|83667|258010	PIK3CB|PRKAA1|PIP4K2B|NPRL2|PIM2|ATF6|SH3GLB1|WIPI1|SESN2|SVIP	-1.16838	0	38	0	0	-6.06867	3.07082
GO:0009615	GO Biological Processes	response to virus	-2.72394	2.1722	3.43542	30211	342	732	18	2.45902	0.572425	1432|2023|2131|3454|3964|5359|5611|6039|7706|9111|11040|11213|51311|54512|55718|57705|114548|197259	MAPK14|ENO1|EXT1|IFNAR1|LGALS8|PLSCR1|DNAJC3|RNASE6|TRIM25|NMI|PIM2|IRAK3|TLR8|EXOSC4|POLR3E|WDFY4|NLRP3|MLKL	-1.15079	0	164	1	1	-2.72394	2.1722
GO:0150115	GO Biological Processes	cell-substrate junction organization	-2.72369	5.57728	4.39002	30211	37	732	5	0.68306	0.304429	1308|3915|5339|10395|79834	COL17A1|LAMC1|PLEC|DLC1|PEAK1	-1.15079	0	90	0	0	-3.86456	24.7631
GO:0034204	GO Biological Processes	lipid translocation	-2.72	4.58576	4.15584	30211	54	732	6	0.819672	0.333255	5359|10079|23200|23250|57048|79895	PLSCR1|ATP9A|ATP11B|ATP11A|PLSCR3|ATP8B4	-1.14987	0	73	0	0	-4.28303	5.06847
GO:0045185	GO Biological Processes	maintenance of protein location	-2.71947	3.55027	3.8814	30211	93	732	8	1.0929	0.38428	706|1020|2200|2934|4794|5905|23568|28952	TSPO|CDK5|FBN1|GSN|NFKBIE|RANGAP1|ARL2BP|CCDC22	-1.14987	0	34	0	0	-6.37017	4.3579
GO:0032273	GO Biological Processes	positive regulation of protein polymerization	-2.71947	3.55027	3.8814	30211	93	732	8	1.0929	0.38428	403|2242|3303|3304|10602|22919|55755|342184	ARL3|FES|HSPA1A|HSPA1B|CDC42EP3|MAPRE1|CDK5RAP2|FMN1	-1.14987	0	88	0	0	-3.901	20.6359
M145	Canonical Pathways	PID P53 DOWNSTREAM PATHWAY	-2.71913	3.01254	3.72036	30211	137	732	10	1.36612	0.429044	604|1509|1647|1871|3082|3732|5728|8793|9540|58484	BCL6|CTSD|GADD45A|E2F3|HGF|CD82|PTEN|TNFRSF10D|TP53I3|NLRC4	-1.14987	0	105	0	0	-3.58572	3.43932
R-HSA-202733	Reactome Gene Sets	Cell surface interactions at the vascular wall	-2.71913	3.01254	3.72036	30211	137	732	10	1.36612	0.429044	634|960|2207|3684|4267|5291|8793|9056|10461|57126	CEACAM1|CD44|FCER1G|ITGAM|CD99|PIK3CB|TNFRSF10D|SLC7A7|MERTK|CD177	-1.14987	0	165	1	1	-2.71913	3.01254
hsa00562	KEGG Pathway	Inositol phosphate metabolism	-2.71138	3.95758	3.98671	30211	73	732	7	0.956284	0.359709	3613|3628|3705|5291|5728|8396|9896	IMPA2|INPP1|ITPK1|PIK3CB|PTEN|PIP4K2B|FIG4	-1.14285	0	68	0	0	-4.42228	9.17152
GO:0002460	GO Biological Processes	adaptive immune response based on somatic recombination of immune receptors built from immunoglobulin superfamily domains	-2.70353	2.44833	3.51981	30211	236	732	14	1.91257	0.506244	604|1378|1604|2207|2209|3109|3566|5873|8809|10538|51279|51311|57089|64218	BCL6|CR1|CD55|FCER1G|FCGR1A|HLA-DMB|IL4R|RAB27A|IL18R1|BATF|C1RL|TLR8|ENTPD7|SEMA4A	-1.13571	0	9	0	0	-10.2397	7.60271
GO:0090066	GO Biological Processes	regulation of anatomical structure size	-2.69824	1.94918	3.32764	30211	487	732	23	3.14208	0.644793	133|490|822|1020|2131|2258|2730|2934|3778|5023|5728|6840|9368|10602|23028|23499|28988|54434|56996|59342|64218|81873|342184	ADM|ATP2B1|CAPG|CDK5|EXT1|FGF13|GCLM|GSN|KCNMA1|P2RX1|PTEN|SVIL|SLC9A3R1|CDC42EP3|KDM1A|MACF1|DBNL|SSH1|SLC12A9|SCPEP1|SEMA4A|ARPC5L|FMN1	-1.13115	0	65	0	0	-4.4872	11.0058
GO:0002705	GO Biological Processes	positive regulation of leukocyte mediated immunity	-2.69576	2.99071	3.69347	30211	138	732	10	1.36612	0.429044	1604|3140|3554|3684|6777|8809|10459|57126|114548|388325	CD55|MR1|IL1R1|ITGAM|STAT5B|IL18R1|MAD2L2|CD177|NLRP3|SCIMP	-1.13019	0	44	0	0	-5.68056	7.11584
hsa04915	KEGG Pathway	Estrogen signaling pathway	-2.69576	2.99071	3.69347	30211	138	732	10	1.36612	0.429044	109|1509|2550|2776|3303|3304|4318|5291|6655|9586	ADCY3|CTSD|GABBR1|GNAQ|HSPA1A|HSPA1B|MMP9|PIK3CB|SOS2|CREB5	-1.13019	0	166	1	1	-2.69576	3.99405
R-HSA-400451	Reactome Gene Sets	Free fatty acids regulate insulin secretion	-2.69441	11.256	5.36097	30211	11	732	3	0.409836	0.236134	2181|2182|2776	ACSL3|ACSL4|GNAQ	-1.13019	0	6	0	0	-10.7309	11.5561
GO:0052646	GO Biological Processes	alditol phosphate metabolic process	-2.69441	11.256	5.36097	30211	11	732	3	0.409836	0.236134	2710|51205|256356	GK|ACP6|GK5	-1.13019	0	167	1	1	-2.69441	11.256
GO:0046777	GO Biological Processes	protein autophosphorylation	-2.69244	2.6627	3.58429	30211	186	732	12	1.63934	0.469343	91|660|1020|2242|3480|8569|9262|11040|11213|57551|79834|415116	ACVR1B|BMX|CDK5|FES|IGF1R|MKNK1|STK17B|PIM2|IRAK3|TAOK1|PEAK1|PIM3	-1.12894	0	168	1	1	-2.69244	2.76992
GO:0045582	GO Biological Processes	positive regulation of T cell differentiation	-2.68996	3.5125	3.84449	30211	94	732	8	1.0929	0.38428	604|942|1378|3142|3566|6777|8876|114548	BCL6|CD86|CR1|HLX|IL4R|STAT5B|VNN1|NLRP3	-1.12718	0	21	0	0	-7.83974	18.7599
GO:0031113	GO Biological Processes	regulation of microtubule polymerization	-2.67868	4.50238	4.09669	30211	55	732	6	0.819672	0.333255	403|2242|3303|3304|22919|55755	ARL3|FES|HSPA1A|HSPA1B|MAPRE1|CDK5RAP2	-1.12126	0	88	0	0	-3.901	20.6359
WP585	WikiPathways	Interferon type I signaling pathways	-2.67868	4.50238	4.09669	30211	55	732	6	0.819672	0.333255	1432|3454|5608|9021|9252|27250	MAPK14|IFNAR1|MAP2K6|SOCS3|RPS6KA5|PDCD4	-1.12126	0	101	0	0	-3.67623	7.50397
GO:0007159	GO Biological Processes	leukocyte cell-cell adhesion	-2.67868	4.50238	4.09669	30211	55	732	6	0.819672	0.333255	960|2131|2650|6279|57126|83706	CD44|EXT1|GCNT1|S100A8|CD177|FERMT3	-1.12126	0	151	0	0	-2.84235	4.50238
GO:0042116	GO Biological Processes	macrophage activation	-2.67868	4.50238	4.09669	30211	55	732	6	0.819672	0.333255	3684|6556|7096|8291|9111|23210	ITGAM|SLC11A1|TLR1|DYSF|NMI|JMJD6	-1.12126	0	169	1	1	-2.67868	4.50238
GO:0050650	GO Biological Processes	chondroitin sulfate proteoglycan biosynthetic process	-2.67837	7.17771	4.67035	30211	23	732	4	0.546448	0.272477	22856|29940|50515|56548	CHSY1|DSE|CHST11|CHST7	-1.12126	0	5	0	0	-11.7564	9.17152
GO:0010893	GO Biological Processes	positive regulation of steroid biosynthetic process	-2.67837	7.17771	4.67035	30211	23	732	4	0.546448	0.272477	133|3480|5447|5562	ADM|IGF1R|POR|PRKAA1	-1.12126	0	61	0	0	-4.59033	13.7573
GO:0045540	GO Biological Processes	regulation of cholesterol biosynthetic process	-2.67837	7.17771	4.67035	30211	23	732	4	0.546448	0.272477	1717|5447|5562|10613	DHCR7|POR|PRKAA1|ERLIN1	-1.12126	0	61	0	0	-4.59033	13.7573
GO:0106118	GO Biological Processes	regulation of sterol biosynthetic process	-2.67837	7.17771	4.67035	30211	23	732	4	0.546448	0.272477	1717|5447|5562|10613	DHCR7|POR|PRKAA1|ERLIN1	-1.12126	0	61	0	0	-4.59033	13.7573
GO:0001776	GO Biological Processes	leukocyte homeostasis	-2.67722	3.90409	3.94141	30211	74	732	7	0.956284	0.359709	3957|6655|6777|10461|10673|30061|57864	LGALS2|SOS2|STAT5B|MERTK|TNFSF13B|SLC40A1|SLC46A2	-1.12082	0	130	0	0	-3.15812	4.42198
GO:0007009	GO Biological Processes	plasma membrane organization	-2.67263	2.9692	3.66683	30211	139	732	10	1.36612	0.429044	1378|2352|5339|5359|5728|7357|8291|9368|10211|57048	CR1|FOLR3|PLEC|PLSCR1|PTEN|UGCG|DYSF|SLC9A3R1|FLOT1|PLSCR3	-1.11694	0	131	0	0	-3.14979	2.9692
GO:0045622	GO Biological Processes	regulation of T-helper cell differentiation	-2.67105	5.43051	4.30636	30211	38	732	5	0.68306	0.304429	604|942|3142|3566|114548	BCL6|CD86|HLX|IL4R|NLRP3	-1.11676	0	21	0	0	-7.83974	18.7599
GO:2000516	GO Biological Processes	positive regulation of CD4-positive, alpha-beta T cell activation	-2.67105	5.43051	4.30636	30211	38	732	5	0.68306	0.304429	942|1604|3142|3566|114548	CD86|CD55|HLX|IL4R|NLRP3	-1.11676	0	21	0	0	-7.83974	18.7599
GO:0007169	GO Biological Processes	transmembrane receptor protein tyrosine kinase signaling pathway	-2.66249	2.04823	3.33824	30211	403	732	20	2.73224	0.602543	1432|2131|2242|3082|3480|4318|5291|6272|6503|6777|8895|9252|9365|9961|10461|23294|25976|56034|79930|115727	MAPK14|EXT1|FES|HGF|IGF1R|MMP9|PIK3CB|SORT1|SLA|STAT5B|CPNE3|RPS6KA5|KL|MVP|MERTK|ANKS1A|TIPARP|PDGFC|DOK3|RASGRP4	-1.10889	0	139	0	0	-3.06971	2.04823
GO:0015849	GO Biological Processes	organic acid transport	-2.65841	2.33614	3.44256	30211	265	732	15	2.04918	0.523647	366|634|2180|2181|2352|4923|5562|6507|9056|9368|94081|116369|120103|133418|200931	AQP9|CEACAM1|ACSL1|ACSL3|FOLR3|NTSR1|PRKAA1|SLC1A3|SLC7A7|SLC9A3R1|SFXN1|SLC26A8|SLC36A4|EMB|SLC51A	-1.10551	0	122	0	0	-3.3363	17.6879
GO:1902903	GO Biological Processes	regulation of supramolecular fiber organization	-2.65694	2.09111	3.35033	30211	375	732	19	2.59563	0.587699	403|822|2242|2258|2934|3303|3304|6840|9535|10395|10602|22919|28988|54434|55755|57551|58526|81873|342184	ARL3|CAPG|FES|FGF13|GSN|HSPA1A|HSPA1B|SVIL|GMFG|DLC1|CDC42EP3|MAPRE1|DBNL|SSH1|CDK5RAP2|TAOK1|MID1IP1|ARPC5L|FMN1	-1.10534	0	65	0	0	-4.4872	11.0058
GO:0031396	GO Biological Processes	regulation of protein ubiquitination	-2.65684	2.51894	3.50557	30211	213	732	13	1.77596	0.488168	408|706|1020|2280|3303|3304|5728|8878|9111|10459|23028|26191|51256	ARRB1|TSPO|CDK5|FKBP1A|HSPA1A|HSPA1B|PTEN|SQSTM1|NMI|MAD2L2|KDM1A|PTPN22|TBC1D7	-1.10534	0	170	1	1	-2.65684	3.43932
GO:0042742	GO Biological Processes	defense response to bacterium	-2.65573	2.1409	3.36833	30211	347	732	18	2.45902	0.572425	306|1051|2207|3140|3240|3934|4671|5266|6039|6279|6283|6556|7100|8993|26253|51316|58484|338339	ANXA3|CEBPB|FCER1G|MR1|HP|LCN2|NAIP|PI3|RNASE6|S100A8|S100A12|SLC11A1|TLR5|PGLYRP1|CLEC4E|PLAC8|NLRC4|CLEC4D	-1.10492	0	24	0	0	-7.28456	3.04108
GO:0098876	GO Biological Processes	vesicle-mediated transport to the plasma membrane	-2.6542	3.17476	3.71397	30211	117	732	9	1.22951	0.407309	403|738|8724|11031|22883|23499|28952|54536|55737	ARL3|VPS51|SNX3|RAB31|CLSTN1|MACF1|CCDC22|EXOC6|VPS35	-1.10409	0	126	0	0	-3.27402	4.04626
R-HSA-5663202	Reactome Gene Sets	Diseases of signal transduction by growth factor receptors and second messengers	-2.64774	2.00164	3.30812	30211	433	732	21	2.86885	0.61699	408|942|1051|2120|2280|2963|3082|5291|5728|6238|6777|7171|8878|9061|9365|9612|27436|57085|83464|83999|118788	ARRB1|CD86|CEBPB|ETV6|FKBP1A|GTF2F2|HGF|PIK3CB|PTEN|RRBP1|STAT5B|TPM4|SQSTM1|PAPSS1|KL|NCOR2|EML4|AGTRAP|APH1B|KREMEN1|PIK3AP1	-1.09832	0	162	0	0	-2.75827	3.28714
GO:0003013	GO Biological Processes	circulatory system process	-2.64246	1.92938	3.27515	30211	492	732	23	3.14208	0.644793	133|490|634|2131|2153|2730|2934|3753|3778|4923|4987|5023|5144|5339|5608|6446|6507|7136|9365|9368|11138|57085|59342	ADM|ATP2B1|CEACAM1|EXT1|F5|GCLM|GSN|KCNE1|KCNMA1|NTSR1|OPRL1|P2RX1|PDE4D|PLEC|MAP2K6|SGK1|SLC1A3|TNNI2|KL|SLC9A3R1|TBC1D8|AGTRAP|SCPEP1	-1.09374	0	140	0	0	-3.06848	2.48082
GO:0002260	GO Biological Processes	lymphocyte homeostasis	-2.6383	4.42198	4.03894	30211	56	732	6	0.819672	0.333255	3957|6655|6777|10673|30061|57864	LGALS2|SOS2|STAT5B|TNFSF13B|SLC40A1|SLC46A2	-1.09026	0	130	0	0	-3.15812	4.42198
GO:1903321	GO Biological Processes	negative regulation of protein modification by small protein conjugation or removal	-2.6322	3.43932	3.77214	30211	96	732	8	1.0929	0.38428	408|706|825|1020|3303|3304|8878|10459	ARRB1|TSPO|CAPN3|CDK5|HSPA1A|HSPA1B|SQSTM1|MAD2L2	-1.08486	0	170	0	0	-2.65684	3.43932
GO:0070848	GO Biological Processes	response to growth factor	-2.63144	1.92546	3.26473	30211	493	732	23	3.14208	0.644793	91|306|678|960|1432|2131|2200|2730|3082|3248|3480|4086|6272|6777|7791|8754|8895|9365|10653|27250|28996|51256|84687	ACVR1B|ANXA3|ZFP36L2|CD44|MAPK14|EXT1|FBN1|GCLM|HGF|HPGD|IGF1R|SMAD1|SORT1|STAT5B|ZYX|ADAM9|CPNE3|KL|SPINT2|PDCD4|HIPK2|TBC1D7|PPP1R9B	-1.08478	0	139	0	0	-3.06971	2.04823
GO:0008203	GO Biological Processes	cholesterol metabolic process	-2.62896	3.14785	3.68373	30211	118	732	9	1.22951	0.407309	1050|1593|1717|2629|3422|5562|10613|26119|114876	CEBPA|CYP27A1|DHCR7|GBA|IDI1|PRKAA1|ERLIN1|LDLRAP1|OSBPL1A	-1.08299	0	8	0	0	-10.2632	4.04882
GO:0007568	GO Biological Processes	aging	-2.62717	2.31864	3.41038	30211	267	732	15	2.04918	0.523647	133|490|706|1432|2629|2730|3480|5608|7076|9365|10804|27250|30001|56729|84687	ADM|ATP2B1|TSPO|MAPK14|GBA|GCLM|IGF1R|MAP2K6|TIMP1|KL|GJB6|PDCD4|ERO1A|RETN|PPP1R9B	-1.08249	0	171	1	1	-2.62717	2.31864
R-HSA-446652	Reactome Gene Sets	Interleukin-1 family signaling	-2.62708	2.92708	3.61425	30211	141	732	10	1.36612	0.429044	240|3554|3556|3557|5608|6283|8807|8809|8878|11213	ALOX5|IL1R1|IL1RAP|IL1RN|MAP2K6|S100A12|IL18RAP|IL18R1|SQSTM1|IRAK3	-1.08249	0	93	0	0	-3.82561	7.28327
GO:0055074	GO Biological Processes	calcium ion homeostasis	-2.62409	1.99243	3.2854	30211	435	732	21	2.86885	0.61699	27|133|490|825|1020|1230|1604|4923|4987|5023|5291|7226|8698|9365|9914|30001|54757|55858|60675|118987|286530	ABL2|ADM|ATP2B1|CAPN3|CDK5|CCR1|CD55|NTSR1|OPRL1|P2RX1|PIK3CB|TRPM2|S1PR4|KL|ATP2C2|ERO1A|FAM20A|TMEM165|PROK2|PDZD8|P2RY8	-1.08018	0	69	0	0	-4.42203	3.46822
GO:0000271	GO Biological Processes	polysaccharide biosynthetic process	-2.62009	5.29126	4.22562	30211	39	732	5	0.68306	0.304429	2131|2632|2992|2997|8509	EXT1|GBE1|GYG1|GYS1|NDST2	-1.07959	0	31	0	0	-6.55093	12.8975
GO:0033692	GO Biological Processes	cellular polysaccharide biosynthetic process	-2.62009	5.29126	4.22562	30211	39	732	5	0.68306	0.304429	2131|2632|2992|2997|8509	EXT1|GBE1|GYG1|GYS1|NDST2	-1.07959	0	31	0	0	-6.55093	12.8975
GO:0033627	GO Biological Processes	cell adhesion mediated by integrin	-2.62009	5.29126	4.22562	30211	39	732	5	0.68306	0.304429	2131|2200|3679|3684|8754	EXT1|FBN1|ITGA7|ITGAM|ADAM9	-1.07959	0	117	0	0	-3.41741	5.29126
GO:0002691	GO Biological Processes	regulation of cellular extravasation	-2.62009	5.29126	4.22562	30211	39	732	5	0.68306	0.304429	683|2529|3554|4267|6484	BST1|FUT7|IL1R1|CD99|ST3GAL4	-1.07959	0	137	0	0	-3.14008	15.4769
GO:2000249	GO Biological Processes	regulation of actin cytoskeleton reorganization	-2.62009	5.29126	4.22562	30211	39	732	5	0.68306	0.304429	27|1020|2242|7226|9535	ABL2|CDK5|FES|TRPM2|GMFG	-1.07959	0	172	1	1	-2.62009	5.29126
GO:0006029	GO Biological Processes	proteoglycan metabolic process	-2.61069	3.80136	3.85313	30211	76	732	7	0.956284	0.359709	2131|8509|9953|22856|29940|50515|56548	EXT1|NDST2|HS3ST3B1|CHSY1|DSE|CHST11|CHST7	-1.07283	0	5	0	0	-11.7564	9.17152
GO:0043242	GO Biological Processes	negative regulation of protein-containing complex disassembly	-2.61069	3.80136	3.85313	30211	76	732	7	0.956284	0.359709	822|2258|2934|6840|11213|57551|58526	CAPG|FGF13|GSN|SVIL|IRAK3|TAOK1|MID1IP1	-1.07283	0	65	0	0	-4.4872	11.0058
WP2034	WikiPathways	Leptin signaling pathway	-2.61069	3.80136	3.85313	30211	76	732	7	0.956284	0.359709	1432|3557|3840|5562|5728|6777|9021	MAPK14|IL1RN|KPNA4|PRKAA1|PTEN|STAT5B|SOCS3	-1.07283	0	72	0	0	-4.293	6.00318
R-HSA-75876	Reactome Gene Sets	Synthesis of very long-chain fatty acyl-CoAs	-2.60751	6.87864	4.53991	30211	24	732	4	0.546448	0.272477	2180|2181|2182|51144	ACSL1|ACSL3|ACSL4|HSD17B12	-1.07283	0	6	0	0	-10.7309	11.5561
GO:0006213	GO Biological Processes	pyrimidine nucleoside metabolic process	-2.60751	6.87864	4.53991	30211	24	732	4	0.546448	0.272477	978|7378|51733|81602	CDA|UPP1|UPB1|CDADC1	-1.07283	0	15	0	0	-8.40935	17.6879
WP4722	WikiPathways	Glycerolipids and glycerophospholipids	-2.60751	6.87864	4.53991	30211	24	732	4	0.546448	0.272477	5130|8694|84649|137964	PCYT1A|DGAT1|DGAT2|GPAT4	-1.07283	0	82	0	0	-4.02508	10.318
R-HSA-5668599	Reactome Gene Sets	RHO GTPases Activate NADPH Oxidases	-2.60751	6.87864	4.53991	30211	24	732	4	0.546448	0.272477	1432|1536|4689|6279	MAPK14|CYBB|NCF4|S100A8	-1.07283	0	114	0	0	-3.42367	6.87864
GO:0060143	GO Biological Processes	positive regulation of syncytium formation by plasma membrane fusion	-2.60751	6.87864	4.53991	30211	24	732	4	0.546448	0.272477	1432|3566|8754|10211	MAPK14|IL4R|ADAM9|FLOT1	-1.07283	0	134	0	0	-3.14868	7.86131
GO:0071383	GO Biological Processes	cellular response to steroid hormone stimulus	-2.60466	2.90647	3.5883	30211	142	732	10	1.36612	0.429044	490|678|687|1545|3303|3304|3480|4734|6446|11057	ATP2B1|ZFP36L2|KLF9|CYP1B1|HSPA1A|HSPA1B|IGF1R|NEDD4|SGK1|ABHD2	-1.07283	0	23	0	0	-7.65522	4.58576
hsa04935	KEGG Pathway	Growth hormone synthesis, secretion and action	-2.60401	3.1214	3.6538	30211	119	732	9	1.22951	0.407309	109|1432|2776|5291|5608|6655|6777|9021|9586	ADCY3|MAPK14|GNAQ|PIK3CB|MAP2K6|SOS2|STAT5B|SOCS3|CREB5	-1.07283	0	55	0	0	-4.83344	4.19167
GO:0006486	GO Biological Processes	protein glycosylation	-2.60396	2.48395	3.44903	30211	216	732	13	1.77596	0.488168	2131|2529|2589|2590|2650|6484|8702|51465|55858|79623|83857|84002|256435	EXT1|FUT7|GALNT1|GALNT2|GCNT1|ST3GAL4|B4GALT4|UBE2J1|TMEM165|GALNT14|TMTC1|B3GNT5|ST6GALNAC3	-1.07283	0	63	0	0	-4.51802	13.7573
GO:0043413	GO Biological Processes	macromolecule glycosylation	-2.60396	2.48395	3.44903	30211	216	732	13	1.77596	0.488168	2131|2529|2589|2590|2650|6484|8702|51465|55858|79623|83857|84002|256435	EXT1|FUT7|GALNT1|GALNT2|GCNT1|ST3GAL4|B4GALT4|UBE2J1|TMEM165|GALNT14|TMTC1|B3GNT5|ST6GALNAC3	-1.07283	0	63	0	0	-4.51802	13.7573
hsa05215	KEGG Pathway	Prostate cancer	-2.60394	3.40386	3.73668	30211	97	732	8	1.0929	0.38428	1871|3480|4318|5291|5728|6655|9586|56034	E2F3|IGF1R|MMP9|PIK3CB|PTEN|SOS2|CREB5|PDGFC	-1.07283	0	83	0	0	-3.96228	4.01254
hsa04666	KEGG Pathway	Fc gamma R-mediated phagocytosis	-2.60394	3.40386	3.73668	30211	97	732	8	1.0929	0.38428	2209|2934|3985|4082|4651|5291|65108|81873	FCGR1A|GSN|LIMK2|MARCKS|MYO10|PIK3CB|MARCKSL1|ARPC5L	-1.07283	0	173	1	1	-2.60394	3.40386
GO:0006165	GO Biological Processes	nucleoside diphosphate phosphorylation	-2.59883	4.34441	3.98252	30211	57	732	6	0.819672	0.333255	2023|3101|3939|5208|5236|5315	ENO1|HK3|LDHA|PFKFB2|PGM1|PKM	-1.06971	0	50	0	0	-4.95755	15.0079
GO:0051058	GO Biological Processes	negative regulation of small GTPase mediated signal transduction	-2.59883	4.34441	3.98252	30211	57	732	6	0.819672	0.333255	27|604|5922|10395|27342|202243	ABL2|BCL6|RASA2|DLC1|RABGEF1|CCDC125	-1.06971	0	54	0	0	-4.84581	7.50397
WP195	WikiPathways	IL-1 signaling pathway	-2.59883	4.34441	3.98252	30211	57	732	6	0.819672	0.333255	1432|3554|3556|5608|8878|11213	MAPK14|IL1R1|IL1RAP|MAP2K6|SQSTM1|IRAK3	-1.06971	0	93	0	0	-3.82561	7.28327
GO:2001056	GO Biological Processes	positive regulation of cysteine-type endopeptidase activity	-2.58246	2.88614	3.56258	30211	143	732	10	1.36612	0.429044	444|1509|2934|5023|6279|10395|58484|91662|114548|400410	ASPH|CTSD|GSN|P2RX1|S100A8|DLC1|NLRC4|NLRP12|NLRP3|ST20	-1.0561	0	25	0	0	-7.20177	3.24408
GO:0002702	GO Biological Processes	positive regulation of production of molecular mediator of immune response	-2.57936	3.09539	3.6242	30211	120	732	9	1.22951	0.407309	942|1604|3554|3566|8809|10459|26191|114548|388325	CD86|CD55|IL1R1|IL4R|IL18R1|MAD2L2|PTPN22|NLRP3|SCIMP	-1.0561	0	44	0	0	-5.68056	7.11584
GO:0043154	GO Biological Processes	negative regulation of cysteine-type endopeptidase activity involved in apoptotic process	-2.57829	3.75199	3.81011	30211	77	732	7	0.956284	0.359709	960|3082|4318|4671|5447|6197|64780	CD44|HGF|MMP9|NAIP|POR|RPS6KA3|MICAL1	-1.0561	0	86	0	0	-3.91381	3.88441
GO:0002283	GO Biological Processes	neutrophil activation involved in immune response	-2.57732	10.318	5.08733	30211	12	732	3	0.409836	0.236134	306|2207|6813	ANXA3|FCER1G|STXBP2	-1.0561	0	46	0	0	-5.22684	10.318
WP4629	WikiPathways	Aerobic glycolysis	-2.57732	10.318	5.08733	30211	12	732	3	0.409836	0.236134	2023|3939|5315	ENO1|LDHA|PKM	-1.0561	0	50	0	0	-4.95755	15.0079
GO:0090205	GO Biological Processes	positive regulation of cholesterol metabolic process	-2.57732	10.318	5.08733	30211	12	732	3	0.409836	0.236134	5447|5562|26119	POR|PRKAA1|LDLRAP1	-1.0561	0	61	0	0	-4.59033	13.7573
GO:0030042	GO Biological Processes	actin filament depolymerization	-2.57732	10.318	5.08733	30211	12	732	3	0.409836	0.236134	2934|64780|84687	GSN|MICAL1|PPP1R9B	-1.0561	0	62	0	0	-4.57592	10.318
GO:0045916	GO Biological Processes	negative regulation of complement activation	-2.57732	10.318	5.08733	30211	12	732	3	0.409836	0.236134	966|1378|1604	CD59|CR1|CD55	-1.0561	0	92	0	0	-3.8329	10.318
R-HSA-71384	Reactome Gene Sets	Ethanol oxidation	-2.57732	10.318	5.08733	30211	12	732	3	0.409836	0.236134	216|55902|84532	ALDH1A1|ACSS2|ACSS1	-1.0561	0	143	0	0	-2.95322	10.318
R-HSA-264870	Reactome Gene Sets	Caspase-mediated cleavage of cytoskeletal proteins	-2.57732	10.318	5.08733	30211	12	732	3	0.409836	0.236134	2934|5339|28988	GSN|PLEC|DBNL	-1.0561	0	174	1	1	-2.57732	10.318
GO:0038183	GO Biological Processes	bile acid signaling pathway	-2.57732	10.318	5.08733	30211	12	732	3	0.409836	0.236134	5562|84649|151306	PRKAA1|DGAT2|GPBAR1	-1.0561	0	175	1	1	-2.57732	10.318
hsa00564	KEGG Pathway	Glycerophospholipid metabolism	-2.57606	3.36913	3.70169	30211	98	732	8	1.0929	0.38428	1119|5130|9489|10908|54947|79888|137964|151056	CHKA|PCYT1A|PGS1|PNPLA6|LPCAT2|LPCAT1|GPAT4|PLB1	-1.0561	0	3	0	0	-14.2521	4.31199
GO:1904063	GO Biological Processes	negative regulation of cation transmembrane transport	-2.57606	3.36913	3.70169	30211	98	732	8	1.0929	0.38428	3753|4318|4734|4923|4987|9368|51719|401152	KCNE1|MMP9|NEDD4|NTSR1|OPRL1|SLC9A3R1|CAB39|C4orf3	-1.0561	0	49	0	0	-4.96954	3.48076
GO:0000079	GO Biological Processes	regulation of cyclin-dependent protein serine/threonine kinase activity	-2.57606	3.36913	3.70169	30211	98	732	8	1.0929	0.38428	641|1050|1647|5728|8900|26524|55755|79616	BLM|CEBPA|GADD45A|PTEN|CCNA1|LATS2|CDK5RAP2|CCNJL	-1.0561	0	176	1	1	-2.57606	5.00265
GO:0010863	GO Biological Processes	positive regulation of phospholipase C activity	-2.57072	5.15898	4.1476	30211	40	732	5	0.68306	0.304429	27|942|2776|8698|115727	ABL2|CD86|GNAQ|S1PR4|RASGRP4	-1.0514	0	159	0	0	-2.77979	5.50291
GO:0009152	GO Biological Processes	purine ribonucleotide biosynthetic process	-2.56049	2.8661	3.53709	30211	144	732	10	1.36612	0.429044	109|272|513|2180|2181|2182|9061|51144|55902|84532	ADCY3|AMPD3|ATP5F1D|ACSL1|ACSL3|ACSL4|PAPSS1|HSD17B12|ACSS2|ACSS1	-1.04413	0	6	0	0	-10.7309	11.5561
GO:0051592	GO Biological Processes	response to calcium ion	-2.56049	2.8661	3.53709	30211	144	732	10	1.36612	0.429044	825|3778|4205|4734|5562|7226|8754|8895|57699|221184	CAPN3|KCNMA1|MEF2A|NEDD4|PRKAA1|TRPM2|ADAM9|CPNE3|CPNE5|CPNE2	-1.04413	0	75	0	0	-4.26381	3.43932
GO:0006081	GO Biological Processes	cellular aldehyde metabolic process	-2.56023	4.2695	3.9274	30211	58	732	6	0.819672	0.333255	216|249|1545|10901|147015|317749	ALDH1A1|ALPL|CYP1B1|DHRS4|DHRS13|DHRS4L2	-1.04413	0	26	0	0	-7.14867	8.68881
GO:0006687	GO Biological Processes	glycosphingolipid metabolic process	-2.56023	4.2695	3.9274	30211	58	732	6	0.819672	0.333255	2629|2760|7357|8702|256435|285362	GBA|GM2A|UGCG|B4GALT4|ST6GALNAC3|SUMF1	-1.04413	0	35	0	0	-6.25499	8.25437
GO:0046939	GO Biological Processes	nucleotide phosphorylation	-2.56023	4.2695	3.9274	30211	58	732	6	0.819672	0.333255	2023|3101|3939|5208|5236|5315	ENO1|HK3|LDHA|PFKFB2|PGM1|PKM	-1.04413	0	50	0	0	-4.95755	15.0079
GO:0006006	GO Biological Processes	glucose metabolic process	-2.54857	3.3351	3.66714	30211	99	732	8	1.0929	0.38428	1432|2023|3101|5165|5208|5236|5562|55276	MAPK14|ENO1|HK3|PDK3|PFKFB2|PGM1|PRKAA1|PGM2	-1.03312	0	50	0	0	-4.95755	15.0079
GO:0032103	GO Biological Processes	positive regulation of response to external stimulus	-2.54286	1.96088	3.20681	30211	442	732	21	2.86885	0.61699	1050|1051|1230|3480|3735|3956|4317|5008|5359|6279|6283|6777|9111|27250|51311|58484|63940|84034|91662|353514|388325	CEBPA|CEBPB|CCR1|IGF1R|KARS1|LGALS1|MMP8|OSM|PLSCR1|S100A8|S100A12|STAT5B|NMI|PDCD4|TLR8|NLRC4|GPSM3|EMILIN2|NLRP12|LILRA5|SCIMP	-1.02804	0	52	0	0	-4.90467	3.98487
GO:0046949	GO Biological Processes	fatty-acyl-CoA biosynthetic process	-2.5401	6.6035	4.41673	30211	25	732	4	0.546448	0.272477	2180|2181|2182|51144	ACSL1|ACSL3|ACSL4|HSD17B12	-1.02784	0	6	0	0	-10.7309	11.5561
GO:0098581	GO Biological Processes	detection of external biotic stimulus	-2.5401	6.6035	4.41673	30211	25	732	4	0.546448	0.272477	4671|7096|8993|58484	NAIP|TLR1|PGLYRP1|NLRC4	-1.02784	0	67	0	0	-4.42829	9.71103
WP2895	WikiPathways	Differentiation of white and brown adipocyte	-2.5401	6.6035	4.41673	30211	25	732	4	0.546448	0.272477	1050|1051|4086|51316	CEBPA|CEBPB|SMAD1|PLAC8	-1.02784	0	79	0	0	-4.14492	8.25437
GO:1901071	GO Biological Processes	glucosamine-containing compound metabolic process	-2.5401	6.6035	4.41673	30211	25	732	4	0.546448	0.272477	1116|1118|55577|56548	CHI3L1|CHIT1|NAGK|CHST7	-1.02784	0	106	0	0	-3.5499	11.792
GO:1903320	GO Biological Processes	regulation of protein modification by small protein conjugation or removal	-2.53915	2.3488	3.34722	30211	246	732	14	1.91257	0.506244	408|706|825|1020|2280|3303|3304|5728|8878|9111|10459|23028|26191|51256	ARRB1|TSPO|CAPN3|CDK5|FKBP1A|HSPA1A|HSPA1B|PTEN|SQSTM1|NMI|MAD2L2|KDM1A|PTPN22|TBC1D7	-1.02752	0	170	0	0	-2.65684	3.43932
GO:0043270	GO Biological Processes	positive regulation of ion transport	-2.53571	2.26768	3.31555	30211	273	732	15	2.04918	0.523647	490|706|825|1020|1051|1230|2550|3753|4923|5023|5608|9368|9914|353514|375346	ATP2B1|TSPO|CAPN3|CDK5|CEBPB|CCR1|GABBR1|KCNE1|NTSR1|P2RX1|MAP2K6|SLC9A3R1|ATP2C2|LILRA5|STIMATE	-1.02472	0	69	0	0	-4.42203	3.46822
GO:0033674	GO Biological Processes	positive regulation of kinase activity	-2.52577	1.91962	3.17657	30211	473	732	22	3.00546	0.631065	942|1020|1116|2180|2209|2258|3480|5208|5608|6283|6556|6788|8754|10461|51149|51719|54757|56034|57551|84254|353514|388121	CD86|CDK5|CHI3L1|ACSL1|FCGR1A|FGF13|IGF1R|PFKFB2|MAP2K6|S100A12|SLC11A1|STK3|ADAM9|MERTK|MRNIP|CAB39|FAM20A|PDGFC|TAOK1|CAMKK1|LILRA5|TNFAIP8L3	-1.01803	0	17	0	0	-8.18005	2.5595
GO:0034654	GO Biological Processes	nucleobase-containing compound biosynthetic process	-2.52435	1.72445	3.0959	30211	718	732	30	4.09836	0.732761	109|262|272|513|978|1871|2180|2181|2182|2963|3735|4086|4205|4520|4783|5442|7378|9061|9111|9150|10459|51144|51816|54187|54981|55718|55902|84532|92797|93100	ADCY3|AMD1|AMPD3|ATP5F1D|CDA|E2F3|ACSL1|ACSL3|ACSL4|GTF2F2|KARS1|SMAD1|MEF2A|MTF1|NFIL3|POLRMT|UPP1|PAPSS1|NMI|CTDP1|MAD2L2|HSD17B12|ADA2|NANS|NMRK1|POLR3E|ACSS2|ACSS1|HELB|NAPRT	-1.01803	0	6	0	0	-10.7309	11.5561
GO:1901617	GO Biological Processes	organic hydroxy compound biosynthetic process	-2.52296	2.67053	3.44189	30211	170	732	11	1.50273	0.449674	1588|1593|1717|2629|3422|3613|5562|9365|55331|114876|114883	CYP19A1|CYP27A1|DHCR7|GBA|IDI1|IMPA2|PRKAA1|KL|ACER3|OSBPL1A|OSBPL9	-1.01803	0	8	0	0	-10.2632	4.04882
GO:0043367	GO Biological Processes	CD4-positive, alpha-beta T cell differentiation	-2.52285	5.03315	4.07215	30211	41	732	5	0.68306	0.304429	2529|8809|10538|57089|64218	FUT7|IL18R1|BATF|ENTPD7|SEMA4A	-1.01803	0	9	0	0	-10.2397	7.60271
GO:0043647	GO Biological Processes	inositol phosphate metabolic process	-2.52285	5.03315	4.07215	30211	41	732	5	0.68306	0.304429	3613|3628|3705|4923|5728	IMPA2|INPP1|ITPK1|NTSR1|PTEN	-1.01803	0	68	0	0	-4.42228	9.17152
GO:0006040	GO Biological Processes	amino sugar metabolic process	-2.52285	5.03315	4.07215	30211	41	732	5	0.68306	0.304429	216|1116|1118|55577|56548	ALDH1A1|CHI3L1|CHIT1|NAGK|CHST7	-1.01803	0	106	0	0	-3.5499	11.792
GO:0043090	GO Biological Processes	amino acid import	-2.52285	5.03315	4.07215	30211	41	732	5	0.68306	0.304429	4923|6507|9368|94081|120103	NTSR1|SLC1A3|SLC9A3R1|SFXN1|SLC36A4	-1.01803	0	122	0	0	-3.3363	17.6879
GO:0071384	GO Biological Processes	cellular response to corticosteroid stimulus	-2.52248	4.19714	3.8735	30211	59	732	6	0.819672	0.333255	490|678|687|1545|3480|6446	ATP2B1|ZFP36L2|KLF9|CYP1B1|IGF1R|SGK1	-1.01803	0	23	0	0	-7.65522	4.58576
GO:0002886	GO Biological Processes	regulation of myeloid leukocyte mediated immunity	-2.52248	4.19714	3.8735	30211	59	732	6	0.819672	0.333255	2242|3566|3684|6813|27342|57126	FES|IL4R|ITGAM|STXBP2|RABGEF1|CD177	-1.01803	0	32	0	0	-6.50098	6.42007
GO:0002820	GO Biological Processes	negative regulation of adaptive immune response	-2.52248	4.19714	3.8735	30211	59	732	6	0.819672	0.333255	604|634|1378|1604|3566|64092	BCL6|CEACAM1|CR1|CD55|IL4R|SAMSN1	-1.01803	0	92	0	0	-3.8329	10.318
GO:0048638	GO Biological Processes	regulation of developmental growth	-2.5221	2.13259	3.25492	30211	329	732	17	2.3224	0.556687	825|1020|1432|2258|3142|5728|6777|6788|9150|10409|23499|26524|28988|51316|57699|64218|137964	CAPN3|CDK5|MAPK14|FGF13|HLX|PTEN|STAT5B|STK3|CTDP1|BASP1|MACF1|LATS2|DBNL|PLAC8|CPNE5|SEMA4A|GPAT4	-1.01803	0	47	0	0	-5.19319	2.88459
M124	Canonical Pathways	PID CXCR4 PATHWAY	-2.52146	3.30175	3.63304	30211	100	732	8	1.0929	0.38428	2870|3679|4318|5291|5728|6777|54434|55824	GRK6|ITGA7|MMP9|PIK3CB|PTEN|STAT5B|SSH1|PAG1	-1.01801	0	177	1	1	-2.52146	8.84397
GO:0032355	GO Biological Processes	response to estradiol	-2.50711	3.01989	3.53719	30211	123	732	9	1.22951	0.407309	1545|1588|3248|3480|4987|5066|6777|9612|84687	CYP1B1|CYP19A1|HPGD|IGF1R|OPRL1|PAM|STAT5B|NCOR2|PPP1R9B	-1.00491	0	53	0	0	-4.86162	14.7399
R-HSA-196849	Reactome Gene Sets	Metabolism of water-soluble vitamins and cofactors	-2.50711	3.01989	3.53719	30211	123	732	9	1.22951	0.407309	683|6947|8876|10588|27010|27249|54981|64087|93100	BST1|TCN1|VNN1|MTHFS|TPK1|MMADHC|NMRK1|MCCC2|NAPRT	-1.00491	0	178	1	1	-2.50711	4.71678
GO:0008285	GO Biological Processes	negative regulation of cell population proliferation	-2.50127	1.68457	3.06038	30211	784	732	32	4.37158	0.755714	133|240|430|444|604|634|687|706|942|1050|1051|1378|1545|1602|1871|2550|3303|3304|3490|4086|5008|5728|6788|9111|9368|10395|10653|10804|11040|23287|23405|27250	ADM|ALOX5|ASCL2|ASPH|BCL6|CEACAM1|KLF9|TSPO|CD86|CEBPA|CEBPB|CR1|CYP1B1|DACH1|E2F3|GABBR1|HSPA1A|HSPA1B|IGFBP7|SMAD1|OSM|PTEN|STK3|NMI|SLC9A3R1|DLC1|SPINT2|GJB6|PIM2|AGTPBP1|DICER1|PDCD4	-0.999686	0	179	1	1	-2.50127	1.68457
GO:0048871	GO Biological Processes	multicellular organismal homeostasis	-2.49879	2.06934	3.21182	30211	359	732	18	2.45902	0.572425	216|231|2131|2629|3915|4520|4923|5339|5562|6556|7033|7226|7357|8878|10804|30061|79888|284207	ALDH1A1|AKR1B1|EXT1|GBA|LAMC1|MTF1|NTSR1|PLEC|PRKAA1|SLC11A1|TFF3|TRPM2|UGCG|SQSTM1|GJB6|SLC40A1|LPCAT1|METRNL	-0.997824	0	180	1	1	-2.49879	2.06934
GO:0006664	GO Biological Processes	glycolipid metabolic process	-2.49472	3.26906	3.59936	30211	101	732	8	1.0929	0.38428	2629|2760|6484|7357|8702|84002|256435|285362	GBA|GM2A|ST3GAL4|UGCG|B4GALT4|B3GNT5|ST6GALNAC3|SUMF1	-0.994994	0	35	0	0	-6.25499	8.25437
GO:1904029	GO Biological Processes	regulation of cyclin-dependent protein kinase activity	-2.49472	3.26906	3.59936	30211	101	732	8	1.0929	0.38428	641|1050|1647|5728|8900|26524|55755|79616	BLM|CEBPA|GADD45A|PTEN|CCNA1|LATS2|CDK5RAP2|CCNJL	-0.994994	0	176	0	0	-2.57606	5.00265
GO:0006935	GO Biological Processes	chemotaxis	-2.49186	1.87599	3.13138	30211	506	732	23	3.14208	0.644793	214|240|1020|1230|1432|2131|2207|2242|3082|5291|5339|5355|6279|6283|7226|8609|9252|23654|51192|55848|60675|64218|133418	ALCAM|ALOX5|CDK5|CCR1|MAPK14|EXT1|FCER1G|FES|HGF|PIK3CB|PLEC|PLP2|S100A8|S100A12|TRPM2|KLF7|RPS6KA5|PLXNB2|CKLF|PLGRKT|PROK2|SEMA4A|EMB	-0.992743	0	85	0	0	-3.91592	2.02373
GO:0006520	GO Biological Processes	cellular amino acid metabolic process	-2.49122	2.24304	3.26906	30211	276	732	15	2.04918	0.523647	216|875|2730|3735|4482|4942|6507|6611|10588|22928|23564|27034|51733|64087|79587	ALDH1A1|CBS|GCLM|KARS1|MSRA|OAT|SLC1A3|SMS|MTHFS|SEPHS2|DDAH2|ACAD8|UPB1|MCCC2|CARS2	-0.992722	0	112	0	0	-3.43647	13.7573
GO:0001934	GO Biological Processes	positive regulation of protein phosphorylation	-2.48965	1.7149	3.06377	30211	722	732	30	4.09836	0.732761	408|942|960|1020|1116|2180|2209|2258|3082|3985|4318|5008|5608|6283|6556|6788|8754|8878|9252|10211|10459|23568|28996|51149|51719|54757|56034|57551|84254|353514	ARRB1|CD86|CD44|CDK5|CHI3L1|ACSL1|FCGR1A|FGF13|HGF|LIMK2|MMP9|OSM|MAP2K6|S100A12|SLC11A1|STK3|ADAM9|SQSTM1|RPS6KA5|FLOT1|MAD2L2|ARL2BP|HIPK2|MRNIP|CAB39|FAM20A|PDGFC|TAOK1|CAMKK1|LILRA5	-0.991765	0	17	0	0	-8.18005	2.5595
GO:0006090	GO Biological Processes	pyruvate metabolic process	-2.48554	4.12719	3.82079	30211	60	732	6	0.819672	0.333255	2023|3101|3939|5208|5236|5315	ENO1|HK3|LDHA|PFKFB2|PGM1|PKM	-0.988907	0	50	0	0	-4.95755	15.0079
GO:0048002	GO Biological Processes	antigen processing and presentation of peptide antigen	-2.48554	4.12719	3.82079	30211	60	732	6	0.819672	0.333255	1509|2207|3109|3140|6556|55080	CTSD|FCER1G|HLA-DMB|MR1|SLC11A1|TAPBPL	-0.988907	0	56	0	0	-4.80263	4.88162
GO:0006887	GO Biological Processes	exocytosis	-2.48495	2.40598	3.32073	30211	223	732	13	1.77596	0.488168	306|1020|1230|5023|5873|6813|6854|8825|11031|54536|94120|134957|284021	ANXA3|CDK5|CCR1|P2RX1|RAB27A|STXBP2|SYN2|LIN7A|RAB31|EXOC6|SYTL3|STXBP5|MILR1	-0.988907	0	115	0	0	-3.42277	2.40598
GO:0021766	GO Biological Processes	hippocampus development	-2.48433	3.61129	3.68525	30211	80	732	7	0.956284	0.359709	306|1020|2258|3480|5728|55236|84687	ANXA3|CDK5|FGF13|IGF1R|PTEN|UBA6|PPP1R9B	-0.988902	0	181	1	1	-2.48433	5.00265
GO:1900274	GO Biological Processes	regulation of phospholipase C activity	-2.47641	4.91332	3.99911	30211	42	732	5	0.68306	0.304429	27|942|2776|8698|115727	ABL2|CD86|GNAQ|S1PR4|RASGRP4	-0.983793	0	159	0	0	-2.77979	5.50291
GO:0002726	GO Biological Processes	positive regulation of T cell cytokine production	-2.47586	6.34952	4.30012	30211	26	732	4	0.546448	0.272477	1604|3554|8809|114548	CD55|IL1R1|IL18R1|NLRP3	-0.983793	0	44	0	0	-5.68056	7.11584
M20	Canonical Pathways	PID P38 MKK3 6PATHWAY	-2.47586	6.34952	4.30012	30211	26	732	4	0.546448	0.272477	1432|1647|5608|57551	MAPK14|GADD45A|MAP2K6|TAOK1	-0.983793	0	101	0	0	-3.67623	7.50397
GO:0008207	GO Biological Processes	C21-steroid hormone metabolic process	-2.47586	6.34952	4.30012	30211	26	732	4	0.546448	0.272477	231|706|6777|10170	AKR1B1|TSPO|STAT5B|DHRS9	-0.983793	0	113	0	0	-3.4333	6.87864
GO:0010954	GO Biological Processes	positive regulation of protein processing	-2.47586	6.34952	4.30012	30211	26	732	4	0.546448	0.272477	2023|2934|55848|58484	ENO1|GSN|PLGRKT|NLRC4	-0.983793	0	182	1	1	-2.47586	6.34952
GO:0000272	GO Biological Processes	polysaccharide catabolic process	-2.47122	9.52427	4.84412	30211	13	732	3	0.409836	0.236134	1118|5836|8972	CHIT1|PYGL|MGAM	-0.983793	0	11	0	0	-9.3968	9.52427
GO:0006000	GO Biological Processes	fructose metabolic process	-2.47122	9.52427	4.84412	30211	13	732	3	0.409836	0.236134	231|5208|5209	AKR1B1|PFKFB2|PFKFB3	-0.983793	0	41	0	0	-5.80538	11.5561
GO:0061744	GO Biological Processes	motor behavior	-2.47122	9.52427	4.84412	30211	13	732	3	0.409836	0.236134	2131|2629|5562	EXT1|GBA|PRKAA1	-0.983793	0	57	0	0	-4.78838	9.52427
R-HSA-75109	Reactome Gene Sets	Triglyceride biosynthesis	-2.47122	9.52427	4.84412	30211	13	732	3	0.409836	0.236134	2710|8694|84649	GK|DGAT1|DGAT2	-0.983793	0	82	0	0	-4.02508	10.318
GO:0110096	GO Biological Processes	cellular response to aldehyde	-2.47122	9.52427	4.84412	30211	13	732	3	0.409836	0.236134	216|3480|6446	ALDH1A1|IGF1R|SGK1	-0.983793	0	135	0	0	-3.14008	15.4769
GO:0003334	GO Biological Processes	keratinocyte development	-2.47122	9.52427	4.84412	30211	13	732	3	0.409836	0.236134	2317|2355|5339	FLNB|FOSL2|PLEC	-0.983793	0	174	0	0	-2.57732	10.318
GO:0060253	GO Biological Processes	negative regulation of glial cell proliferation	-2.47122	9.52427	4.84412	30211	13	732	3	0.409836	0.236134	430|706|23405	ASCL2|TSPO|DICER1	-0.983793	0	183	1	1	-2.47122	9.52427
GO:0060670	GO Biological Processes	branching involved in labyrinthine layer morphogenesis	-2.47122	9.52427	4.84412	30211	13	732	3	0.409836	0.236134	133|9021|10653	ADM|SOCS3|SPINT2	-0.983793	0	184	1	1	-2.47122	9.52427
GO:0007162	GO Biological Processes	negative regulation of cell adhesion	-2.46956	2.16508	3.22256	30211	305	732	16	2.18579	0.540443	604|634|942|1051|1378|1545|3142|3557|3566|5728|10395|10459|10653|23654|26191|55824	BCL6|CEACAM1|CD86|CEBPB|CR1|CYP1B1|HLX|IL1RN|IL4R|PTEN|DLC1|MAD2L2|SPINT2|PLXNB2|PTPN22|PAG1	-0.983793	0	21	0	0	-7.83974	18.7599
GO:0033157	GO Biological Processes	regulation of intracellular protein transport	-2.46843	2.39524	3.30279	30211	224	732	13	1.77596	0.488168	1020|1432|2040|3684|3753|5562|5905|8934|51100|51465|55486|58480|258010	CDK5|MAPK14|STOM|ITGAM|KCNE1|PRKAA1|RANGAP1|RAB29|SH3GLB1|UBE2J1|PARL|RHOU|SVIP	-0.983793	0	60	0	0	-4.6087	4.85551
GO:1902106	GO Biological Processes	negative regulation of leukocyte differentiation	-2.46835	3.23701	3.5661	30211	102	732	8	1.0929	0.38428	604|634|1378|2200|3142|3566|7107|8993	BCL6|CEACAM1|CR1|FBN1|HLX|IL4R|GPR137B|PGLYRP1	-0.983793	0	21	0	0	-7.83974	18.7599
GO:0032677	GO Biological Processes	regulation of interleukin-8 production	-2.46835	3.23701	3.5661	30211	102	732	8	1.0929	0.38428	408|1116|3303|3304|7096|7100|26191|51311	ARRB1|CHI3L1|HSPA1A|HSPA1B|TLR1|TLR5|PTPN22|TLR8	-0.983793	0	30	0	0	-6.87715	8.68881
GO:1903509	GO Biological Processes	liposaccharide metabolic process	-2.46835	3.23701	3.5661	30211	102	732	8	1.0929	0.38428	2629|2760|6484|7357|8702|84002|256435|285362	GBA|GM2A|ST3GAL4|UGCG|B4GALT4|B3GNT5|ST6GALNAC3|SUMF1	-0.983793	0	35	0	0	-6.25499	8.25437
GO:0051924	GO Biological Processes	regulation of calcium ion transport	-2.46093	2.30202	3.26405	30211	251	732	14	1.91257	0.506244	490|706|825|1020|1230|2280|4923|4987|5023|5144|9914|353514|375346|401152	ATP2B1|TSPO|CAPN3|CDK5|CCR1|FKBP1A|NTSR1|OPRL1|P2RX1|PDE4D|ATP2C2|LILRA5|STIMATE|C4orf3	-0.977557	0	69	0	0	-4.42203	3.46822
GO:0050868	GO Biological Processes	negative regulation of T cell activation	-2.46033	2.97157	3.48065	30211	125	732	9	1.22951	0.407309	604|634|942|1051|1378|3142|3566|26191|55824	BCL6|CEACAM1|CD86|CEBPB|CR1|HLX|IL4R|PTPN22|PAG1	-0.977557	0	21	0	0	-7.83974	18.7599
GO:0043280	GO Biological Processes	positive regulation of cysteine-type endopeptidase activity involved in apoptotic process	-2.46033	2.97157	3.48065	30211	125	732	9	1.22951	0.407309	1509|2934|5023|6279|10395|58484|91662|114548|400410	CTSD|GSN|P2RX1|S100A8|DLC1|NLRC4|NLRP12|NLRP3|ST20	-0.977557	0	25	0	0	-7.20177	3.24408
GO:0018212	GO Biological Processes	peptidyl-tyrosine modification	-2.45387	2.76992	3.41282	30211	149	732	10	1.36612	0.429044	27|660|2242|3480|5608|8459|8798|10461|28996|79834	ABL2|BMX|FES|IGF1R|MAP2K6|TPST2|DYRK4|MERTK|HIPK2|PEAK1	-0.971697	0	168	0	0	-2.69244	2.76992
GO:0022408	GO Biological Processes	negative regulation of cell-cell adhesion	-2.45216	2.48876	3.3203	30211	199	732	12	1.63934	0.469343	604|634|942|1051|1378|3142|3557|3566|10459|10653|26191|55824	BCL6|CEACAM1|CD86|CEBPB|CR1|HLX|IL1RN|IL4R|MAD2L2|SPINT2|PTPN22|PAG1	-0.970574	0	21	0	0	-7.83974	18.7599
GO:0042330	GO Biological Processes	taxis	-2.45029	1.86128	3.09114	30211	510	732	23	3.14208	0.644793	214|240|1020|1230|1432|2131|2207|2242|3082|5291|5339|5355|6279|6283|7226|8609|9252|23654|51192|55848|60675|64218|133418	ALCAM|ALOX5|CDK5|CCR1|MAPK14|EXT1|FCER1G|FES|HGF|PIK3CB|PLEC|PLP2|S100A8|S100A12|TRPM2|KLF7|RPS6KA5|PLXNB2|CKLF|PLGRKT|PROK2|SEMA4A|EMB	-0.970169	0	85	0	0	-3.91592	2.02373
GO:0009135	GO Biological Processes	purine nucleoside diphosphate metabolic process	-2.44939	4.05953	3.76921	30211	61	732	6	0.819672	0.333255	2023|3101|3939|5208|5236|5315	ENO1|HK3|LDHA|PFKFB2|PGM1|PKM	-0.970169	0	50	0	0	-4.95755	15.0079
GO:0009179	GO Biological Processes	purine ribonucleoside diphosphate metabolic process	-2.44939	4.05953	3.76921	30211	61	732	6	0.819672	0.333255	2023|3101|3939|5208|5236|5315	ENO1|HK3|LDHA|PFKFB2|PGM1|PKM	-0.970169	0	50	0	0	-4.95755	15.0079
R-HSA-198725	Reactome Gene Sets	Nuclear Events (kinase and transcription factor activation)	-2.44939	4.05953	3.76921	30211	61	732	6	0.819672	0.333255	1020|1432|4205|6197|6446|9252	CDK5|MAPK14|MEF2A|RPS6KA3|SGK1|RPS6KA5	-0.970169	0	101	0	0	-3.67623	7.50397
GO:0043087	GO Biological Processes	regulation of GTPase activity	-2.4361	2.04092	3.1484	30211	364	732	18	2.45902	0.572425	604|5905|5922|6655|7107|9236|9910|11138|23179|23654|51256|57568|64786|79090|115727|202243|221002|266747	BCL6|RANGAP1|RASA2|SOS2|GPR137B|CCPG1|RABGAP1L|TBC1D8|RGL1|PLXNB2|TBC1D7|SIPA1L2|TBC1D15|TRAPPC6A|RASGRP4|CCDC125|RASGEF1A|RGL4	-0.957467	0	66	0	0	-4.43239	2.41484
GO:0010976	GO Biological Processes	positive regulation of neuron projection development	-2.43318	2.75146	3.38858	30211	150	732	10	1.36612	0.429044	27|2242|3082|3480|8724|9896|23028|23654|28988|51657	ABL2|FES|HGF|IGF1R|SNX3|FIG4|KDM1A|PLXNB2|DBNL|STYXL1	-0.955136	0	185	1	1	-2.43318	2.75146
GO:0090317	GO Biological Processes	negative regulation of intracellular protein transport	-2.43132	4.79905	3.92836	30211	43	732	5	0.68306	0.304429	1020|3753|5905|51465|258010	CDK5|KCNE1|RANGAP1|UBE2J1|SVIP	-0.955042	0	60	0	0	-4.6087	4.85551
GO:0042446	GO Biological Processes	hormone biosynthetic process	-2.43132	4.79905	3.92836	30211	43	732	5	0.68306	0.304429	231|706|1588|1717|51144	AKR1B1|TSPO|CYP19A1|DHCR7|HSD17B12	-0.955042	0	113	0	0	-3.4333	6.87864
GO:0021575	GO Biological Processes	hindbrain morphogenesis	-2.43132	4.79905	3.92836	30211	43	732	5	0.68306	0.304429	1020|2629|10395|23287|79934	CDK5|GBA|DLC1|AGTPBP1|COQ8B	-0.955042	0	186	1	1	-2.43132	6.87864
GO:0044057	GO Biological Processes	regulation of system process	-2.429	1.80069	3.04925	30211	573	732	25	3.4153	0.671295	133|490|1824|2023|2258|2629|3082|3753|3778|4205|4923|4987|5023|5144|5728|6446|7136|8530|9150|9368|9896|23405|56729|57616|60675	ADM|ATP2B1|DSC2|ENO1|FGF13|GBA|HGF|KCNE1|KCNMA1|MEF2A|NTSR1|OPRL1|P2RX1|PDE4D|PTEN|SGK1|TNNI2|CST7|CTDP1|SLC9A3R1|FIG4|DICER1|RETN|TSHZ3|PROK2	-0.953308	0	140	0	0	-3.06848	2.48082
GO:0002706	GO Biological Processes	regulation of lymphocyte mediated immunity	-2.42699	2.59423	3.33291	30211	175	732	11	1.50273	0.449674	604|634|1378|1604|2529|3140|3554|6777|8809|10459|114548	BCL6|CEACAM1|CR1|CD55|FUT7|MR1|IL1R1|STAT5B|IL18R1|MAD2L2|NLRP3	-0.951879	0	44	0	0	-5.68056	7.11584
GO:0072527	GO Biological Processes	pyrimidine-containing compound metabolic process	-2.42426	3.52321	3.60531	30211	82	732	7	0.956284	0.359709	978|7378|27010|51733|57089|79661|81602	CDA|UPP1|TPK1|UPB1|ENTPD7|NEIL1|CDADC1	-0.950968	0	15	0	0	-8.40935	17.6879
GO:0006979	GO Biological Processes	response to oxidative stress	-2.42374	2.03532	3.13584	30211	365	732	18	2.45902	0.572425	1545|2730|2936|3240|3303|3304|4318|4482|4520|5562|7226|8754|8876|30001|51314|79661|83667|93100	CYP1B1|GCLM|GSR|HP|HSPA1A|HSPA1B|MMP9|MSRA|MTF1|PRKAA1|TRPM2|ADAM9|VNN1|ERO1A|NME8|NEIL1|SESN2|NAPRT	-0.950968	0	163	0	0	-2.75446	2.39026
GO:2001234	GO Biological Processes	negative regulation of apoptotic signaling pathway	-2.41956	2.36359	3.24957	30211	227	732	13	1.77596	0.488168	960|2023|2730|3082|3303|3304|4318|5291|8876|10131|23028|55486|220042	CD44|ENO1|GCLM|HGF|HSPA1A|HSPA1B|MMP9|PIK3CB|VNN1|TRAP1|KDM1A|PARL|DDIAS	-0.950968	0	13	0	0	-8.68279	4.04626
GO:0034765	GO Biological Processes	regulation of ion transmembrane transport	-2.41828	1.87988	3.07176	30211	483	732	22	3.00546	0.631065	777|825|967|1020|1536|2040|2258|2280|3753|3778|4318|4734|4923|4987|5023|5144|9368|51719|84329|117144|375346|401152	CACNA1E|CAPN3|CD63|CDK5|CYBB|STOM|FGF13|FKBP1A|KCNE1|KCNMA1|MMP9|NEDD4|NTSR1|OPRL1|P2RX1|PDE4D|SLC9A3R1|CAB39|HVCN1|CATSPER1|STIMATE|C4orf3	-0.950968	0	49	0	0	-4.96954	3.48076
GO:1901888	GO Biological Processes	regulation of cell junction assembly	-2.41733	2.46399	3.28154	30211	201	732	12	1.63934	0.469343	3556|5728|10211|10395|22883|23499|55737|57633|64218|79834|151306|342184	IL1RAP|PTEN|FLOT1|DLC1|CLSTN1|MACF1|VPS35|LRRN1|SEMA4A|PEAK1|GPBAR1|FMN1	-0.950968	0	187	1	1	-2.41733	2.46399
GO:0034766	GO Biological Processes	negative regulation of ion transmembrane transport	-2.41665	3.17476	3.50081	30211	104	732	8	1.0929	0.38428	3753|4318|4734|4923|4987|9368|51719|401152	KCNE1|MMP9|NEDD4|NTSR1|OPRL1|SLC9A3R1|CAB39|C4orf3	-0.950968	0	49	0	0	-4.96954	3.48076
WP75	WikiPathways	Toll-like receptor signaling pathway	-2.41665	3.17476	3.50081	30211	104	732	8	1.0929	0.38428	942|1432|3454|5291|5608|7096|7100|51311	CD86|MAPK14|IFNAR1|PIK3CB|MAP2K6|TLR1|TLR5|TLR8	-0.950968	0	55	0	0	-4.83344	4.19167
hsa04620	KEGG Pathway	Toll-like receptor signaling pathway	-2.41665	3.17476	3.50081	30211	104	732	8	1.0929	0.38428	942|1432|3454|5291|5608|7096|7100|51311	CD86|MAPK14|IFNAR1|PIK3CB|MAP2K6|TLR1|TLR5|TLR8	-0.950968	0	55	0	0	-4.83344	4.19167
R-HSA-9006925	Reactome Gene Sets	Intracellular signaling by second messengers	-2.41495	2.13705	3.16581	30211	309	732	16	2.18579	0.540443	109|942|1912|3082|3556|4734|5291|5728|8396|8870|9365|23028|58528|84254|118788|192670	ADCY3|CD86|PHC2|HGF|IL1RAP|NEDD4|PIK3CB|PTEN|PIP4K2B|IER3|KL|KDM1A|RRAGD|CAMKK1|PIK3AP1|AGO4	-0.950968	0	162	0	0	-2.75827	3.28714
GO:0030225	GO Biological Processes	macrophage differentiation	-2.41452	6.11435	4.18946	30211	27	732	4	0.546448	0.272477	1050|2629|4318|10100	CEBPA|GBA|MMP9|TSPAN2	-0.950968	0	97	0	0	-3.74695	6.11435
GO:0032438	GO Biological Processes	melanosome organization	-2.41452	6.11435	4.18946	30211	27	732	4	0.546448	0.272477	2647|8934|10981|79090	BLOC1S1|RAB29|RAB32|TRAPPC6A	-0.950968	0	150	0	0	-2.85629	6.11435
hsa00601	KEGG Pathway	Glycosphingolipid biosynthesis - lacto and neolacto series	-2.41452	6.11435	4.18946	30211	27	732	4	0.546448	0.272477	2529|6484|8702|84002	FUT7|ST3GAL4|B4GALT4|B3GNT5	-0.950968	0	188	1	1	-2.41452	6.87864
GO:0018126	GO Biological Processes	protein hydroxylation	-2.41452	6.11435	4.18946	30211	27	732	4	0.546448	0.272477	444|5351|23210|30001	ASPH|PLOD1|JMJD6|ERO1A	-0.950968	0	189	1	1	-2.41452	6.11435
WP2035	WikiPathways	Follicle stimulating hormone (FSH) signaling pathway	-2.41452	6.11435	4.18946	30211	27	732	4	0.546448	0.272477	1432|1588|2870|6446	MAPK14|CYP19A1|GRK6|SGK1	-0.950968	0	190	1	1	-2.41452	6.11435
GO:0032757	GO Biological Processes	positive regulation of interleukin-8 production	-2.41399	3.99405	3.71872	30211	62	732	6	0.819672	0.333255	1116|3303|3304|7096|7100|51311	CHI3L1|HSPA1A|HSPA1B|TLR1|TLR5|TLR8	-0.950968	0	30	0	0	-6.87715	8.68881
GO:0097035	GO Biological Processes	regulation of membrane lipid distribution	-2.41399	3.99405	3.71872	30211	62	732	6	0.819672	0.333255	5359|10079|23200|23250|57048|79895	PLSCR1|ATP9A|ATP11B|ATP11A|PLSCR3|ATP8B4	-0.950968	0	73	0	0	-4.28303	5.06847
M54	Canonical Pathways	PID IL12 2PATHWAY	-2.41399	3.99405	3.71872	30211	62	732	6	0.819672	0.333255	1432|3142|3554|5608|8807|8809	MAPK14|HLX|IL1R1|MAP2K6|IL18RAP|IL18R1	-0.950968	0	93	0	0	-3.82561	7.28327
GO:0010972	GO Biological Processes	negative regulation of G2/M transition of mitotic cell cycle	-2.41399	3.99405	3.71872	30211	62	732	6	0.819672	0.333255	641|1112|9577|51149|57551|64859	BLM|FOXN3|BABAM2|MRNIP|TAOK1|NABP1	-0.950968	0	119	0	0	-3.38934	5.89598
GO:0032731	GO Biological Processes	positive regulation of interleukin-1 beta production	-2.41399	3.99405	3.71872	30211	62	732	6	0.819672	0.333255	5004|51311|58484|91662|114548|353514	ORM1|TLR8|NLRC4|NLRP12|NLRP3|LILRA5	-0.950968	0	121	0	0	-3.36386	6.03978
hsa04213	KEGG Pathway	Longevity regulating pathway - multiple species	-2.41399	3.99405	3.71872	30211	62	732	6	0.819672	0.333255	109|3303|3304|3480|5291|5562	ADCY3|HSPA1A|HSPA1B|IGF1R|PIK3CB|PRKAA1	-0.950968	0	166	0	0	-2.69576	3.99405
GO:0043030	GO Biological Processes	regulation of macrophage activation	-2.41399	3.99405	3.71872	30211	62	732	6	0.819672	0.333255	1050|3566|3735|4317|7107|8530	CEBPA|IL4R|KARS1|MMP8|GPR137B|CST7	-0.950968	0	191	1	1	-2.41399	5.50291
GO:0045580	GO Biological Processes	regulation of T cell differentiation	-2.41269	2.73324	3.36454	30211	151	732	10	1.36612	0.429044	604|942|1378|3142|3566|6655|6777|8876|57864|114548	BCL6|CD86|CR1|HLX|IL4R|SOS2|STAT5B|VNN1|SLC46A2|NLRP3	-0.950795	0	21	0	0	-7.83974	18.7599
GO:0008360	GO Biological Processes	regulation of cell shape	-2.41269	2.73324	3.36454	30211	151	732	10	1.36612	0.429044	2242|3679|4651|9368|10395|10602|23654|51177|58480|64218	FES|ITGA7|MYO10|SLC9A3R1|DLC1|CDC42EP3|PLXNB2|PLEKHO1|RHOU|SEMA4A	-0.950795	0	147	0	0	-2.86546	2.73324
GO:0045786	GO Biological Processes	negative regulation of cell cycle	-2.41144	2.02976	3.12332	30211	366	732	18	2.45902	0.572425	604|641|678|1020|1050|1112|1432|3248|5728|9368|9577|10459|26524|27250|51149|55755|57551|64859	BCL6|BLM|ZFP36L2|CDK5|CEBPA|FOXN3|MAPK14|HPGD|PTEN|SLC9A3R1|BABAM2|MAD2L2|LATS2|PDCD4|MRNIP|CDK5RAP2|TAOK1|NABP1	-0.950121	0	119	0	0	-3.38934	5.89598
GO:0032413	GO Biological Processes	negative regulation of ion transmembrane transporter activity	-2.39496	3.48076	3.56626	30211	83	732	7	0.956284	0.359709	3753|4318|4734|4987|9368|51719|401152	KCNE1|MMP9|NEDD4|OPRL1|SLC9A3R1|CAB39|C4orf3	-0.934768	0	49	0	0	-4.96954	3.48076
GO:0032092	GO Biological Processes	positive regulation of protein binding	-2.39496	3.48076	3.56626	30211	83	732	7	0.956284	0.359709	1020|2280|4318|6788|10211|22919|28996	CDK5|FKBP1A|MMP9|STK3|FLOT1|MAPRE1|HIPK2	-0.934768	0	192	1	1	-2.39496	3.48076
GO:0006164	GO Biological Processes	purine nucleotide biosynthetic process	-2.39239	2.71525	3.3407	30211	152	732	10	1.36612	0.429044	109|272|513|2180|2181|2182|9061|51144|55902|84532	ADCY3|AMPD3|ATP5F1D|ACSL1|ACSL3|ACSL4|PAPSS1|HSD17B12|ACSS2|ACSS1	-0.93361	0	6	0	0	-10.7309	11.5561
GO:0070507	GO Biological Processes	regulation of microtubule cytoskeleton organization	-2.39239	2.71525	3.3407	30211	152	732	10	1.36612	0.429044	403|2242|2258|3303|3304|5562|22919|55755|57551|58526	ARL3|FES|FGF13|HSPA1A|HSPA1B|PRKAA1|MAPRE1|CDK5RAP2|TAOK1|MID1IP1	-0.93361	0	88	0	0	-3.901	20.6359
GO:1902652	GO Biological Processes	secondary alcohol metabolic process	-2.39212	2.90193	3.39792	30211	128	732	9	1.22951	0.407309	1050|1593|1717|2629|3422|5562|10613|26119|114876	CEBPA|CYP27A1|DHCR7|GBA|IDI1|PRKAA1|ERLIN1|LDLRAP1|OSBPL1A	-0.93361	0	8	0	0	-10.2632	4.04882
WP4290	WikiPathways	Metabolic reprogramming in colon cancer	-2.38753	4.68998	3.85975	30211	44	732	5	0.68306	0.304429	2023|3101|3939|5226|5315	ENO1|HK3|LDHA|PGD|PKM	-0.930558	0	50	0	0	-4.95755	15.0079
GO:1902116	GO Biological Processes	negative regulation of organelle assembly	-2.38753	4.68998	3.85975	30211	44	732	5	0.68306	0.304429	3985|23256|51256|51657|55755	LIMK2|SCFD1|TBC1D7|STYXL1|CDK5RAP2	-0.930558	0	149	0	0	-2.86103	4.68998
GO:0072503	GO Biological Processes	cellular divalent inorganic cation homeostasis	-2.38738	1.90068	3.05384	30211	456	732	21	2.86885	0.61699	27|133|490|825|1020|1230|1604|4923|4987|5023|5291|6279|6556|7226|8698|9914|30001|55858|60675|118987|286530	ABL2|ADM|ATP2B1|CAPN3|CDK5|CCR1|CD55|NTSR1|OPRL1|P2RX1|PIK3CB|S100A8|SLC11A1|TRPM2|S1PR4|ATP2C2|ERO1A|TMEM165|PROK2|PDZD8|P2RY8	-0.930558	0	69	0	0	-4.42203	3.46822
GO:0009116	GO Biological Processes	nucleoside metabolic process	-2.37933	3.93065	3.66927	30211	63	732	6	0.819672	0.333255	262|978|7378|51733|51816|81602	AMD1|CDA|UPP1|UPB1|ADA2|CDADC1	-0.923626	0	15	0	0	-8.40935	17.6879
WP3624	WikiPathways	Lung fibrosis	-2.37933	3.93065	3.66927	30211	63	732	6	0.819672	0.333255	1051|3082|4318|7076|23250|79991	CEBPB|HGF|MMP9|TIMP1|ATP11A|STN1	-0.923626	0	107	0	0	-3.53375	8.25437
GO:0009158	GO Biological Processes	ribonucleoside monophosphate catabolic process	-2.37432	8.84397	4.62586	30211	14	732	3	0.409836	0.236134	272|7378|51733	AMPD3|UPP1|UPB1	-0.92361	0	15	0	0	-8.40935	17.6879
GO:0046131	GO Biological Processes	pyrimidine ribonucleoside metabolic process	-2.37432	8.84397	4.62586	30211	14	732	3	0.409836	0.236134	978|7378|81602	CDA|UPP1|CDADC1	-0.92361	0	15	0	0	-8.40935	17.6879
GO:0046133	GO Biological Processes	pyrimidine ribonucleoside catabolic process	-2.37432	8.84397	4.62586	30211	14	732	3	0.409836	0.236134	978|7378|81602	CDA|UPP1|CDADC1	-0.92361	0	15	0	0	-8.40935	17.6879
GO:0032352	GO Biological Processes	positive regulation of hormone metabolic process	-2.37432	8.84397	4.62586	30211	14	732	3	0.409836	0.236134	133|3480|5447	ADM|IGF1R|POR	-0.92361	0	61	0	0	-4.59033	13.7573
CORUM:626	CORUM	LSD1 complex	-2.37432	8.84397	4.62586	30211	14	732	3	0.409836	0.236134	3303|3304|23028	HSPA1A|HSPA1B|KDM1A	-0.92361	0	88	0	0	-3.901	20.6359
GO:0019321	GO Biological Processes	pentose metabolic process	-2.37432	8.84397	4.62586	30211	14	732	3	0.409836	0.236134	5226|55277|64080	PGD|FGGY|RBKS	-0.92361	0	132	0	0	-3.14868	8.84397
GO:0051547	GO Biological Processes	regulation of keratinocyte migration	-2.37432	8.84397	4.62586	30211	14	732	3	0.409836	0.236134	4318|5728|8754	MMP9|PTEN|ADAM9	-0.92361	0	177	0	0	-2.52146	8.84397
GO:0036151	GO Biological Processes	phosphatidylcholine acyl-chain remodeling	-2.37432	8.84397	4.62586	30211	14	732	3	0.409836	0.236134	54947|79888|151056	LPCAT2|LPCAT1|PLB1	-0.92361	0	193	1	1	-2.37432	8.84397
GO:0033004	GO Biological Processes	negative regulation of mast cell activation	-2.37432	8.84397	4.62586	30211	14	732	3	0.409836	0.236134	27342|146722|284021	RABGEF1|CD300LF|MILR1	-0.92361	0	194	1	1	-2.37432	8.84397
GO:0045834	GO Biological Processes	positive regulation of lipid metabolic process	-2.3723	2.69751	3.31705	30211	153	732	10	1.36612	0.429044	133|2181|3480|5447|5562|26119|58526|84649|388121|440503	ADM|ACSL3|IGF1R|POR|PRKAA1|LDLRAP1|MID1IP1|DGAT2|TNFAIP8L3|PLIN5	-0.922141	0	61	0	0	-4.59033	13.7573
GO:1903707	GO Biological Processes	negative regulation of hemopoiesis	-2.36632	3.11486	3.43708	30211	106	732	8	1.0929	0.38428	604|634|1378|2200|3142|3566|7107|8993	BCL6|CEACAM1|CR1|FBN1|HLX|IL4R|GPR137B|PGLYRP1	-0.918723	0	21	0	0	-7.83974	18.7599
R-HSA-6811558	Reactome Gene Sets	PI5P, PP2A and IER3 Regulate PI3K/AKT Signaling	-2.36632	3.11486	3.43708	30211	106	732	8	1.0929	0.38428	942|3082|3556|5291|8396|8870|9365|118788	CD86|HGF|IL1RAP|PIK3CB|PIP4K2B|IER3|KL|PIK3AP1	-0.918723	0	162	0	0	-2.75827	3.28714
R-HSA-1483255	Reactome Gene Sets	PI Metabolism	-2.36613	3.43932	3.52781	30211	84	732	7	0.956284	0.359709	660|5291|5728|8396|9896|10908|388121	BMX|PIK3CB|PTEN|PIP4K2B|FIG4|PNPLA6|TNFAIP8L3	-0.918723	0	68	0	0	-4.42228	9.17152
GO:0071277	GO Biological Processes	cellular response to calcium ion	-2.36613	3.43932	3.52781	30211	84	732	7	0.956284	0.359709	825|4205|5562|7226|8895|57699|221184	CAPN3|MEF2A|PRKAA1|TRPM2|CPNE3|CPNE5|CPNE2	-0.918723	0	75	0	0	-4.26381	3.43932
GO:0031397	GO Biological Processes	negative regulation of protein ubiquitination	-2.36613	3.43932	3.52781	30211	84	732	7	0.956284	0.359709	408|706|1020|3303|3304|8878|10459	ARRB1|TSPO|CDK5|HSPA1A|HSPA1B|SQSTM1|MAD2L2	-0.918723	0	170	0	0	-2.65684	3.43932
GO:0034762	GO Biological Processes	regulation of transmembrane transport	-2.36247	1.77896	2.9849	30211	580	732	25	3.4153	0.671295	777|825|967|1020|1432|1536|2040|2180|2258|2280|3753|3778|4205|4318|4734|4923|4987|5023|5144|9368|51719|84329|117144|375346|401152	CACNA1E|CAPN3|CD63|CDK5|MAPK14|CYBB|STOM|ACSL1|FGF13|FKBP1A|KCNE1|KCNMA1|MEF2A|MMP9|NEDD4|NTSR1|OPRL1|P2RX1|PDE4D|SLC9A3R1|CAB39|HVCN1|CATSPER1|STIMATE|C4orf3	-0.915604	0	49	0	0	-4.96954	3.48076
GO:0046942	GO Biological Processes	carboxylic acid transport	-2.356	2.32266	3.17989	30211	231	732	13	1.77596	0.488168	366|634|2352|4923|5562|6507|9056|9368|94081|116369|120103|133418|200931	AQP9|CEACAM1|FOLR3|NTSR1|PRKAA1|SLC1A3|SLC7A7|SLC9A3R1|SFXN1|SLC26A8|SLC36A4|EMB|SLC51A	-0.913355	0	122	0	0	-3.3363	17.6879
GO:0030201	GO Biological Processes	heparan sulfate proteoglycan metabolic process	-2.35587	5.89598	4.08425	30211	28	732	4	0.546448	0.272477	2131|8509|9953|29940	EXT1|NDST2|HS3ST3B1|DSE	-0.913355	0	5	0	0	-11.7564	9.17152
GO:0034123	GO Biological Processes	positive regulation of toll-like receptor signaling pathway	-2.35587	5.89598	4.08425	30211	28	732	4	0.546448	0.272477	7096|7100|10211|26191	TLR1|TLR5|FLOT1|PTPN22	-0.913355	0	30	0	0	-6.87715	8.68881
GO:0048753	GO Biological Processes	pigment granule organization	-2.35587	5.89598	4.08425	30211	28	732	4	0.546448	0.272477	2647|8934|10981|79090	BLOC1S1|RAB29|RAB32|TRAPPC6A	-0.913355	0	150	0	0	-2.85629	6.11435
WP4300	WikiPathways	Extracellular vesicles in the crosstalk of cardiac cells	-2.35587	5.89598	4.08425	30211	28	732	4	0.546448	0.272477	967|2114|4318|5728	CD63|ETS2|MMP9|PTEN	-0.913355	0	177	0	0	-2.52146	8.84397
GO:1903319	GO Biological Processes	positive regulation of protein maturation	-2.35587	5.89598	4.08425	30211	28	732	4	0.546448	0.272477	2023|2934|55848|58484	ENO1|GSN|PLGRKT|NLRC4	-0.913355	0	182	0	0	-2.47586	6.34952
R-HSA-1482788	Reactome Gene Sets	Acyl chain remodelling of PC	-2.35587	5.89598	4.08425	30211	28	732	4	0.546448	0.272477	54947|79887|79888|151056	LPCAT2|PLBD1|LPCAT1|PLB1	-0.913355	0	193	0	0	-2.37432	8.84397
GO:0008209	GO Biological Processes	androgen metabolic process	-2.35587	5.89598	4.08425	30211	28	732	4	0.546448	0.272477	133|1588|10170|25976	ADM|CYP19A1|DHRS9|TIPARP	-0.913355	0	195	1	1	-2.35587	5.89598
GO:0031669	GO Biological Processes	cellular response to nutrient levels	-2.34929	2.41591	3.20541	30211	205	732	12	1.63934	0.469343	490|1824|2242|2629|5562|7378|10641|51100|55062|58528|80315|83667	ATP2B1|DSC2|FES|GBA|PRKAA1|UPP1|NPRL2|SH3GLB1|WIPI1|RRAGD|CPEB4|SESN2	-0.907318	0	36	0	0	-6.22021	4.12719
GO:1902750	GO Biological Processes	negative regulation of cell cycle G2/M phase transition	-2.34538	3.86924	3.62084	30211	64	732	6	0.819672	0.333255	641|1112|9577|51149|57551|64859	BLM|FOXN3|BABAM2|MRNIP|TAOK1|NABP1	-0.904617	0	119	0	0	-3.38934	5.89598
GO:0007259	GO Biological Processes	receptor signaling pathway via JAK-STAT	-2.34497	4.58576	3.79318	30211	45	732	5	0.68306	0.304429	1438|3454|6777|9021|9111	CSF2RA|IFNAR1|STAT5B|SOCS3|NMI	-0.904617	0	196	1	1	-2.34497	4.58576
GO:0045910	GO Biological Processes	negative regulation of DNA recombination	-2.34497	4.58576	3.79318	30211	45	732	5	0.68306	0.304429	604|641|4437|10459|92797	BCL6|BLM|MSH3|MAD2L2|HELB	-0.904617	0	197	1	1	-2.34497	4.58576
GO:0045621	GO Biological Processes	positive regulation of lymphocyte differentiation	-2.34165	3.08575	3.40577	30211	107	732	8	1.0929	0.38428	604|942|1378|3142|3566|6777|8876|114548	BCL6|CD86|CR1|HLX|IL4R|STAT5B|VNN1|NLRP3	-0.902918	0	21	0	0	-7.83974	18.7599
hsa04922	KEGG Pathway	Glucagon signaling pathway	-2.34165	3.08575	3.40577	30211	107	732	8	1.0929	0.38428	2776|2997|3939|5256|5315|5562|5836|9586	GNAQ|GYS1|LDHA|PHKA2|PKM|PRKAA1|PYGL|CREB5	-0.902918	0	43	0	0	-5.68176	4.10155
GO:0045444	GO Biological Processes	fat cell differentiation	-2.34165	3.08575	3.40577	30211	107	732	8	1.0929	0.38428	1050|1051|30001|51316|56729|83862|116844|284207	CEBPA|CEBPB|ERO1A|PLAC8|RETN|TMEM120A|LRG1|METRNL	-0.902918	0	79	0	0	-4.14492	8.25437
GO:0043254	GO Biological Processes	regulation of protein-containing complex assembly	-2.34109	1.95552	3.03534	30211	401	732	19	2.59563	0.587699	403|822|2242|2629|2934|3303|3304|6840|10602|22919|28988|51100|54434|55737|55755|81873|134957|258010|342184	ARL3|CAPG|FES|GBA|GSN|HSPA1A|HSPA1B|SVIL|CDC42EP3|MAPRE1|DBNL|SH3GLB1|SSH1|VPS35|CDK5RAP2|ARPC5L|STXBP5|SVIP|FMN1	-0.902894	0	65	0	0	-4.4872	11.0058
GO:0032940	GO Biological Processes	secretion by cell	-2.33892	1.99703	3.04902	30211	372	732	18	2.45902	0.572425	133|306|1020|1230|3557|5023|5799|5873|6813|6854|8825|10461|11031|51192|54536|94120|134957|284021	ADM|ANXA3|CDK5|CCR1|IL1RN|P2RX1|PTPRN2|RAB27A|STXBP2|SYN2|LIN7A|MERTK|RAB31|CKLF|EXOC6|SYTL3|STXBP5|MILR1	-0.902239	0	115	0	0	-3.42277	2.40598
hsa04610	KEGG Pathway	Complement and coagulation cascades	-2.33777	3.39886	3.48994	30211	85	732	7	0.956284	0.359709	966|1378|1604|1675|2153|3684|5055	CD59|CR1|CD55|CFD|F5|ITGAM|SERPINB2	-0.902239	0	92	0	0	-3.8329	10.318
R-HSA-168142	Reactome Gene Sets	Toll Like Receptor 10 (TLR10) Cascade	-2.33777	3.39886	3.48994	30211	85	732	7	0.956284	0.359709	1432|4205|5608|6197|6283|7100|9252	MAPK14|MEF2A|MAP2K6|RPS6KA3|S100A12|TLR5|RPS6KA5	-0.902239	0	101	0	0	-3.67623	7.50397
R-HSA-168176	Reactome Gene Sets	Toll Like Receptor 5 (TLR5) Cascade	-2.33777	3.39886	3.48994	30211	85	732	7	0.956284	0.359709	1432|4205|5608|6197|6283|7100|9252	MAPK14|MEF2A|MAP2K6|RPS6KA3|S100A12|TLR5|RPS6KA5	-0.902239	0	101	0	0	-3.67623	7.50397
R-HSA-975871	Reactome Gene Sets	MyD88 cascade initiated on plasma membrane	-2.33777	3.39886	3.48994	30211	85	732	7	0.956284	0.359709	1432|4205|5608|6197|6283|7100|9252	MAPK14|MEF2A|MAP2K6|RPS6KA3|S100A12|TLR5|RPS6KA5	-0.902239	0	101	0	0	-3.67623	7.50397
GO:0043271	GO Biological Processes	negative regulation of ion transport	-2.33269	2.6627	3.27031	30211	155	732	10	1.36612	0.429044	2550|3753|4318|4734|4923|4987|9368|51719|54899|401152	GABBR1|KCNE1|MMP9|NEDD4|NTSR1|OPRL1|SLC9A3R1|CAB39|PXK|C4orf3	-0.897698	0	49	0	0	-4.96954	3.48076
GO:0045732	GO Biological Processes	positive regulation of protein catabolic process	-2.32488	2.30272	3.14559	30211	233	732	13	1.77596	0.488168	1050|2629|3303|3304|4734|5728|8754|23287|25976|28952|55737|79016|79888	CEBPA|GBA|HSPA1A|HSPA1B|NEDD4|PTEN|ADAM9|AGTPBP1|TIPARP|CCDC22|VPS35|DDA1|LPCAT1	-0.890419	0	160	0	0	-2.76353	3.05717
GO:2000060	GO Biological Processes	positive regulation of ubiquitin-dependent protein catabolic process	-2.31731	3.05717	3.37484	30211	108	732	8	1.0929	0.38428	1050|2629|3303|3304|5728|23287|28952|79016	CEBPA|GBA|HSPA1A|HSPA1B|PTEN|AGTPBP1|CCDC22|DDA1	-0.883375	0	160	0	0	-2.76353	3.05717
WP4172	WikiPathways	PI3K-Akt signaling pathway	-2.31619	2.03369	3.04287	30211	345	732	17	2.3224	0.556687	2258|2997|3082|3454|3480|3566|3679|3915|5008|5291|5562|5728|6446|6655|9586|56034|118788	FGF13|GYS1|HGF|IFNAR1|IGF1R|IL4R|ITGA7|LAMC1|OSM|PIK3CB|PRKAA1|PTEN|SGK1|SOS2|CREB5|PDGFC|PIK3AP1	-0.882785	0	104	0	0	-3.62957	4.85551
hsa04218	KEGG Pathway	Cellular senescence	-2.31317	2.64563	3.24722	30211	156	732	10	1.36612	0.429044	678|1432|1647|1871|5291|5608|5728|8878|8900|28996	ZFP36L2|MAPK14|GADD45A|E2F3|PIK3CB|MAP2K6|PTEN|SQSTM1|CCNA1|HIPK2	-0.881882	0	55	0	0	-4.83344	4.19167
GO:0030104	GO Biological Processes	water homeostasis	-2.31211	3.80971	3.57337	30211	65	732	6	0.819672	0.333255	231|366|2131|2629|5339|7357	AKR1B1|AQP9|EXT1|GBA|PLEC|UGCG	-0.881882	0	57	0	0	-4.78838	9.52427
R-HSA-8873719	Reactome Gene Sets	RAB geranylgeranylation	-2.31211	3.80971	3.57337	30211	65	732	6	0.819672	0.333255	5873|8934|10981|11031|53917|55647	RAB27A|RAB29|RAB32|RAB31|RAB24|RAB20	-0.881882	0	150	0	0	-2.85629	6.11435
GO:0014823	GO Biological Processes	response to activity	-2.31211	3.80971	3.57337	30211	65	732	6	0.819672	0.333255	825|2730|5562|9365|51719|284207	CAPN3|GCLM|PRKAA1|KL|CAB39|METRNL	-0.881882	0	158	0	0	-2.78157	5.15898
WP474	WikiPathways	Endochondral ossification	-2.31211	3.80971	3.57337	30211	65	732	6	0.819672	0.333255	249|3480|4318|6777|50515|51719	ALPL|IGF1R|MMP9|STAT5B|CHST11|CAB39	-0.881882	0	198	1	1	-2.31211	3.80971
WP4808	WikiPathways	Endochondral ossification with skeletal dysplasias	-2.31211	3.80971	3.57337	30211	65	732	6	0.819672	0.333255	249|3480|4318|6777|50515|51719	ALPL|IGF1R|MMP9|STAT5B|CHST11|CAB39	-0.881882	0	198	0	0	-2.31211	3.80971
GO:0001892	GO Biological Processes	embryonic placenta development	-2.30985	3.35934	3.45263	30211	86	732	7	0.956284	0.359709	133|430|1050|1051|6788|9021|10653	ADM|ASCL2|CEBPA|CEBPB|STK3|SOCS3|SPINT2	-0.880142	0	184	0	0	-2.47122	9.52427
GO:0035710	GO Biological Processes	CD4-positive, alpha-beta T cell activation	-2.30358	4.48607	3.72853	30211	46	732	5	0.68306	0.304429	2529|8809|10538|57089|64218	FUT7|IL18R1|BATF|ENTPD7|SEMA4A	-0.876492	0	9	0	0	-10.2397	7.60271
GO:0009261	GO Biological Processes	ribonucleotide catabolic process	-2.30358	4.48607	3.72853	30211	46	732	5	0.68306	0.304429	272|5144|7378|51733|57089	AMPD3|PDE4D|UPP1|UPB1|ENTPD7	-0.876492	0	15	0	0	-8.40935	17.6879
GO:0097696	GO Biological Processes	receptor signaling pathway via STAT	-2.30358	4.48607	3.72853	30211	46	732	5	0.68306	0.304429	1438|3454|6777|9021|9111	CSF2RA|IFNAR1|STAT5B|SOCS3|NMI	-0.876492	0	196	0	0	-2.34497	4.58576
hsa04930	KEGG Pathway	Type II diabetes mellitus	-2.30358	4.48607	3.72853	30211	46	732	5	0.68306	0.304429	777|3101|5291|5315|9021	CACNA1E|HK3|PIK3CB|PKM|SOCS3	-0.876492	0	199	1	1	-2.30358	4.48607
GO:0022617	GO Biological Processes	extracellular matrix disassembly	-2.30358	4.48607	3.72853	30211	46	732	5	0.68306	0.304429	3915|4317|4318|10211|285590	LAMC1|MMP8|MMP9|FLOT1|SH3PXD2B	-0.876492	0	200	1	1	-2.30358	4.48607
GO:0071363	GO Biological Processes	cellular response to growth factor stimulus	-2.30253	1.86791	2.96883	30211	464	732	21	2.86885	0.61699	91|678|960|1432|2131|2200|2730|3082|3248|3480|4086|6272|6777|7791|8754|8895|9365|10653|27250|28996|84687	ACVR1B|ZFP36L2|CD44|MAPK14|EXT1|FBN1|GCLM|HGF|HPGD|IGF1R|SMAD1|SORT1|STAT5B|ZYX|ADAM9|CPNE3|KL|SPINT2|PDCD4|HIPK2|PPP1R9B	-0.875966	0	139	0	0	-3.06971	2.04823
GO:0043094	GO Biological Processes	cellular metabolic compound salvage	-2.29969	5.69267	3.984	30211	29	732	4	0.546448	0.272477	272|978|7378|93100	AMPD3|CDA|UPP1|NAPRT	-0.873652	0	15	0	0	-8.40935	17.6879
GO:1902107	GO Biological Processes	positive regulation of leukocyte differentiation	-2.29384	2.62878	3.2243	30211	157	732	10	1.36612	0.429044	604|942|1230|1378|2242|3142|3566|6777|8876|114548	BCL6|CD86|CCR1|CR1|FES|HLX|IL4R|STAT5B|VNN1|NLRP3	-0.868845	0	21	0	0	-7.83974	18.7599
GO:1903708	GO Biological Processes	positive regulation of hemopoiesis	-2.29384	2.62878	3.2243	30211	157	732	10	1.36612	0.429044	604|942|1230|1378|2242|3142|3566|6777|8876|114548	BCL6|CD86|CCR1|CR1|FES|HLX|IL4R|STAT5B|VNN1|NLRP3	-0.868845	0	21	0	0	-7.83974	18.7599
WP4723	WikiPathways	Omega-3 / omega-6 fatty acid synthesis	-2.28524	8.25437	4.42838	30211	15	732	3	0.409836	0.236134	2180|2181|2182	ACSL1|ACSL3|ACSL4	-0.865589	0	6	0	0	-10.7309	11.5561
GO:0009173	GO Biological Processes	pyrimidine ribonucleoside monophosphate metabolic process	-2.28524	8.25437	4.42838	30211	15	732	3	0.409836	0.236134	978|7378|51733	CDA|UPP1|UPB1	-0.865589	0	15	0	0	-8.40935	17.6879
GO:0046049	GO Biological Processes	UMP metabolic process	-2.28524	8.25437	4.42838	30211	15	732	3	0.409836	0.236134	978|7378|51733	CDA|UPP1|UPB1	-0.865589	0	15	0	0	-8.40935	17.6879
GO:0006677	GO Biological Processes	glycosylceramide metabolic process	-2.28524	8.25437	4.42838	30211	15	732	3	0.409836	0.236134	2629|7357|256435	GBA|UGCG|ST6GALNAC3	-0.865589	0	35	0	0	-6.25499	8.25437
GO:0006007	GO Biological Processes	glucose catabolic process	-2.28524	8.25437	4.42838	30211	15	732	3	0.409836	0.236134	2023|3101|5208	ENO1|HK3|PFKFB2	-0.865589	0	50	0	0	-4.95755	15.0079
GO:0099509	GO Biological Processes	regulation of presynaptic cytosolic calcium ion concentration	-2.28524	8.25437	4.42838	30211	15	732	3	0.409836	0.236134	490|1020|5023	ATP2B1|CDK5|P2RX1	-0.865589	0	87	0	0	-3.901	8.25437
R-HSA-71336	Reactome Gene Sets	Pentose phosphate pathway	-2.28524	8.25437	4.42838	30211	15	732	3	0.409836	0.236134	5226|55276|64080	PGD|PGM2|RBKS	-0.865589	0	132	0	0	-3.14868	8.84397
GO:0002532	GO Biological Processes	production of molecular mediator involved in inflammatory response	-2.28524	8.25437	4.42838	30211	15	732	3	0.409836	0.236134	240|3566|5023	ALOX5|IL4R|P2RX1	-0.865589	0	136	0	0	-3.14008	15.4769
GO:0001779	GO Biological Processes	natural killer cell differentiation	-2.28524	8.25437	4.42838	30211	15	732	3	0.409836	0.236134	4783|6777|10461	NFIL3|STAT5B|MERTK	-0.865589	0	201	1	1	-2.28524	8.25437
GO:1905114	GO Biological Processes	cell surface receptor signaling pathway involved in cell-cell signaling	-2.2836	2.07006	3.02762	30211	319	732	16	2.18579	0.540443	1020|2131|2870|3684|5023|5562|5728|7088|9209|9368|9679|9968|23499|55737|83999|92162	CDK5|EXT1|GRK6|ITGAM|P2RX1|PRKAA1|PTEN|TLE1|LRRFIP2|SLC9A3R1|FAM53B|MED12|MACF1|VPS35|KREMEN1|TMEM88	-0.865589	0	202	1	1	-2.2836	2.10406
GO:0032412	GO Biological Processes	regulation of ion transmembrane transporter activity	-2.28325	2.19698	3.07224	30211	263	732	14	1.91257	0.506244	1020|2040|2258|2280|3753|4318|4734|4923|4987|5144|9368|51719|375346|401152	CDK5|STOM|FGF13|FKBP1A|KCNE1|MMP9|NEDD4|NTSR1|OPRL1|PDE4D|SLC9A3R1|CAB39|STIMATE|C4orf3	-0.865589	0	49	0	0	-4.96954	3.48076
GO:0031330	GO Biological Processes	negative regulation of cellular catabolic process	-2.28325	2.19698	3.07224	30211	263	732	14	1.91257	0.506244	706|1432|1471|3082|3240|5768|6556|7076|23256|26191|28996|55737|258010|440503	TSPO|MAPK14|CST3|HGF|HP|QSOX1|SLC11A1|TIMP1|SCFD1|PTPN22|HIPK2|VPS35|SVIP|PLIN5	-0.865589	0	141	0	0	-3.01463	2.30712
GO:0035023	GO Biological Processes	regulation of Rho protein signal transduction	-2.28237	3.32072	3.41587	30211	87	732	7	0.956284	0.359709	27|408|604|10211|10395|202243|286530	ABL2|ARRB1|BCL6|FLOT1|DLC1|CCDC125|P2RY8	-0.865589	0	54	0	0	-4.84581	7.50397
GO:0006109	GO Biological Processes	regulation of carbohydrate metabolic process	-2.28183	2.48082	3.16621	30211	183	732	11	1.50273	0.449674	4923|5165|5208|5509|5562|7033|11182|57001|79660|83667|84649	NTSR1|PDK3|PFKFB2|PPP1R3D|PRKAA1|TFF3|SLC2A6|SDHAF3|PPP1R3B|SESN2|DGAT2	-0.865589	0	45	0	0	-5.41038	2.89627
GO:0008217	GO Biological Processes	regulation of blood pressure	-2.28183	2.48082	3.16621	30211	183	732	11	1.50273	0.449674	133|490|2131|4923|4987|5023|5144|6446|9365|57085|59342	ADM|ATP2B1|EXT1|NTSR1|OPRL1|P2RX1|PDE4D|SGK1|KL|AGTRAP|SCPEP1	-0.865589	0	140	0	0	-3.06848	2.48082
GO:0045766	GO Biological Processes	positive regulation of angiogenesis	-2.28183	2.48082	3.16621	30211	183	732	11	1.50273	0.449674	133|306|1116|1536|1545|3082|4086|5315|28996|84034|116844	ADM|ANXA3|CHI3L1|CYBB|CYP1B1|HGF|SMAD1|PKM|HIPK2|EMILIN2|LRG1	-0.865589	0	203	1	1	-2.28183	2.48082
GO:1904018	GO Biological Processes	positive regulation of vasculature development	-2.28183	2.48082	3.16621	30211	183	732	11	1.50273	0.449674	133|306|1116|1536|1545|3082|4086|5315|28996|84034|116844	ADM|ANXA3|CHI3L1|CYBB|CYP1B1|HGF|SMAD1|PKM|HIPK2|EMILIN2|LRG1	-0.865589	0	203	0	0	-2.28183	2.48082
GO:2000514	GO Biological Processes	regulation of CD4-positive, alpha-beta T cell activation	-2.27951	3.75199	3.52684	30211	66	732	6	0.819672	0.333255	604|942|1604|3142|3566|114548	BCL6|CD86|CD55|HLX|IL4R|NLRP3	-0.864284	0	21	0	0	-7.83974	18.7599
GO:1901880	GO Biological Processes	negative regulation of protein depolymerization	-2.27951	3.75199	3.52684	30211	66	732	6	0.819672	0.333255	822|2258|2934|6840|57551|58526	CAPG|FGF13|GSN|SVIL|TAOK1|MID1IP1	-0.864284	0	65	0	0	-4.4872	11.0058
GO:0002824	GO Biological Processes	positive regulation of adaptive immune response based on somatic recombination of immune receptors built from immunoglobulin superfamily domains	-2.26955	3.00159	3.31402	30211	110	732	8	1.0929	0.38428	1604|3140|3554|6556|8809|10459|10673|114548	CD55|MR1|IL1R1|SLC11A1|IL18R1|MAD2L2|TNFSF13B|NLRP3	-0.854831	0	44	0	0	-5.68056	7.11584
GO:0045646	GO Biological Processes	regulation of erythrocyte differentiation	-2.26331	4.39062	3.66571	30211	47	732	5	0.68306	0.304429	91|1432|3303|3304|6777	ACVR1B|MAPK14|HSPA1A|HSPA1B|STAT5B	-0.850613	0	88	0	0	-3.901	20.6359
M183	Canonical Pathways	PID IL6 7 PATHWAY	-2.26331	4.39062	3.66571	30211	47	732	5	0.68306	0.304429	1051|1432|5608|7076|9021	CEBPB|MAPK14|MAP2K6|TIMP1|SOCS3	-0.850613	0	101	0	0	-3.67623	7.50397
GO:0043618	GO Biological Processes	regulation of transcription from RNA polymerase II promoter in response to stress	-2.26331	4.39062	3.66571	30211	47	732	5	0.68306	0.304429	1051|3303|4734|22926|83667	CEBPB|HSPA1A|NEDD4|ATF6|SESN2	-0.850613	0	161	0	0	-2.76231	7.28327
R-HSA-6783783	Reactome Gene Sets	Interleukin-10 signaling	-2.26331	4.39062	3.66571	30211	47	732	5	0.68306	0.304429	942|1230|3554|3557|7076	CD86|CCR1|IL1R1|IL1RN|TIMP1	-0.850613	0	204	1	1	-2.26331	4.39062
GO:0022900	GO Biological Processes	electron transport chain	-2.25573	2.59571	3.17901	30211	159	732	10	1.36612	0.429044	231|444|1536|1588|2629|2936|4835|5339|5447|51103	AKR1B1|ASPH|CYBB|CYP19A1|GBA|GSR|NQO2|PLEC|POR|NDUFAF1	-0.844639	0	19	0	0	-8.08605	3.29749
GO:0002709	GO Biological Processes	regulation of T cell mediated immunity	-2.25531	3.28299	3.37964	30211	88	732	7	0.956284	0.359709	634|1604|2529|3140|3554|8809|114548	CEACAM1|CD55|FUT7|MR1|IL1R1|IL18R1|NLRP3	-0.844639	0	44	0	0	-5.68056	7.11584
GO:0006493	GO Biological Processes	protein O-linked glycosylation	-2.25531	3.28299	3.37964	30211	88	732	7	0.956284	0.359709	2589|2590|2650|6484|79623|83857|84002	GALNT1|GALNT2|GCNT1|ST3GAL4|GALNT14|TMTC1|B3GNT5	-0.844639	0	63	0	0	-4.51802	13.7573
GO:1901879	GO Biological Processes	regulation of protein depolymerization	-2.25531	3.28299	3.37964	30211	88	732	7	0.956284	0.359709	444|822|2258|2934|6840|57551|58526	ASPH|CAPG|FGF13|GSN|SVIL|TAOK1|MID1IP1	-0.844639	0	65	0	0	-4.4872	11.0058
GO:0051222	GO Biological Processes	positive regulation of protein transport	-2.25364	2.11289	3.01645	30211	293	732	15	2.04918	0.523647	1020|1432|2040|2181|2182|3684|5208|5562|7226|8754|8934|10802|51100|55737|58480	CDK5|MAPK14|STOM|ACSL3|ACSL4|ITGAM|PFKFB2|PRKAA1|TRPM2|ADAM9|RAB29|SEC24A|SH3GLB1|VPS35|RHOU	-0.843464	0	60	0	0	-4.6087	4.85551
GO:0001505	GO Biological Processes	regulation of neurotransmitter levels	-2.25107	2.34721	3.09451	30211	211	732	12	1.63934	0.469343	1020|5023|5799|6507|6813|6854|8825|10211|23287|55784|79772|134957	CDK5|P2RX1|PTPRN2|SLC1A3|STXBP2|SYN2|LIN7A|FLOT1|AGTPBP1|MCTP2|MCTP1|STXBP5	-0.841398	0	115	0	0	-3.42277	2.40598
GO:1901224	GO Biological Processes	positive regulation of NIK/NF-kappaB signaling	-2.24755	3.69599	3.4812	30211	67	732	6	0.819672	0.333255	942|4317|8809|9111|27250|91662	CD86|MMP8|IL18R1|NMI|PDCD4|NLRP12	-0.841145	0	52	0	0	-4.90467	3.98487
R-HSA-948021	Reactome Gene Sets	Transport to the Golgi and subsequent modification	-2.24707	2.454	3.12591	30211	185	732	11	1.50273	0.449674	966|1604|2153|6484|8702|9382|10802|23256|51272|58485|79090	CD59|CD55|F5|ST3GAL4|B4GALT4|COG1|SEC24A|SCFD1|BET1L|TRAPPC1|TRAPPC6A	-0.841145	0	48	0	0	-5.17766	3.64163
R-HSA-5173105	Reactome Gene Sets	O-linked glycosylation	-2.24613	2.97455	3.28413	30211	111	732	8	1.0929	0.38428	2589|2590|2650|6484|9508|79623|84002|256435	GALNT1|GALNT2|GCNT1|ST3GAL4|ADAMTS3|GALNT14|B3GNT5|ST6GALNAC3	-0.841145	0	63	0	0	-4.51802	13.7573
GO:0009218	GO Biological Processes	pyrimidine ribonucleotide metabolic process	-2.24582	5.50291	3.88832	30211	30	732	4	0.546448	0.272477	978|7378|51733|57089	CDA|UPP1|UPB1|ENTPD7	-0.841145	0	15	0	0	-8.40935	17.6879
GO:0046386	GO Biological Processes	deoxyribose phosphate catabolic process	-2.24582	5.50291	3.88832	30211	30	732	4	0.546448	0.272477	7378|51733|55276|79661	UPP1|UPB1|PGM2|NEIL1	-0.841145	0	15	0	0	-8.40935	17.6879
WP2533	WikiPathways	Glycerophospholipid biosynthetic pathway	-2.24582	5.50291	3.88832	30211	30	732	4	0.546448	0.272477	2710|5291|9489|137964	GK|PIK3CB|PGS1|GPAT4	-0.841145	0	82	0	0	-4.02508	10.318
WP129	WikiPathways	Matrix metalloproteinases	-2.24582	5.50291	3.88832	30211	30	732	4	0.546448	0.272477	4317|4318|7076|64386	MMP8|MMP9|TIMP1|MMP25	-0.841145	0	107	0	0	-3.53375	8.25437
GO:1990776	GO Biological Processes	response to angiotensin	-2.24582	5.50291	3.88832	30211	30	732	4	0.546448	0.272477	1536|3480|9365|57085	CYBB|IGF1R|KL|AGTRAP	-0.841145	0	135	0	0	-3.14008	15.4769
GO:0007202	GO Biological Processes	activation of phospholipase C activity	-2.24582	5.50291	3.88832	30211	30	732	4	0.546448	0.272477	942|2776|8698|115727	CD86|GNAQ|S1PR4|RASGRP4	-0.841145	0	159	0	0	-2.77979	5.50291
GO:0043032	GO Biological Processes	positive regulation of macrophage activation	-2.24582	5.50291	3.88832	30211	30	732	4	0.546448	0.272477	1050|3566|3735|4317	CEBPA|IL4R|KARS1|MMP8	-0.841145	0	191	0	0	-2.41399	5.50291
GO:0032535	GO Biological Processes	regulation of cellular component size	-2.24326	1.99892	2.9663	30211	351	732	17	2.3224	0.556687	822|1020|2258|2934|3778|5728|6840|9368|10602|23028|23499|28988|54434|56996|64218|81873|342184	CAPG|CDK5|FGF13|GSN|KCNMA1|PTEN|SVIL|SLC9A3R1|CDC42EP3|KDM1A|MACF1|DBNL|SSH1|SLC12A9|SEMA4A|ARPC5L|FMN1	-0.839579	0	65	0	0	-4.4872	11.0058
GO:0032956	GO Biological Processes	regulation of actin cytoskeleton organization	-2.24326	1.99892	2.9663	30211	351	732	17	2.3224	0.556687	27|683|822|1020|2242|2934|5066|6840|7226|9535|10395|10602|28988|54434|57551|81873|342184	ABL2|BST1|CAPG|CDK5|FES|GSN|PAM|SVIL|TRPM2|GMFG|DLC1|CDC42EP3|DBNL|SSH1|TAOK1|ARPC5L|FMN1	-0.839579	0	65	0	0	-4.4872	11.0058
GO:0030198	GO Biological Processes	extracellular matrix organization	-2.24092	2.1722	3.02591	30211	266	732	14	1.91257	0.506244	1308|1545|2131|3915|4317|4318|5768|9508|10211|10653|30001|51144|64386|285590	COL17A1|CYP1B1|EXT1|LAMC1|MMP8|MMP9|QSOX1|ADAMTS3|FLOT1|SPINT2|ERO1A|HSD17B12|MMP25|SH3PXD2B	-0.837728	0	200	0	0	-2.30358	4.48607
GO:0009267	GO Biological Processes	cellular response to starvation	-2.23695	2.57949	3.15662	30211	160	732	10	1.36612	0.429044	1824|2629|5562|7378|10641|51100|55062|58528|80315|83667	DSC2|GBA|PRKAA1|UPP1|NPRL2|SH3GLB1|WIPI1|RRAGD|CPEB4|SESN2	-0.834249	0	36	0	0	-6.22021	4.12719
hsa05235	KEGG Pathway	PD-L1 expression and PD-1 checkpoint pathway in cancer	-2.22868	3.2461	3.34393	30211	89	732	7	0.956284	0.359709	1432|4794|5291|5608|5728|10538|27436	MAPK14|NFKBIE|PIK3CB|MAP2K6|PTEN|BATF|EML4	-0.826968	0	55	0	0	-4.83344	4.19167
hsa04211	KEGG Pathway	Longevity regulating pathway	-2.22868	3.2461	3.34393	30211	89	732	7	0.956284	0.359709	109|3480|5291|5562|9365|9586|83667	ADCY3|IGF1R|PIK3CB|PRKAA1|KL|CREB5|SESN2	-0.826968	0	166	0	0	-2.69576	3.99405
GO:0048511	GO Biological Processes	rhythmic process	-2.22699	2.16407	3.0106	30211	267	732	14	1.91257	0.506244	687|1020|1545|3480|4783|4987|5066|5562|5608|5728|6777|7226|9612|60675	KLF9|CDK5|CYP1B1|IGF1R|NFIL3|OPRL1|PAM|PRKAA1|MAP2K6|PTEN|STAT5B|TRPM2|NCOR2|PROK2	-0.826754	0	53	0	0	-4.86162	14.7399
R-HSA-1257604	Reactome Gene Sets	PIP3 activates AKT signaling	-2.22699	2.16407	3.0106	30211	267	732	14	1.91257	0.506244	942|1912|3082|3556|4734|5291|5728|8396|8870|9365|23028|58528|118788|192670	CD86|PHC2|HGF|IL1RAP|NEDD4|PIK3CB|PTEN|PIP4K2B|IER3|KL|KDM1A|RRAGD|PIK3AP1|AGO4	-0.826754	0	162	0	0	-2.75827	3.28714
GO:0043062	GO Biological Processes	extracellular structure organization	-2.22699	2.16407	3.0106	30211	267	732	14	1.91257	0.506244	1308|1545|2131|3915|4317|4318|5768|9508|10211|10653|30001|51144|64386|285590	COL17A1|CYP1B1|EXT1|LAMC1|MMP8|MMP9|QSOX1|ADAMTS3|FLOT1|SPINT2|ERO1A|HSD17B12|MMP25|SH3PXD2B	-0.826754	0	200	0	0	-2.30358	4.48607
GO:0031641	GO Biological Processes	regulation of myelination	-2.2241	4.29915	3.60463	30211	48	732	5	0.68306	0.304429	3082|5728|8530|9896|23405	HGF|PTEN|CST7|FIG4|DICER1	-0.824362	0	96	0	0	-3.75287	7.07518
GO:1905954	GO Biological Processes	positive regulation of lipid localization	-2.22301	2.94799	3.25457	30211	112	732	8	1.0929	0.38428	1588|2180|4923|5608|10226|26119|56729|440503	CYP19A1|ACSL1|NTSR1|MAP2K6|PLIN3|LDLRAP1|RETN|PLIN5	-0.823756	0	205	1	1	-2.22301	2.94799
GO:1904062	GO Biological Processes	regulation of cation transmembrane transport	-2.21945	1.9876	2.94111	30211	353	732	17	2.3224	0.556687	825|967|1020|2040|2258|2280|3753|4318|4734|4923|4987|5023|5144|9368|51719|375346|401152	CAPN3|CD63|CDK5|STOM|FGF13|FKBP1A|KCNE1|MMP9|NEDD4|NTSR1|OPRL1|P2RX1|PDE4D|SLC9A3R1|CAB39|STIMATE|C4orf3	-0.820691	0	49	0	0	-4.96954	3.48076
GO:0072330	GO Biological Processes	monocarboxylic acid biosynthetic process	-2.21834	2.56347	3.1344	30211	161	732	10	1.36612	0.429044	240|1593|5562|10170|11057|51144|55825|84532|114876|114883	ALOX5|CYP27A1|PRKAA1|DHRS9|ABHD2|HSD17B12|PECR|ACSS1|OSBPL1A|OSBPL9	-0.820382	0	16	0	0	-8.29432	3.02604
GO:0046635	GO Biological Processes	positive regulation of alpha-beta T cell activation	-2.21622	3.64163	3.43644	30211	68	732	6	0.819672	0.333255	942|1604|3142|3566|26191|114548	CD86|CD55|HLX|IL4R|PTPN22|NLRP3	-0.820382	0	21	0	0	-7.83974	18.7599
R-HSA-204005	Reactome Gene Sets	COPII-mediated vesicle transport	-2.21622	3.64163	3.43644	30211	68	732	6	0.819672	0.333255	966|2153|10802|23256|58485|79090	CD59|F5|SEC24A|SCFD1|TRAPPC1|TRAPPC6A	-0.820382	0	48	0	0	-5.17766	3.64163
WP2032	WikiPathways	Thyroid stimulating hormone (TSH) signaling pathway	-2.21622	3.64163	3.43644	30211	68	732	6	0.819672	0.333255	109|1432|2776|3480|5144|5608	ADCY3|MAPK14|GNAQ|IGF1R|PDE4D|MAP2K6	-0.820382	0	55	0	0	-4.83344	4.19167
hsa04664	KEGG Pathway	Fc epsilon RI signaling pathway	-2.21622	3.64163	3.43644	30211	68	732	6	0.819672	0.333255	240|1432|2207|5291|5608|6655	ALOX5|MAPK14|FCER1G|PIK3CB|MAP2K6|SOS2	-0.820382	0	55	0	0	-4.83344	4.19167
GO:0046854	GO Biological Processes	phosphatidylinositol phosphate biosynthetic process	-2.21622	3.64163	3.43644	30211	68	732	6	0.819672	0.333255	3613|3628|5291|8396|9021|9896	IMPA2|INPP1|PIK3CB|PIP4K2B|SOCS3|FIG4	-0.820382	0	68	0	0	-4.42228	9.17152
GO:1903555	GO Biological Processes	regulation of tumor necrosis factor superfamily cytokine production	-2.21288	2.42776	3.08614	30211	187	732	11	1.50273	0.449674	706|942|1536|4317|5004|7096|11213|23405|26191|51465|353514	TSPO|CD86|CYBB|MMP8|ORM1|TLR1|IRAK3|DICER1|PTPN22|UBE2J1|LILRA5	-0.817533	0	14	0	0	-8.67365	4.78514
WP4724	WikiPathways	Omega-9 fatty acid synthesis	-2.20287	7.73847	4.24843	30211	16	732	3	0.409836	0.236134	2180|2181|2182	ACSL1|ACSL3|ACSL4	-0.811933	0	6	0	0	-10.7309	11.5561
R-HSA-3229121	Reactome Gene Sets	Glycogen storage diseases	-2.20287	7.73847	4.24843	30211	16	732	3	0.409836	0.236134	2632|2992|2997	GBE1|GYG1|GYS1	-0.811933	0	31	0	0	-6.55093	12.8975
GO:0034755	GO Biological Processes	iron ion transmembrane transport	-2.20287	7.73847	4.24843	30211	16	732	3	0.409836	0.236134	6556|30061|81894	SLC11A1|SLC40A1|SLC25A28	-0.811933	0	77	0	0	-4.1945	16.5087
GO:0002713	GO Biological Processes	negative regulation of B cell mediated immunity	-2.20287	7.73847	4.24843	30211	16	732	3	0.409836	0.236134	604|1378|1604	BCL6|CR1|CD55	-0.811933	0	92	0	0	-3.8329	10.318
GO:0002890	GO Biological Processes	negative regulation of immunoglobulin mediated immune response	-2.20287	7.73847	4.24843	30211	16	732	3	0.409836	0.236134	604|1378|1604	BCL6|CR1|CD55	-0.811933	0	92	0	0	-3.8329	10.318
GO:0002921	GO Biological Processes	negative regulation of humoral immune response	-2.20287	7.73847	4.24843	30211	16	732	3	0.409836	0.236134	966|1378|1604	CD59|CR1|CD55	-0.811933	0	92	0	0	-3.8329	10.318
GO:1901741	GO Biological Processes	positive regulation of myoblast fusion	-2.20287	7.73847	4.24843	30211	16	732	3	0.409836	0.236134	1432|3566|10211	MAPK14|IL4R|FLOT1	-0.811933	0	134	0	0	-3.14868	7.86131
GO:0006809	GO Biological Processes	nitric oxide biosynthetic process	-2.20287	7.73847	4.24843	30211	16	732	3	0.409836	0.236134	1545|23564|64757	CYP1B1|DDAH2|MTARC1	-0.811933	0	146	0	0	-2.91526	8.25437
GO:0016246	GO Biological Processes	RNA interference	-2.20287	7.73847	4.24843	30211	16	732	3	0.409836	0.236134	23405|113802|192670	DICER1|HENMT1|AGO4	-0.811933	0	206	1	1	-2.20287	7.73847
R-HSA-428157	Reactome Gene Sets	Sphingolipid metabolism	-2.20245	3.21003	3.30872	30211	90	732	7	0.956284	0.359709	2629|2760|7357|55331|142891|166929|285362	GBA|GM2A|UGCG|ACER3|SAMD8|SGMS2|SUMF1	-0.811933	0	35	0	0	-6.25499	8.25437
hsa05161	KEGG Pathway	Hepatitis B	-2.1999	2.54765	3.11235	30211	162	732	10	1.36612	0.429044	1432|1871|3454|4318|5291|5608|6655|6777|8900|9586	MAPK14|E2F3|IFNAR1|MMP9|PIK3CB|MAP2K6|SOS2|STAT5B|CCNA1|CREB5	-0.809867	0	55	0	0	-4.83344	4.19167
GO:0045229	GO Biological Processes	external encapsulating structure organization	-2.19939	2.14798	2.98019	30211	269	732	14	1.91257	0.506244	1308|1545|2131|3915|4317|4318|5768|9508|10211|10653|30001|51144|64386|285590	COL17A1|CYP1B1|EXT1|LAMC1|MMP8|MMP9|QSOX1|ADAMTS3|FLOT1|SPINT2|ERO1A|HSD17B12|MMP25|SH3PXD2B	-0.809831	0	200	0	0	-2.30358	4.48607
GO:0007265	GO Biological Processes	Ras protein signal transduction	-2.196	2.41484	3.06644	30211	188	732	11	1.50273	0.449674	604|6016|6655|10602|23179|28988|58480|79930|115727|221002|266747	BCL6|RIT1|SOS2|CDC42EP3|RGL1|DBNL|RHOU|DOK3|RASGRP4|RASGEF1A|RGL4	-0.807879	0	66	0	0	-4.43239	2.41484
GO:0044242	GO Biological Processes	cellular lipid catabolic process	-2.196	2.41484	3.06644	30211	188	732	11	1.50273	0.449674	1545|2629|2760|10908|11057|51390|55331|79887|83667|151056|285848	CYP1B1|GBA|GM2A|PNPLA6|ABHD2|AIG1|ACER3|PLBD1|SESN2|PLB1|PNPLA1	-0.807879	0	207	1	1	-2.196	4.71678
GO:0015721	GO Biological Processes	bile acid and bile salt transport	-2.19409	5.3254	3.79684	30211	31	732	4	0.546448	0.272477	366|634|5562|200931	AQP9|CEACAM1|PRKAA1|SLC51A	-0.807879	0	20	0	0	-7.95432	5.3254
GO:0036230	GO Biological Processes	granulocyte activation	-2.19409	5.3254	3.79684	30211	31	732	4	0.546448	0.272477	306|2207|3735|6813	ANXA3|FCER1G|KARS1|STXBP2	-0.807879	0	46	0	0	-5.22684	10.318
R-HSA-450282	Reactome Gene Sets	MAPK targets/ Nuclear events mediated by MAP kinases	-2.19409	5.3254	3.79684	30211	31	732	4	0.546448	0.272477	1432|4205|6197|9252	MAPK14|MEF2A|RPS6KA3|RPS6KA5	-0.807879	0	101	0	0	-3.67623	7.50397
GO:0033137	GO Biological Processes	negative regulation of peptidyl-serine phosphorylation	-2.19409	5.3254	3.79684	30211	31	732	4	0.546448	0.272477	1647|3082|5144|5728	GADD45A|HGF|PDE4D|PTEN	-0.807879	0	157	0	0	-2.81224	5.3254
GO:0014044	GO Biological Processes	Schwann cell development	-2.19409	5.3254	3.79684	30211	31	732	4	0.546448	0.272477	1020|5339|9968|23405	CDK5|PLEC|MED12|DICER1	-0.807879	0	208	1	1	-2.19409	5.3254
WP410	WikiPathways	Exercise-induced circadian regulation	-2.18593	4.21141	3.54518	30211	49	732	5	0.68306	0.304429	687|1051|2120|3422|50486	KLF9|CEBPB|ETV6|IDI1|G0S2	-0.800694	0	209	1	1	-2.18593	4.21141
hsa04920	KEGG Pathway	Adipocytokine signaling pathway	-2.18548	3.58886	3.39251	30211	69	732	6	0.819672	0.333255	2180|2181|2182|4794|5562|9021	ACSL1|ACSL3|ACSL4|NFKBIE|PRKAA1|SOCS3	-0.800694	0	6	0	0	-10.7309	11.5561
GO:0060193	GO Biological Processes	positive regulation of lipase activity	-2.18548	3.58886	3.39251	30211	69	732	6	0.819672	0.333255	27|942|2776|8698|115727|440503	ABL2|CD86|GNAQ|S1PR4|RASGRP4|PLIN5	-0.800694	0	159	0	0	-2.77979	5.50291
GO:1902904	GO Biological Processes	negative regulation of supramolecular fiber organization	-2.18164	2.53202	3.09046	30211	163	732	10	1.36612	0.429044	822|2258|2934|6840|9535|10395|22919|54434|57551|58526	CAPG|FGF13|GSN|SVIL|GMFG|DLC1|MAPRE1|SSH1|TAOK1|MID1IP1	-0.7978	0	65	0	0	-4.4872	11.0058
WP437	WikiPathways	EGF/EGFR signaling pathway	-2.18164	2.53202	3.09046	30211	163	732	10	1.36612	0.429044	1432|3985|4205|4734|5359|5728|6197|6655|6777|9252	MAPK14|LIMK2|MEF2A|NEDD4|PLSCR1|PTEN|RPS6KA3|SOS2|STAT5B|RPS6KA5	-0.7978	0	101	0	0	-3.67623	7.50397
GO:1903829	GO Biological Processes	positive regulation of protein localization	-2.1765	1.85076	2.85229	30211	446	732	20	2.73224	0.602543	1020|1432|2040|2181|2182|3684|3985|5208|5562|7107|7226|8754|8878|8934|10802|51100|55737|58480|83667|84687	CDK5|MAPK14|STOM|ACSL3|ACSL4|ITGAM|LIMK2|PFKFB2|PRKAA1|GPR137B|TRPM2|ADAM9|SQSTM1|RAB29|SEC24A|SH3GLB1|VPS35|RHOU|SESN2|PPP1R9B	-0.793126	0	60	0	0	-4.6087	4.85551
GO:0015980	GO Biological Processes	energy derivation by oxidation of organic compounds	-2.17561	2.20796	2.97921	30211	243	732	13	1.77596	0.488168	513|2629|2632|2647|2992|2997|5256|5339|5509|5836|9365|51103|79660	ATP5F1D|GBA|GBE1|BLOC1S1|GYG1|GYS1|PHKA2|PLEC|PPP1R3D|PYGL|KL|NDUFAF1|PPP1R3B	-0.792712	0	31	0	0	-6.55093	12.8975
WP5087	WikiPathways	Malignant pleural mesothelioma	-2.16624	1.84662	2.84164	30211	447	732	20	2.73224	0.602543	960|1432|2258|3082|3480|3915|4318|5291|5562|5608|5728|6197|6788|8569|9252|26524|56034|83937|83999|114548	CD44|MAPK14|FGF13|HGF|IGF1R|LAMC1|MMP9|PIK3CB|PRKAA1|MAP2K6|PTEN|RPS6KA3|STK3|MKNK1|RPS6KA5|LATS2|PDGFC|RASSF4|KREMEN1|NLRP3	-0.784289	0	104	0	0	-3.62957	4.85551
GO:0006820	GO Biological Processes	anion transport	-2.16624	1.84662	2.84164	30211	447	732	20	2.73224	0.602543	366|634|706|762|1378|2352|4923|5562|6507|6556|9056|9368|11182|56996|94081|116369|120103|133418|200931|353189	AQP9|CEACAM1|TSPO|CA4|CR1|FOLR3|NTSR1|PRKAA1|SLC1A3|SLC11A1|SLC7A7|SLC9A3R1|SLC2A6|SLC12A9|SFXN1|SLC26A8|SLC36A4|EMB|SLC51A|SLCO4C1	-0.784289	0	122	0	0	-3.3363	17.6879
hsa04613	KEGG Pathway	Neutrophil extracellular trap formation	-2.16266	2.38942	3.02742	30211	190	732	11	1.50273	0.449674	366|1378|1432|1536|2209|3684|4689|5291|23569|27180|51311	AQP9|CR1|MAPK14|CYBB|FCGR1A|ITGAM|NCF4|PIK3CB|PADI4|SIGLEC9|TLR8	-0.781993	0	114	0	0	-3.42367	6.87864
R-HSA-196854	Reactome Gene Sets	Metabolism of vitamins and cofactors	-2.16266	2.38942	3.02742	30211	190	732	11	1.50273	0.449674	683|6947|8876|10588|23590|27010|27249|54981|64087|93100|151056	BST1|TCN1|VNN1|MTHFS|PDSS1|TPK1|MMADHC|NMRK1|MCCC2|NAPRT|PLB1	-0.781993	0	178	0	0	-2.50711	4.71678
GO:0031647	GO Biological Processes	regulation of protein stability	-2.16254	2.06359	2.91739	30211	300	732	15	2.04918	0.523647	444|825|2319|2776|2934|3303|3304|5728|6788|10211|11040|51100|55737|92162|728489	ASPH|CAPN3|FLOT2|GNAQ|GSN|HSPA1A|HSPA1B|PTEN|STK3|FLOT1|PIM2|SH3GLB1|VPS35|TMEM88|DNLZ	-0.781993	0	40	0	0	-5.97633	4.31601
GO:0002821	GO Biological Processes	positive regulation of adaptive immune response	-2.15537	2.87109	3.16784	30211	115	732	8	1.0929	0.38428	1604|3140|3554|6556|8809|10459|10673|114548	CD55|MR1|IL1R1|SLC11A1|IL18R1|MAD2L2|TNFSF13B|NLRP3	-0.776667	0	44	0	0	-5.68056	7.11584
R-HSA-187037	Reactome Gene Sets	Signaling by NTRK1 (TRKA)	-2.15537	2.87109	3.16784	30211	115	732	8	1.0929	0.38428	1020|1432|4205|5291|6016|6197|6446|9252	CDK5|MAPK14|MEF2A|PIK3CB|RIT1|RPS6KA3|SGK1|RPS6KA5	-0.776667	0	101	0	0	-3.67623	7.50397
hsa04917	KEGG Pathway	Prolactin signaling pathway	-2.15534	3.53759	3.34939	30211	70	732	6	0.819672	0.333255	1432|2592|5291|6655|6777|9021	MAPK14|GALT|PIK3CB|SOS2|STAT5B|SOCS3	-0.776667	0	55	0	0	-4.83344	4.19167
GO:0051057	GO Biological Processes	positive regulation of small GTPase mediated signal transduction	-2.15534	3.53759	3.34939	30211	70	732	6	0.819672	0.333255	408|5291|6655|115727|221002|286530	ARRB1|PIK3CB|SOS2|RASGRP4|RASGEF1A|P2RY8	-0.776667	0	133	0	0	-3.14868	6.87864
GO:0043370	GO Biological Processes	regulation of CD4-positive, alpha-beta T cell differentiation	-2.14873	4.12719	3.48731	30211	50	732	5	0.68306	0.304429	604|942|3142|3566|114548	BCL6|CD86|HLX|IL4R|NLRP3	-0.77239	0	21	0	0	-7.83974	18.7599
GO:1903307	GO Biological Processes	positive regulation of regulated secretory pathway	-2.14873	4.12719	3.48731	30211	50	732	5	0.68306	0.304429	1020|3566|3684|5873|57126	CDK5|IL4R|ITGAM|RAB27A|CD177	-0.77239	0	32	0	0	-6.50098	6.42007
GO:0042149	GO Biological Processes	cellular response to glucose starvation	-2.14873	4.12719	3.48731	30211	50	732	5	0.68306	0.304429	5562|7378|51100|80315|83667	PRKAA1|UPP1|SH3GLB1|CPEB4|SESN2	-0.77239	0	36	0	0	-6.22021	4.12719
hsa00270	KEGG Pathway	Cysteine and methionine metabolism	-2.14873	4.12719	3.48731	30211	50	732	5	0.68306	0.304429	262|875|2730|3939|6611	AMD1|CBS|GCLM|LDHA|SMS	-0.77239	0	112	0	0	-3.43647	13.7573
hsa04979	KEGG Pathway	Cholesterol metabolism	-2.14873	4.12719	3.48731	30211	50	732	5	0.68306	0.304429	706|1593|4043|6272|26119	TSPO|CYP27A1|LRPAP1|SORT1|LDLRAP1	-0.77239	0	210	1	1	-2.14873	4.12719
GO:0022898	GO Biological Processes	regulation of transmembrane transporter activity	-2.14522	2.11651	2.92015	30211	273	732	14	1.91257	0.506244	1020|2040|2258|2280|3753|4318|4734|4923|4987|5144|9368|51719|375346|401152	CDK5|STOM|FGF13|FKBP1A|KCNE1|MMP9|NEDD4|NTSR1|OPRL1|PDE4D|SLC9A3R1|CAB39|STIMATE|C4orf3	-0.771729	0	49	0	0	-4.96954	3.48076
GO:0043372	GO Biological Processes	positive regulation of CD4-positive, alpha-beta T cell differentiation	-2.14436	5.15898	3.70923	30211	32	732	4	0.546448	0.272477	942|3142|3566|114548	CD86|HLX|IL4R|NLRP3	-0.771729	0	21	0	0	-7.83974	18.7599
GO:0043304	GO Biological Processes	regulation of mast cell degranulation	-2.14436	5.15898	3.70923	30211	32	732	4	0.546448	0.272477	2242|3566|6813|27342	FES|IL4R|STXBP2|RABGEF1	-0.771729	0	32	0	0	-6.50098	6.42007
GO:0043299	GO Biological Processes	leukocyte degranulation	-2.14436	5.15898	3.70923	30211	32	732	4	0.546448	0.272477	306|5873|6813|284021	ANXA3|RAB27A|STXBP2|MILR1	-0.771729	0	46	0	0	-5.22684	10.318
GO:0000096	GO Biological Processes	sulfur amino acid metabolic process	-2.14436	5.15898	3.70923	30211	32	732	4	0.546448	0.272477	875|2730|4482|6611	CBS|GCLM|MSRA|SMS	-0.771729	0	112	0	0	-3.43647	13.7573
GO:0051385	GO Biological Processes	response to mineralocorticoid	-2.14436	5.15898	3.70923	30211	32	732	4	0.546448	0.272477	490|1536|3480|6446	ATP2B1|CYBB|IGF1R|SGK1	-0.771729	0	135	0	0	-3.14008	15.4769
GO:0070570	GO Biological Processes	regulation of neuron projection regeneration	-2.14436	5.15898	3.70923	30211	32	732	4	0.546448	0.272477	3082|3480|5728|83999	HGF|IGF1R|PTEN|KREMEN1	-0.771729	0	157	0	0	-2.81224	5.3254
GO:0071470	GO Biological Processes	cellular response to osmotic stress	-2.14436	5.15898	3.70923	30211	32	732	4	0.546448	0.272477	231|706|825|51719	AKR1B1|TSPO|CAPN3|CAB39	-0.771729	0	158	0	0	-2.78157	5.15898
GO:0046328	GO Biological Processes	regulation of JNK cascade	-2.14089	2.65319	3.0895	30211	140	732	9	1.22951	0.407309	1647|3480|4317|4671|6788|26191|27250|28996|57551	GADD45A|IGF1R|MMP8|NAIP|STK3|PTPN22|PDCD4|HIPK2|TAOK1	-0.768718	0	95	0	0	-3.76327	2.65319
GO:0021700	GO Biological Processes	developmental maturation	-2.13279	2.18103	2.93087	30211	246	732	13	1.77596	0.488168	231|967|1050|2131|2629|5728|10981|11057|23028|23294|83853|116369|137964	AKR1B1|CD63|CEBPA|EXT1|GBA|PTEN|RAB32|ABHD2|KDM1A|ANKS1A|ROPN1L|SLC26A8|GPAT4	-0.761079	0	211	1	1	-2.13279	2.18103
GO:2000058	GO Biological Processes	regulation of ubiquitin-dependent protein catabolic process	-2.12787	2.48626	3.02577	30211	166	732	10	1.36612	0.429044	1050|2629|3303|3304|5728|23287|28952|28996|79016|258010	CEBPA|GBA|HSPA1A|HSPA1B|PTEN|AGTPBP1|CCDC22|HIPK2|DDA1|SVIP	-0.760438	0	160	0	0	-2.76353	3.05717
GO:0002830	GO Biological Processes	positive regulation of type 2 immune response	-2.12636	7.28327	4.08342	30211	17	732	3	0.409836	0.236134	942|3566|114548	CD86|IL4R|NLRP3	-0.760438	0	21	0	0	-7.83974	18.7599
GO:0045623	GO Biological Processes	negative regulation of T-helper cell differentiation	-2.12636	7.28327	4.08342	30211	17	732	3	0.409836	0.236134	604|3142|3566	BCL6|HLX|IL4R	-0.760438	0	21	0	0	-7.83974	18.7599
GO:0046838	GO Biological Processes	phosphorylated carbohydrate dephosphorylation	-2.12636	7.28327	4.08342	30211	17	732	3	0.409836	0.236134	3613|3628|5728	IMPA2|INPP1|PTEN	-0.760438	0	68	0	0	-4.42228	9.17152
GO:0046855	GO Biological Processes	inositol phosphate dephosphorylation	-2.12636	7.28327	4.08342	30211	17	732	3	0.409836	0.236134	3613|3628|5728	IMPA2|INPP1|PTEN	-0.760438	0	68	0	0	-4.42228	9.17152
GO:0097067	GO Biological Processes	cellular response to thyroid hormone stimulus	-2.12636	7.28327	4.08342	30211	17	732	3	0.409836	0.236134	687|2730|4005	KLF9|GCLM|LMO2	-0.760438	0	127	0	0	-3.21919	7.28327
GO:0043555	GO Biological Processes	regulation of translation in response to stress	-2.12636	7.28327	4.08342	30211	17	732	3	0.409836	0.236134	5611|6197|83667	DNAJC3|RPS6KA3|SESN2	-0.760438	0	161	0	0	-2.76231	7.28327
GO:0055089	GO Biological Processes	fatty acid homeostasis	-2.12636	7.28327	4.08342	30211	17	732	3	0.409836	0.236134	5562|8694|84649	PRKAA1|DGAT1|DGAT2	-0.760438	0	175	0	0	-2.57732	10.318
GO:0060192	GO Biological Processes	negative regulation of lipase activity	-2.12636	7.28327	4.08342	30211	17	732	3	0.409836	0.236134	5447|6272|440503	POR|SORT1|PLIN5	-0.760438	0	212	1	1	-2.12636	7.28327
GO:1901655	GO Biological Processes	cellular response to ketone	-2.12612	3.10648	3.20598	30211	93	732	7	0.956284	0.359709	109|490|687|1545|3480|5562|6446	ADCY3|ATP2B1|KLF9|CYP1B1|IGF1R|PRKAA1|SGK1	-0.760438	0	23	0	0	-7.65522	4.58576
GO:0051651	GO Biological Processes	maintenance of location in cell	-2.12612	3.10648	3.20598	30211	93	732	7	0.956284	0.359709	706|1020|2934|3934|5905|6279|23568	TSPO|CDK5|GSN|LCN2|RANGAP1|S100A8|ARL2BP	-0.760438	0	34	0	0	-6.37017	4.3579
R-HSA-168181	Reactome Gene Sets	Toll Like Receptor 7/8 (TLR7/8) Cascade	-2.12612	3.10648	3.20598	30211	93	732	7	0.956284	0.359709	1432|4205|5608|6197|6283|9252|51311	MAPK14|MEF2A|MAP2K6|RPS6KA3|S100A12|RPS6KA5|TLR8	-0.760438	0	101	0	0	-3.67623	7.50397
GO:0046631	GO Biological Processes	alpha-beta T cell activation	-2.12576	3.48776	3.30705	30211	71	732	6	0.819672	0.333255	2529|8809|10538|57089|57705|64218	FUT7|IL18R1|BATF|ENTPD7|WDFY4|SEMA4A	-0.760438	0	9	0	0	-10.2397	7.60271
GO:0050766	GO Biological Processes	positive regulation of phagocytosis	-2.12576	3.48776	3.30705	30211	71	732	6	0.819672	0.333255	2207|5873|6556|10461|11031|146722	FCER1G|RAB27A|SLC11A1|MERTK|RAB31|CD300LF	-0.760438	0	129	0	0	-3.16653	7.50397
hsa04140	KEGG Pathway	Autophagy - animal	-2.12139	2.63437	3.06527	30211	141	732	9	1.22951	0.407309	1509|3480|5291|5562|5728|8878|51100|55062|58528	CTSD|IGF1R|PIK3CB|PRKAA1|PTEN|SQSTM1|SH3GLB1|WIPI1|RRAGD	-0.756977	0	83	0	0	-3.96228	4.01254
GO:0010212	GO Biological Processes	response to ionizing radiation	-2.12139	2.63437	3.06527	30211	141	732	9	1.22951	0.407309	641|1432|1647|3735|5562|9577|23028|51149|64859	BLM|MAPK14|GADD45A|KARS1|PRKAA1|BABAM2|KDM1A|MRNIP|NABP1	-0.756977	0	119	0	0	-3.38934	5.89598
GO:0016032	GO Biological Processes	viral process	-2.11871	2.1722	2.91492	30211	247	732	13	1.77596	0.488168	942|1378|1604|2589|3303|3304|4734|5359|6484|7706|8934|23601|256435	CD86|CR1|CD55|GALNT1|HSPA1A|HSPA1B|NEDD4|PLSCR1|ST3GAL4|TRIM25|RAB29|CLEC5A|ST6GALNAC3	-0.754751	0	213	1	1	-2.11871	2.52685
M7955	Canonical Pathways	SIG INSULIN RECEPTOR PATHWAY IN CARDIAC MYOCYTES	-2.11247	4.04626	3.43092	30211	51	732	5	0.68306	0.304429	2319|5728|6197|6655|10211	FLOT2|PTEN|RPS6KA3|SOS2|FLOT1	-0.750859	0	43	0	0	-5.68176	4.10155
hsa04913	KEGG Pathway	Ovarian steroidogenesis	-2.11247	4.04626	3.43092	30211	51	732	5	0.68306	0.304429	109|240|1545|1588|3480	ADCY3|ALOX5|CYP1B1|CYP19A1|IGF1R	-0.750859	0	53	0	0	-4.86162	14.7399
GO:0006893	GO Biological Processes	Golgi to plasma membrane transport	-2.11247	4.04626	3.43092	30211	51	732	5	0.68306	0.304429	403|11031|23499|28952|54536	ARL3|RAB31|MACF1|CCDC22|EXOC6	-0.750859	0	126	0	0	-3.27402	4.04626
GO:0043124	GO Biological Processes	negative regulation of I-kappaB kinase/NF-kappaB signaling	-2.11247	4.04626	3.43092	30211	51	732	5	0.68306	0.304429	7088|28952|84270|91662|147699	TLE1|CCDC22|CARD19|NLRP12|PPM1N	-0.750859	0	155	0	0	-2.83729	4.04626
GO:0006874	GO Biological Processes	cellular calcium ion homeostasis	-2.11223	1.85821	2.79767	30211	422	732	19	2.59563	0.587699	27|133|490|825|1020|1230|1604|4923|4987|5023|5291|7226|8698|9914|30001|55858|60675|118987|286530	ABL2|ADM|ATP2B1|CAPN3|CDK5|CCR1|CD55|NTSR1|OPRL1|P2RX1|PIK3CB|TRPM2|S1PR4|ATP2C2|ERO1A|TMEM165|PROK2|PDZD8|P2RY8	-0.750859	0	69	0	0	-4.42203	3.46822
GO:0046395	GO Biological Processes	carboxylic acid catabolic process	-2.11186	2.25119	2.93504	30211	220	732	12	1.63934	0.469343	875|4942|5226|10588|11057|23564|27034|51390|55577|64087|83667|414328	CBS|OAT|PGD|MTHFS|ABHD2|DDAH2|ACAD8|AIG1|NAGK|MCCC2|SESN2|IDNK	-0.750859	0	7	0	0	-10.2916	3.84738
GO:0032649	GO Biological Processes	regulation of interferon-gamma production	-2.11167	2.82201	3.11156	30211	117	732	8	1.0929	0.38428	1378|3554|5144|6556|8809|8993|26191|51311	CR1|IL1R1|PDE4D|SLC11A1|IL18R1|PGLYRP1|PTPN22|TLR8	-0.750859	0	44	0	0	-5.68056	7.11584
GO:0043473	GO Biological Processes	pigmentation	-2.10143	3.07344	3.17266	30211	94	732	7	0.956284	0.359709	967|2647|5873|8934|9896|10981|79090	CD63|BLOC1S1|RAB27A|RAB29|FIG4|RAB32|TRAPPC6A	-0.743252	0	150	0	0	-2.85629	6.11435
GO:0045860	GO Biological Processes	positive regulation of protein kinase activity	-2.10109	1.89031	2.79946	30211	393	732	18	2.45902	0.572425	942|1020|1116|2180|2209|2258|5608|6283|6556|6788|8754|51149|51719|54757|56034|57551|84254|353514	CD86|CDK5|CHI3L1|ACSL1|FCGR1A|FGF13|MAP2K6|S100A12|SLC11A1|STK3|ADAM9|MRNIP|CAB39|FAM20A|PDGFC|TAOK1|CAMKK1|LILRA5	-0.743252	0	17	0	0	-8.18005	2.5595
GO:0032409	GO Biological Processes	regulation of transporter activity	-2.09971	2.02976	2.84828	30211	305	732	15	2.04918	0.523647	1020|2040|2258|2280|3753|4318|4734|4923|4987|5144|6446|9368|51719|375346|401152	CDK5|STOM|FGF13|FKBP1A|KCNE1|MMP9|NEDD4|NTSR1|OPRL1|PDE4D|SGK1|SLC9A3R1|CAB39|STIMATE|C4orf3	-0.743252	0	49	0	0	-4.96954	3.48076
GO:0009166	GO Biological Processes	nucleotide catabolic process	-2.09673	3.43932	3.26547	30211	72	732	6	0.819672	0.333255	272|5144|7378|51733|57089|79661	AMPD3|PDE4D|UPP1|UPB1|ENTPD7|NEIL1	-0.743252	0	15	0	0	-8.40935	17.6879
WP4255	WikiPathways	Non-small cell lung cancer	-2.09673	3.43932	3.26547	30211	72	732	6	0.819672	0.333255	1647|1871|5291|6655|6777|27436	GADD45A|E2F3|PIK3CB|SOS2|STAT5B|EML4	-0.743252	0	83	0	0	-3.96228	4.01254
WP4963	WikiPathways	p53 transcriptional gene network	-2.09673	3.43932	3.26547	30211	72	732	6	0.819672	0.333255	1647|5728|8793|9540|55332|83667	GADD45A|PTEN|TNFRSF10D|TP53I3|DRAM1|SESN2	-0.743252	0	105	0	0	-3.58572	3.43932
GO:0008652	GO Biological Processes	cellular amino acid biosynthetic process	-2.09673	3.43932	3.26547	30211	72	732	6	0.819672	0.333255	216|875|4942|6507|22928|51733	ALDH1A1|CBS|OAT|SLC1A3|SEPHS2|UPB1	-0.743252	0	112	0	0	-3.43647	13.7573
GO:0007040	GO Biological Processes	lysosome organization	-2.09673	3.43932	3.26547	30211	72	732	6	0.819672	0.333255	2629|55647|55737|55858|84067|157807	GBA|RAB20|VPS35|TMEM165|FHIP1B|CLVS1	-0.743252	0	214	1	1	-2.09673	3.43932
GO:0080171	GO Biological Processes	lytic vacuole organization	-2.09673	3.43932	3.26547	30211	72	732	6	0.819672	0.333255	2629|55647|55737|55858|84067|157807	GBA|RAB20|VPS35|TMEM165|FHIP1B|CLVS1	-0.743252	0	214	0	0	-2.09673	3.43932
GO:0002294	GO Biological Processes	CD4-positive, alpha-beta T cell differentiation involved in immune response	-2.0965	5.00265	3.62522	30211	33	732	4	0.546448	0.272477	8809|10538|57089|64218	IL18R1|BATF|ENTPD7|SEMA4A	-0.743252	0	9	0	0	-10.2397	7.60271
GO:0042093	GO Biological Processes	T-helper cell differentiation	-2.0965	5.00265	3.62522	30211	33	732	4	0.546448	0.272477	8809|10538|57089|64218	IL18R1|BATF|ENTPD7|SEMA4A	-0.743252	0	9	0	0	-10.2397	7.60271
hsa00051	KEGG Pathway	Fructose and mannose metabolism	-2.0965	5.00265	3.62522	30211	33	732	4	0.546448	0.272477	231|3101|5208|5209	AKR1B1|HK3|PFKFB2|PFKFB3	-0.743252	0	41	0	0	-5.80538	11.5561
R-HSA-1592389	Reactome Gene Sets	Activation of Matrix Metalloproteinases	-2.0965	5.00265	3.62522	30211	33	732	4	0.546448	0.272477	4317|4318|7076|64386	MMP8|MMP9|TIMP1|MMP25	-0.743252	0	107	0	0	-3.53375	8.25437
GO:0045736	GO Biological Processes	negative regulation of cyclin-dependent protein serine/threonine kinase activity	-2.0965	5.00265	3.62522	30211	33	732	4	0.546448	0.272477	1050|5728|26524|55755	CEBPA|PTEN|LATS2|CDK5RAP2	-0.743252	0	176	0	0	-2.57606	5.00265
GO:1904030	GO Biological Processes	negative regulation of cyclin-dependent protein kinase activity	-2.0965	5.00265	3.62522	30211	33	732	4	0.546448	0.272477	1050|5728|26524|55755	CEBPA|PTEN|LATS2|CDK5RAP2	-0.743252	0	176	0	0	-2.57606	5.00265
GO:0007618	GO Biological Processes	mating	-2.0965	5.00265	3.62522	30211	33	732	4	0.546448	0.272477	5023|5266|5728|84687	P2RX1|PI3|PTEN|PPP1R9B	-0.743252	0	181	0	0	-2.48433	5.00265
GO:0046471	GO Biological Processes	phosphatidylglycerol metabolic process	-2.0965	5.00265	3.62522	30211	33	732	4	0.546448	0.272477	9489|57048|79888|151056	PGS1|PLSCR3|LPCAT1|PLB1	-0.743252	0	193	0	0	-2.37432	8.84397
GO:0030278	GO Biological Processes	regulation of ossification	-2.09022	2.79809	3.08386	30211	118	732	8	1.0929	0.38428	240|490|1230|1432|9365|22856|83999|166929	ALOX5|ATP2B1|CCR1|MAPK14|KL|CHSY1|KREMEN1|SGMS2	-0.737413	0	215	1	1	-2.09022	2.79809
GO:0030001	GO Biological Processes	metal ion transport	-2.08666	1.6887	2.71007	30211	611	732	25	3.4153	0.671295	490|777|1020|1230|2258|2280|3753|3778|3934|6446|6507|6556|6947|7226|9368|9914|30001|30061|51076|55858|56996|81894|94081|117144|140803	ATP2B1|CACNA1E|CDK5|CCR1|FGF13|FKBP1A|KCNE1|KCNMA1|LCN2|SGK1|SLC1A3|SLC11A1|TCN1|TRPM2|SLC9A3R1|ATP2C2|ERO1A|SLC40A1|CUTC|TMEM165|SLC12A9|SLC25A28|SFXN1|CATSPER1|TRPM6	-0.734295	0	69	0	0	-4.42203	3.46822
hsa05166	KEGG Pathway	Human T-cell leukemia virus 1 infection	-2.08217	2.23091	2.90066	30211	222	732	12	1.63934	0.469343	109|706|1871|2114|3109|3554|5291|5728|6777|8900|9586|25906	ADCY3|TSPO|E2F3|ETS2|HLA-DMB|IL1R1|PIK3CB|PTEN|STAT5B|CCNA1|CREB5|ANAPC15	-0.730244	0	98	0	0	-3.72519	4.04626
GO:0006220	GO Biological Processes	pyrimidine nucleotide metabolic process	-2.07711	3.96845	3.37596	30211	52	732	5	0.68306	0.304429	978|7378|51733|57089|79661	CDA|UPP1|UPB1|ENTPD7|NEIL1	-0.726931	0	15	0	0	-8.40935	17.6879
GO:1902930	GO Biological Processes	regulation of alcohol biosynthetic process	-2.07711	3.96845	3.37596	30211	52	732	5	0.68306	0.304429	1717|4923|5447|5562|10613	DHCR7|NTSR1|POR|PRKAA1|ERLIN1	-0.726931	0	61	0	0	-4.59033	13.7573
GO:0046165	GO Biological Processes	alcohol biosynthetic process	-2.0771	3.04108	3.13978	30211	95	732	7	0.956284	0.359709	1593|1717|2629|3422|3613|5562|55331	CYP27A1|DHCR7|GBA|IDI1|IMPA2|PRKAA1|ACER3	-0.726931	0	8	0	0	-10.2632	4.04882
R-HSA-6803157	Reactome Gene Sets	Antimicrobial peptides	-2.0771	3.04108	3.13978	30211	95	732	7	0.956284	0.359709	3934|5266|6039|6279|6556|7096|8993	LCN2|PI3|RNASE6|S100A8|SLC11A1|TLR1|PGLYRP1	-0.726931	0	24	0	0	-7.28456	3.04108
hsa04722	KEGG Pathway	Neurotrophin signaling pathway	-2.06903	2.77458	3.05645	30211	119	732	8	1.0929	0.38428	1432|4794|5291|6197|6272|6655|9252|11213	MAPK14|NFKBIE|PIK3CB|RPS6KA3|SORT1|SOS2|RPS6KA5|IRAK3	-0.719814	0	101	0	0	-3.67623	7.50397
hsa04071	KEGG Pathway	Sphingolipid signaling pathway	-2.06903	2.77458	3.05645	30211	119	732	8	1.0929	0.38428	1432|1509|2207|2776|5291|5728|8698|166929	MAPK14|CTSD|FCER1G|GNAQ|PIK3CB|PTEN|S1PR4|SGMS2	-0.719814	0	216	1	1	-2.06903	2.77458
GO:0032732	GO Biological Processes	positive regulation of interleukin-1 production	-2.06824	3.39221	3.22461	30211	73	732	6	0.819672	0.333255	5004|51311|58484|91662|114548|353514	ORM1|TLR8|NLRC4|NLRP12|NLRP3|LILRA5	-0.719814	0	121	0	0	-3.36386	6.03978
WP1982	WikiPathways	Sterol regulatory element-binding proteins (SREBP) signaling	-2.06824	3.39221	3.22461	30211	73	732	6	0.819672	0.333255	3422|5562|10483|10802|22926|84532	IDI1|PRKAA1|SEC23B|SEC24A|ATF6|ACSS1	-0.719814	0	142	0	0	-3.00327	3.39221
GO:0042594	GO Biological Processes	response to starvation	-2.06589	2.31628	2.91327	30211	196	732	11	1.50273	0.449674	133|1824|2629|5562|7378|10641|51100|55062|58528|80315|83667	ADM|DSC2|GBA|PRKAA1|UPP1|NPRL2|SH3GLB1|WIPI1|RRAGD|CPEB4|SESN2	-0.718337	0	36	0	0	-6.22021	4.12719
GO:0043393	GO Biological Processes	regulation of protein binding	-2.06589	2.31628	2.91327	30211	196	732	11	1.50273	0.449674	1020|2280|4043|4318|6788|10211|22919|23028|23639|26119|28996	CDK5|FKBP1A|LRPAP1|MMP9|STK3|FLOT1|MAPRE1|KDM1A|DNAAF11|LDLRAP1|HIPK2	-0.718337	0	192	0	0	-2.39496	3.48076
GO:1903038	GO Biological Processes	negative regulation of leukocyte cell-cell adhesion	-2.06411	2.57949	2.99384	30211	144	732	9	1.22951	0.407309	604|634|942|1051|1378|3142|3566|26191|55824	BCL6|CEACAM1|CD86|CEBPB|CR1|HLX|IL4R|PTPN22|PAG1	-0.716991	0	21	0	0	-7.83974	18.7599
WP5061	WikiPathways	Fatty acid transporters	-2.05497	6.87864	3.93129	30211	18	732	3	0.409836	0.236134	2180|2181|2182	ACSL1|ACSL3|ACSL4	-0.715952	0	6	0	0	-10.7309	11.5561
hsa00061	KEGG Pathway	Fatty acid biosynthesis	-2.05497	6.87864	3.93129	30211	18	732	3	0.409836	0.236134	2180|2181|2182	ACSL1|ACSL3|ACSL4	-0.715952	0	6	0	0	-10.7309	11.5561
GO:0009125	GO Biological Processes	nucleoside monophosphate catabolic process	-2.05497	6.87864	3.93129	30211	18	732	3	0.409836	0.236134	272|7378|51733	AMPD3|UPP1|UPB1	-0.715952	0	15	0	0	-8.40935	17.6879
GO:0005978	GO Biological Processes	glycogen biosynthetic process	-2.05497	6.87864	3.93129	30211	18	732	3	0.409836	0.236134	2632|2992|2997	GBE1|GYG1|GYS1	-0.715952	0	31	0	0	-6.55093	12.8975
GO:0009250	GO Biological Processes	glucan biosynthetic process	-2.05497	6.87864	3.93129	30211	18	732	3	0.409836	0.236134	2632|2992|2997	GBE1|GYG1|GYS1	-0.715952	0	31	0	0	-6.55093	12.8975
GO:0002827	GO Biological Processes	positive regulation of T-helper 1 type immune response	-2.05497	6.87864	3.93129	30211	18	732	3	0.409836	0.236134	3554|6556|8809	IL1R1|SLC11A1|IL18R1	-0.715952	0	44	0	0	-5.68056	7.11584
GO:0050746	GO Biological Processes	regulation of lipoprotein metabolic process	-2.05497	6.87864	3.93129	30211	18	732	3	0.409836	0.236134	2629|84649|258010	GBA|DGAT2|SVIP	-0.715952	0	70	0	0	-4.35386	7.22258
GO:0031643	GO Biological Processes	positive regulation of myelination	-2.05497	6.87864	3.93129	30211	18	732	3	0.409836	0.236134	3082|8530|23405	HGF|CST7|DICER1	-0.715952	0	96	0	0	-3.75287	7.07518
GO:0032354	GO Biological Processes	response to follicle-stimulating hormone	-2.05497	6.87864	3.93129	30211	18	732	3	0.409836	0.236134	1545|2730|5447	CYP1B1|GCLM|POR	-0.715952	0	146	0	0	-2.91526	8.25437
WP3879	WikiPathways	4-hydroxytamoxifen, Dexamethasone, and Retinoic Acids Regulation of p27 Expression	-2.05497	6.87864	3.93129	30211	18	732	3	0.409836	0.236134	5562|5608|8569	PRKAA1|MAP2K6|MKNK1	-0.715952	0	175	0	0	-2.57732	10.318
GO:0000737	GO Biological Processes	DNA catabolic process, endonucleolytic	-2.05497	6.87864	3.93129	30211	18	732	3	0.409836	0.236134	1774|1777|23405	DNASE1L1|DNASE2|DICER1	-0.715952	0	183	0	0	-2.47122	9.52427
GO:0021692	GO Biological Processes	cerebellar Purkinje cell layer morphogenesis	-2.05497	6.87864	3.93129	30211	18	732	3	0.409836	0.236134	2629|23287|79934	GBA|AGTPBP1|COQ8B	-0.715952	0	186	0	0	-2.43132	6.87864
GO:0042339	GO Biological Processes	keratan sulfate metabolic process	-2.05497	6.87864	3.93129	30211	18	732	3	0.409836	0.236134	2799|6484|8702	GNS|ST3GAL4|B4GALT4	-0.715952	0	188	0	0	-2.41452	6.87864
WP4533	WikiPathways	Transcription co-factors SKI and SKIL protein partners	-2.05497	6.87864	3.93129	30211	18	732	3	0.409836	0.236134	6788|10461|26524	STK3|MERTK|LATS2	-0.715952	0	201	0	0	-2.28524	8.25437
WP692	WikiPathways	Sulfation biotransformation reaction	-2.05497	6.87864	3.93129	30211	18	732	3	0.409836	0.236134	2936|9061|27284	GSR|PAPSS1|SULT1B1	-0.715952	0	217	1	1	-2.05497	6.87864
GO:0032801	GO Biological Processes	receptor catabolic process	-2.05497	6.87864	3.93129	30211	18	732	3	0.409836	0.236134	1020|4734|51100	CDK5|NEDD4|SH3GLB1	-0.715952	0	218	1	1	-2.05497	6.87864
GO:0070293	GO Biological Processes	renal absorption	-2.05497	6.87864	3.93129	30211	18	732	3	0.409836	0.236134	2934|6446|9368	GSN|SGK1|SLC9A3R1	-0.715952	0	219	1	1	-2.05497	6.87864
GO:0071322	GO Biological Processes	cellular response to carbohydrate stimulus	-2.05314	3.00941	3.10732	30211	96	732	7	0.956284	0.359709	2730|3480|5165|5562|5608|5799|10804	GCLM|IGF1R|PDK3|PRKAA1|MAP2K6|PTPRN2|GJB6	-0.715952	0	152	0	0	-2.84177	3.00941
GO:0016054	GO Biological Processes	organic acid catabolic process	-2.05292	2.21099	2.86664	30211	224	732	12	1.63934	0.469343	875|4942|5226|10588|11057|23564|27034|51390|55577|64087|83667|414328	CBS|OAT|PGD|MTHFS|ABHD2|DDAH2|ACAD8|AIG1|NAGK|MCCC2|SESN2|IDNK	-0.715952	0	7	0	0	-10.2916	3.84738
GO:1904951	GO Biological Processes	positive regulation of establishment of protein localization	-2.05074	2.00349	2.79393	30211	309	732	15	2.04918	0.523647	1020|1432|2040|2181|2182|3684|5208|5562|7226|8754|8934|10802|51100|55737|58480	CDK5|MAPK14|STOM|ACSL3|ACSL4|ITGAM|PFKFB2|PRKAA1|TRPM2|ADAM9|RAB29|SEC24A|SH3GLB1|VPS35|RHOU	-0.715952	0	60	0	0	-4.6087	4.85551
GO:0002287	GO Biological Processes	alpha-beta T cell activation involved in immune response	-2.05039	4.85551	3.54453	30211	34	732	4	0.546448	0.272477	8809|10538|57089|64218	IL18R1|BATF|ENTPD7|SEMA4A	-0.715952	0	9	0	0	-10.2397	7.60271
GO:0002293	GO Biological Processes	alpha-beta T cell differentiation involved in immune response	-2.05039	4.85551	3.54453	30211	34	732	4	0.546448	0.272477	8809|10538|57089|64218	IL18R1|BATF|ENTPD7|SEMA4A	-0.715952	0	9	0	0	-10.2397	7.60271
R-HSA-5663084	Reactome Gene Sets	Diseases of carbohydrate metabolism	-2.05039	4.85551	3.54453	30211	34	732	4	0.546448	0.272477	2632|2799|2992|2997	GBE1|GNS|GYG1|GYS1	-0.715952	0	31	0	0	-6.55093	12.8975
GO:0033006	GO Biological Processes	regulation of mast cell activation involved in immune response	-2.05039	4.85551	3.54453	30211	34	732	4	0.546448	0.272477	2242|3566|6813|27342	FES|IL4R|STXBP2|RABGEF1	-0.715952	0	32	0	0	-6.50098	6.42007
GO:0090313	GO Biological Processes	regulation of protein targeting to membrane	-2.05039	4.85551	3.54453	30211	34	732	4	0.546448	0.272477	1020|2040|3684|3753	CDK5|STOM|ITGAM|KCNE1	-0.715952	0	60	0	0	-4.6087	4.85551
WP400	WikiPathways	p38 MAPK signaling pathway	-2.05039	4.85551	3.54453	30211	34	732	4	0.546448	0.272477	1432|5608|8569|9252	MAPK14|MAP2K6|MKNK1|RPS6KA5	-0.715952	0	101	0	0	-3.67623	7.50397
GO:0090322	GO Biological Processes	regulation of superoxide metabolic process	-2.05039	4.85551	3.54453	30211	34	732	4	0.546448	0.272477	683|3684|57126|84329	BST1|ITGAM|CD177|HVCN1	-0.715952	0	124	0	0	-3.30703	10.318
GO:0021696	GO Biological Processes	cerebellar cortex morphogenesis	-2.05039	4.85551	3.54453	30211	34	732	4	0.546448	0.272477	1020|2629|23287|79934	CDK5|GBA|AGTPBP1|COQ8B	-0.715952	0	186	0	0	-2.43132	6.87864
GO:0032872	GO Biological Processes	regulation of stress-activated MAPK cascade	-2.05022	2.30452	2.89465	30211	197	732	11	1.50273	0.449674	1647|3082|3480|4317|4671|6788|26191|27250|28996|57551|388325	GADD45A|HGF|IGF1R|MMP8|NAIP|STK3|PTPN22|PDCD4|HIPK2|TAOK1|SCIMP	-0.715952	0	95	0	0	-3.76327	2.65319
R-HSA-2559583	Reactome Gene Sets	Cellular Senescence	-2.05022	2.30452	2.89465	30211	197	732	11	1.50273	0.449674	1051|1432|1871|1912|2114|3490|5608|6197|8900|25906|192670	CEBPB|MAPK14|E2F3|PHC2|ETS2|IGFBP7|MAP2K6|RPS6KA3|CCNA1|ANAPC15|AGO4	-0.715952	0	98	0	0	-3.72519	4.04626
GO:0071385	GO Biological Processes	cellular response to glucocorticoid stimulus	-2.04262	3.89357	3.32235	30211	53	732	5	0.68306	0.304429	490|678|687|1545|3480	ATP2B1|ZFP36L2|KLF9|CYP1B1|IGF1R	-0.710034	0	23	0	0	-7.65522	4.58576
GO:0006826	GO Biological Processes	iron ion transport	-2.04262	3.89357	3.32235	30211	53	732	5	0.68306	0.304429	3934|6556|30061|81894|94081	LCN2|SLC11A1|SLC40A1|SLC25A28|SFXN1	-0.710034	0	77	0	0	-4.1945	16.5087
GO:0033077	GO Biological Processes	T cell differentiation in thymus	-2.04262	3.89357	3.32235	30211	53	732	5	0.68306	0.304429	678|2629|3140|6777|23210	ZFP36L2|GBA|MR1|STAT5B|JMJD6	-0.710034	0	220	1	1	-2.04262	3.89357
GO:0010043	GO Biological Processes	response to zinc ion	-2.04262	3.89357	3.32235	30211	53	732	5	0.68306	0.304429	706|4520|5066|6279|84329	TSPO|MTF1|PAM|S100A8|HVCN1	-0.710034	0	221	1	1	-2.04262	3.89357
GO:0007204	GO Biological Processes	positive regulation of cytosolic calcium ion concentration	-2.04088	2.05625	2.80311	30211	281	732	14	1.91257	0.506244	27|133|825|1020|1230|1604|4923|4987|5023|7226|8698|30001|60675|286530	ABL2|ADM|CAPN3|CDK5|CCR1|CD55|NTSR1|OPRL1|P2RX1|TRPM2|S1PR4|ERO1A|PROK2|P2RY8	-0.709134	0	69	0	0	-4.42203	3.46822
GO:0060249	GO Biological Processes	anatomical structure homeostasis	-2.04088	2.05625	2.80311	30211	281	732	14	1.91257	0.506244	216|490|825|1020|2131|3915|4520|5023|5562|7033|10804|55277|57551|79888	ALDH1A1|ATP2B1|CAPN3|CDK5|EXT1|LAMC1|MTF1|P2RX1|PRKAA1|TFF3|GJB6|FGGY|TAOK1|LPCAT1	-0.709134	0	180	0	0	-2.49879	2.06934
GO:0007492	GO Biological Processes	endoderm development	-2.04027	3.34637	3.18446	30211	74	732	6	0.819672	0.333255	2131|3679|3915|4317|4318|9968	EXT1|ITGA7|LAMC1|MMP8|MMP9|MED12	-0.708943	0	200	0	0	-2.30358	4.48607
GO:0002250	GO Biological Processes	adaptive immune response	-2.03665	1.67228	2.65867	30211	617	732	25	3.4153	0.671295	214|604|660|942|1378|1604|2015|2207|2209|2210|3109|3566|3903|5873|8809|10538|28586|28988|51279|51311|55824|57089|64218|79168|338339	ALCAM|BCL6|BMX|CD86|CR1|CD55|ADGRE1|FCER1G|FCGR1A|FCGR1BP|HLA-DMB|IL4R|LAIR1|RAB27A|IL18R1|BATF|TRBV9|DBNL|C1RL|TLR8|PAG1|ENTPD7|SEMA4A|LILRA6|CLEC4D	-0.705745	0	9	0	0	-10.2397	7.60271
GO:0016042	GO Biological Processes	lipid catabolic process	-2.0282	2.04896	2.78876	30211	282	732	14	1.91257	0.506244	1545|1588|1593|2629|2760|10908|11057|51390|55331|79887|83667|151056|285848|643418	CYP1B1|CYP19A1|CYP27A1|GBA|GM2A|PNPLA6|ABHD2|AIG1|ACER3|PLBD1|SESN2|PLB1|PNPLA1|LIPN	-0.69771	0	207	0	0	-2.196	4.71678
GO:0062013	GO Biological Processes	positive regulation of small molecule metabolic process	-2.02691	2.54416	2.94721	30211	146	732	9	1.22951	0.407309	133|2023|4923|5447|5562|26119|58526|84649|440503	ADM|ENO1|NTSR1|POR|PRKAA1|LDLRAP1|MID1IP1|DGAT2|PLIN5	-0.697259	0	61	0	0	-4.59033	13.7573
GO:0018108	GO Biological Processes	peptidyl-tyrosine phosphorylation	-2.02691	2.54416	2.94721	30211	146	732	9	1.22951	0.407309	27|660|2242|3480|5608|8798|10461|28996|79834	ABL2|BMX|FES|IGF1R|MAP2K6|DYRK4|MERTK|HIPK2|PEAK1	-0.697259	0	168	0	0	-2.69244	2.76992
GO:0048732	GO Biological Processes	gland development	-2.01662	1.8526	2.7084	30211	401	732	18	2.45902	0.572425	706|1050|1051|1545|1588|2131|3082|3142|5066|5728|6777|9368|9612|9914|51733|57864|81606|137964	TSPO|CEBPA|CEBPB|CYP1B1|CYP19A1|EXT1|HGF|HLX|PAM|PTEN|STAT5B|SLC9A3R1|NCOR2|ATP2C2|UPB1|SLC46A2|LBH|GPAT4	-0.687389	0	222	1	1	-2.01662	1.8526
hsa03320	KEGG Pathway	PPAR signaling pathway	-2.0128	3.30175	3.145	30211	75	732	6	0.819672	0.333255	1593|2180|2181|2182|2710|440503	CYP27A1|ACSL1|ACSL3|ACSL4|GK|PLIN5	-0.684818	0	6	0	0	-10.7309	11.5561
GO:0072676	GO Biological Processes	lymphocyte migration	-2.0128	3.30175	3.145	30211	75	732	6	0.819672	0.333255	2131|2529|2629|4267|5339|51192	EXT1|FUT7|GBA|CD99|PLEC|CKLF	-0.684818	0	57	0	0	-4.78838	9.52427
hsa05214	KEGG Pathway	Glioma	-2.0128	3.30175	3.145	30211	75	732	6	0.819672	0.333255	1647|1871|3480|5291|5728|6655	GADD45A|E2F3|IGF1R|PIK3CB|PTEN|SOS2	-0.684818	0	83	0	0	-3.96228	4.01254
GO:0016055	GO Biological Processes	Wnt signaling pathway	-2.00944	2.10406	2.78993	30211	255	732	13	1.77596	0.488168	2131|2870|5562|5728|7088|9209|9368|9679|9968|23499|55737|83999|92162	EXT1|GRK6|PRKAA1|PTEN|TLE1|LRRFIP2|SLC9A3R1|FAM53B|MED12|MACF1|VPS35|KREMEN1|TMEM88	-0.684133	0	202	0	0	-2.2836	2.10406
GO:0198738	GO Biological Processes	cell-cell signaling by wnt	-2.00944	2.10406	2.78993	30211	255	732	13	1.77596	0.488168	2131|2870|5562|5728|7088|9209|9368|9679|9968|23499|55737|83999|92162	EXT1|GRK6|PRKAA1|PTEN|TLE1|LRRFIP2|SLC9A3R1|FAM53B|MED12|MACF1|VPS35|KREMEN1|TMEM88	-0.684133	0	202	0	0	-2.2836	2.10406
GO:0002823	GO Biological Processes	negative regulation of adaptive immune response based on somatic recombination of immune receptors built from immunoglobulin superfamily domains	-2.00896	3.82147	3.27004	30211	54	732	5	0.68306	0.304429	604|634|1378|1604|3566	BCL6|CEACAM1|CR1|CD55|IL4R	-0.684133	0	92	0	0	-3.8329	10.318
GO:0051701	GO Biological Processes	biological process involved in interaction with host	-2.0086	2.52685	2.92419	30211	147	732	9	1.22951	0.407309	942|1378|1604|3303|3304|5359|7706|8993|23601	CD86|CR1|CD55|HSPA1A|HSPA1B|PLSCR1|TRIM25|PGLYRP1|CLEC5A	-0.684133	0	213	0	0	-2.11871	2.52685
GO:0002718	GO Biological Processes	regulation of cytokine production involved in immune response	-2.00623	2.94799	3.04367	30211	98	732	7	0.956284	0.359709	604|1604|3554|8809|11213|114548|388325	BCL6|CD55|IL1R1|IL18R1|IRAK3|NLRP3|SCIMP	-0.684133	0	44	0	0	-5.68056	7.11584
hsa01522	KEGG Pathway	Endocrine resistance	-2.00623	2.94799	3.04367	30211	98	732	7	0.956284	0.359709	109|1432|1871|3480|4318|5291|6655	ADCY3|MAPK14|E2F3|IGF1R|MMP9|PIK3CB|SOS2	-0.684133	0	55	0	0	-4.83344	4.19167
hsa04750	KEGG Pathway	Inflammatory mediator regulation of TRP channels	-2.00623	2.94799	3.04367	30211	98	732	7	0.956284	0.359709	109|1432|2776|3554|3556|5291|5608	ADCY3|MAPK14|GNAQ|IL1R1|IL1RAP|PIK3CB|MAP2K6	-0.684133	0	55	0	0	-4.83344	4.19167
GO:0015914	GO Biological Processes	phospholipid transport	-2.00623	2.94799	3.04367	30211	98	732	7	0.956284	0.359709	5359|10079|23200|23250|57048|79895|388121	PLSCR1|ATP9A|ATP11B|ATP11A|PLSCR3|ATP8B4|TNFAIP8L3	-0.684133	0	73	0	0	-4.28303	5.06847
R-HSA-196071	Reactome Gene Sets	Metabolism of steroid hormones	-2.00592	4.71678	3.46693	30211	35	732	4	0.546448	0.272477	231|706|1588|51144	AKR1B1|TSPO|CYP19A1|HSD17B12	-0.684133	0	113	0	0	-3.4333	6.87864
M86	Canonical Pathways	PID ARF6 PATHWAY	-2.00592	4.71678	3.46693	30211	35	732	4	0.546448	0.272477	408|2776|3082|9744	ARRB1|GNAQ|HGF|ACAP1	-0.684133	0	144	0	0	-2.95322	4.71678
GO:0045922	GO Biological Processes	negative regulation of fatty acid metabolic process	-2.00592	4.71678	3.46693	30211	35	732	4	0.546448	0.272477	634|10613|84649|440503	CEACAM1|ERLIN1|DGAT2|PLIN5	-0.684133	0	154	0	0	-2.83974	4.71678
hsa00760	KEGG Pathway	Nicotinate and nicotinamide metabolism	-2.00592	4.71678	3.46693	30211	35	732	4	0.546448	0.272477	683|23408|54981|93100	BST1|SIRT5|NMRK1|NAPRT	-0.684133	0	178	0	0	-2.50711	4.71678
GO:0031050	GO Biological Processes	dsRNA processing	-2.00592	4.71678	3.46693	30211	35	732	4	0.546448	0.272477	4086|23405|113802|192670	SMAD1|DICER1|HENMT1|AGO4	-0.684133	0	206	0	0	-2.20287	7.73847
GO:0070918	GO Biological Processes	production of small RNA involved in gene silencing by RNA	-2.00592	4.71678	3.46693	30211	35	732	4	0.546448	0.272477	4086|23405|113802|192670	SMAD1|DICER1|HENMT1|AGO4	-0.684133	0	206	0	0	-2.20287	7.73847
GO:0046466	GO Biological Processes	membrane lipid catabolic process	-2.00592	4.71678	3.46693	30211	35	732	4	0.546448	0.272477	1545|2629|2760|55331	CYP1B1|GBA|GM2A|ACER3	-0.684133	0	207	0	0	-2.196	4.71678
GO:0070302	GO Biological Processes	regulation of stress-activated protein kinase signaling cascade	-2.00397	2.26995	2.83947	30211	200	732	11	1.50273	0.449674	1647|3082|3480|4317|4671|6788|26191|27250|28996|57551|388325	GADD45A|HGF|IGF1R|MMP8|NAIP|STK3|PTPN22|PDCD4|HIPK2|TAOK1|SCIMP	-0.682591	0	95	0	0	-3.76327	2.65319
