# Supplementary material for: An immune-related gene signature predicts the 28-day mortality in patients with sepsis
Source: Front Immunol. 2023 Mar 23;14:1152117. doi: 10.3389/fimmu.2023.1152117 (PMC10076848; doi:10.3389/fimmu.2023.1152117)
Supplement: Supplementary file 10 [file Table_7.xlsx]

## Sheet: Sheet1
Table S7. GO analysis of the DEGs between the high and low risk subgroups stratified by the IRG signature in GSE65682.
Ontology	ID	Description	GeneRatio	Background Ratio	P-value	q-value	gene ID	Count
BP	GO:0030099	myeloid cell differentiation	8/31	381/18723	1.43133e-07	8.63315e-05	SLC4A1/TFRC/CA2/EPB42/AHSP/LTF/KLF1/BPGM	8
BP	GO:0030218	erythrocyte differentiation	5/31	120/18723	1.47892e-06	0.000424963	SLC4A1/EPB42/AHSP/KLF1/BPGM	5
BP	GO:0034101	erythrocyte homeostasis	5/31	129/18723	2.11369e-06	0.000424963	SLC4A1/EPB42/AHSP/KLF1/BPGM	5
BP	GO:0048872	homeostasis of number of cells	6/31	272/18723	4.82742e-06	0.000557055	SLC4A1/PRDX2/EPB42/AHSP/KLF1/BPGM	6
BP	GO:0061515	myeloid cell development	4/31	71/18723	5.52826e-06	0.000557055	SLC4A1/EPB42/LTF/BPGM	4
BP	GO:0002262	myeloid cell homeostasis	5/31	157/18723	5.54139e-06	0.000557055	SLC4A1/EPB42/AHSP/KLF1/BPGM	5
BP	GO:0055072	iron ion homeostasis	4/31	85/18723	1.13357e-05	0.000976741	TFRC/EPB42/LCN2/LTF	4
BP	GO:0048821	erythrocyte development	3/31	35/18723	2.59503e-05	0.00195652	SLC4A1/EPB42/BPGM	3
BP	GO:0055076	transition metal ion homeostasis	4/31	138/18723	7.61669e-05	0.00510452	TFRC/EPB42/LCN2/LTF	4
BP	GO:0006826	iron ion transport	3/31	58/18723	0.000119228	0.00719131	TFRC/LCN2/LTF	3
BP	GO:0019755	one-carbon compound transport	2/31	13/18723	0.000204605	0.0102841	CA2/SLC14A1	2
BP	GO:0031665	negative regulation of lipopolysaccharide-mediated signaling pathway	2/31	13/18723	0.000204605	0.0102841	PRDX2/LTF	2
BP	GO:0020027	hemoglobin metabolic process	2/31	17/18723	0.000355277	0.0164837	EPB42/AHSP	2
BP	GO:0045780	positive regulation of bone resorption	2/31	19/18723	0.000445788	0.0192058	TFRC/CA2	2
BP	GO:0030316	osteoclast differentiation	3/31	94/18723	0.000497483	0.0200041	TFRC/CA2/LTF	3
BP	GO:0000041	transition metal ion transport	3/31	105/18723	0.000687219	0.0253971	TFRC/LCN2/LTF	3
BP	GO:1903428	positive regulation of reactive oxygen species biosynthetic process	2/31	24/18723	0.000715816	0.0253971	LCN2/MMP8	2
BP	GO:0031664	regulation of lipopolysaccharide-mediated signaling pathway	2/31	25/18723	0.000777259	0.026045	PRDX2/LTF	2
BP	GO:0001894	tissue homeostasis	4/31	268/18723	0.000952698	0.0302435	TFRC/CA2/KRT1/LTF	4
BP	GO:0044788	modulation by host of viral process	2/31	30/18723	0.00112123	0.033814	IFI27/LTF	2
BP	GO:0018149	peptide cross-linking	2/31	35/18723	0.00152576	0.0438225	EPB42/KRT1	2
BP	GO:0045730	respiratory burst	2/31	37/18723	0.00170431	0.0447972	PRDX2/CD24	2
BP	GO:0060249	anatomical structure homeostasis	4/31	314/18723	0.00170824	0.0447972	TFRC/CA2/KRT1/LTF	4
CC	GO:0042581	specific granule	6/32	160/19550	2.07862e-07	1.20341e-05	MS4A3/LCN2/OLFM4/MMP8/CEACAM8/LTF	6
CC	GO:0035580	specific granule lumen	4/32	62/19550	3.08469e-06	8.92937e-05	LCN2/OLFM4/MMP8/LTF	4
CC	GO:0016323	basolateral plasma membrane	5/32	231/19550	3.42333e-05	0.000660643	SLC4A1/TFRC/ANK1/CA2/SLC14A1	5
CC	GO:0009925	basal plasma membrane	5/32	257/19550	5.68781e-05	0.000823235	SLC4A1/TFRC/ANK1/CA2/SLC14A1	5
CC	GO:0045178	basal part of cell	5/32	276/19550	7.97027e-05	0.000922874	SLC4A1/TFRC/ANK1/CA2/SLC14A1	5
CC	GO:1904724	tertiary granule lumen	3/32	55/19550	9.86324e-05	0.000951716	OLFM4/MMP8/LTF	3
CC	GO:0070820	tertiary granule	4/32	164/19550	0.000142922	0.00118206	OLFM4/MMP8/CEACAM8/LTF	4
CC	GO:0030863	cortical cytoskeleton	3/32	108/19550	0.000723675	0.00523712	TMOD1/SLC4A1/EPB42	3
CC	GO:0072562	blood microparticle	3/32	146/19550	0.00172671	0.00921198	SLC4A1/TFRC/KRT1	3
CC	GO:0034774	secretory granule lumen	4/32	322/19550	0.00180504	0.00921198	LCN2/OLFM4/MMP8/LTF	4
CC	GO:0060205	cytoplasmic vesicle lumen	4/32	325/19550	0.00186716	0.00921198	LCN2/OLFM4/MMP8/LTF	4
CC	GO:0031983	vesicle lumen	4/32	327/19550	0.00190939	0.00921198	LCN2/OLFM4/MMP8/LTF	4
CC	GO:0030017	sarcomere	3/32	211/19550	0.00488152	0.0217396	TMOD1/SLC4A1/ANK1	3
CC	GO:0030016	myofibril	3/32	231/19550	0.00627321	0.0259418	TMOD1/SLC4A1/ANK1	3
CC	GO:0043292	contractile fiber	3/32	239/19550	0.00688973	0.026592	TMOD1/SLC4A1/ANK1	3
CC	GO:0035579	specific granule membrane	2/32	91/19550	0.00970704	0.0351241	MS4A3/CEACAM8	2
CC	GO:0005938	cell cortex	3/32	308/19550	0.0137046	0.0466719	TMOD1/SLC4A1/EPB42	3
MF	GO:0004089	carbonate dehydratase activity	2/32	14/18368	0.000264106	0.0189044	CA2/CA1	2
MF	GO:0051537	2 iron, 2 sulfur cluster binding	2/32	24/18368	0.000792357	0.028358	CISD2/ISCA1	2
BP: biological process; CC: cellular component; MF: molecular function.
